# Supplementary material for: Profiling the cancer-prone microenvironment in a zebrafish model for MPNST
Source: Oncogene. 2024 Nov 7;44(3):179–91. doi: 10.1038/s41388-024-03210-1 (PMC11725499; doi:10.1038/s41388-024-03210-1)
Supplement: Supplementary file 2 — Table S1 [file 41388_2024_3210_MOESM2_ESM.xlsx]

## Sheet: PC_ME vs. CTL_ME
Precancerous microenvironment versus control microenvironment
Ingenuity Canonical Pathways	-log(p-value)	Ratio	z-score	Molecules
TEC Kinase Signaling	8.75	0.195	2.985	BLK,CD247,FYN,GNAI2,GNG2,ITGA2,ITGA4,ITGAE,ITGAV,ITGB4,ITGB7,ITK,LCK,MAPK12,NFKB2,PAK6,PIK3CD,PIK3R5,PLCG1,PRKCB,PTK2B,RHOG,RHOH,RND2,STAT1,STAT2,STAT4,TNFRSF21,WAS
Signaling by Rho Family GTPases	8.04	0.16	0	ARHGEF16,ARHGEF18,ARHGEF5,ARPC1B,CDC42EP5,CDH15,CFL1,EZR,GNAI2,GNG2,ITGA2,ITGA4,ITGAE,ITGAV,ITGB4,ITGB7,MAP3K21,MAPK12,MSN,MYL2,NFKB2,NOX1,PAK6,PIK3CD,PIK3R5,PKN1,PLD1,PTK2B,RHOG,RHOH,RND2,SEPTIN4,SEPTIN6,WAS,WIPF1
Leukocyte Extravasation Signaling	6.86	0.179	1.279	ARHGAP4,ARHGAP9,CTNNA1,CTNND1,CXCR4,EZR,GNAI2,ITGA2,ITGA4,ITK,MAPK12,MMP25,MSN,NOX1,PIK3CD,PIK3R5,PLCG1,PRKCB,PTK2B,RHOH,SELPLG,TIMP4,VASP,WAS,WIPF1
Phospholipase C Signaling	6.41	0.151	2.711	ARHGEF16,ARHGEF18,ARHGEF5,BLNK,CD247,CREB3L2,FYN,GNG2,GRAP2,ITGA2,ITGA4,ITGAE,ITGAV,ITGB4,ITGB7,ITK,LAT,LCK,LCP2,MEF2C,MYL2,NFKB2,PLCB3,PLCG1,PLD1,PRKCB,RHOG,RHOH,RND2,ZAP70
Natural Killer Cell Signaling	5.88	0.173	2.558	B2M,CD226,CD247,CFL1,COL5A3,FYN,LAT,LCK,LCP2,MAP3K8,MAPK12,NFKB2,PAK6,PIK3CD,PIK3R5,PLCG1,PTK2B,SH2D1A,STAT4,WAS,WIPF1,ZAP70
FAK Signaling	5.19	0.108	2.654	ARPC1B,CAPN2,CAPN3,CAPNS1,CCR7,CCR9,CD247,COL5A3,CSF2RB,EDNRB,FYN,GPR157,GPR17,GPR18,GPR183,GPR31,GPR34,GPR35,GPR84,GRM6,IL13RA2,IL21R,IL2RG,IL7R,ITGA2,ITGA4,ITGAE,ITGAV,ITGB4,ITGB7,LCK,LPAR5,MAPK12,MYC,NFKB2,PAK6,PIK3CD,PIK3R5,PLCG1,TCF7,TGFB1,TGFBR1,TGFBR2,TRHR,WAS,WIPF1
CTLA4 Signaling in Cytotoxic T Lymphocytes	4.99	0.212	0	AP1S2,AP1S3,B2M,CD247,CD8A,FYN,GRAP2,LAT,LCK,LCP2,PIK3CD,PIK3R5,PLCG1,ZAP70
RHOGDI Signaling	4.97	0.145	-0.243	ARHGAP4,ARHGAP9,ARHGEF16,ARHGEF18,ARHGEF5,ARPC1B,CDH15,CFL1,EZR,GNAI2,GNG2,ITGA2,ITGA4,ITGAE,ITGAV,ITGB4,ITGB7,MSN,MYH11,MYL2,PAK6,RHOG,RHOH,RND2
CD28 Signaling in T Helper Cells	4.77	0.184	3.207	ARPC1B,CD247,FYN,GRAP2,ITK,LAT,LCK,LCP2,MAPK12,NFKB2,NFKBIE,PIK3CD,PIK3R5,PLCG1,WAS,ZAP70
T Cell Receptor Signaling	4.65	0.155	3.578	B2M,CD247,CD8A,FYN,GRAP2,ITGA2,ITK,LAT,LCK,LCP2,MAPK12,NFKB2,NFKBIE,PIK3CD,PIK3R5,PLCG1,PTK2B,SKAP1,TCF7,ZAP70
T Helper Cell Differentiation	4.47	0.256	0	CD247,GATA3,IL21R,IL2RG,RORC,STAT1,STAT4,TGFB1,TGFBR1,TGFBR2
Regulation of Actin-based Motility by Rho	4.42	0.181	1.265	ARPC1B,CFL1,ITGA2,ITGA4,ITGAE,ITGAV,ITGB4,ITGB7,MYL2,PAK6,RHOG,RHOH,RND2,WAS,WIPF1
RHOA Signaling	4.4	0.172	0	ABL2,ARHGAP4,ARHGAP9,ARPC1B,CDC42EP5,CFL1,EZR,LPAR5,MSN,MYL2,PKN1,PLD1,PTK2B,SEMA3F,SEPTIN4,SEPTIN6
Agranulocyte Adhesion and Diapedesis	4.4	0.172	0	CCL27,CCR7,CCR9,CXCL11,CXCR4,EZR,GNAI2,ITGA2,ITGA4,ITGB7,MMP25,MSN,MYH11,MYL2,SELP,SELPLG
Antigen Presentation Pathway	4.27	0.429	0	B2M,NLRC5,PSMB8,PSMB9,TAP1,TAPBP
Integrin Signaling	4.19	0.137	0.853	ARPC1B,CAPN2,CAPN3,CAPNS1,FYN,ITGA2,ITGA4,ITGAE,ITGAV,ITGB4,ITGB7,MYL2,PAK6,PIK3CD,PIK3R5,PLCG1,RHOG,RHOH,RND2,VASP,WAS,WIPF1
CDC42 Signaling	4.17	0.165	0.302	ARPC1B,B2M,CD247,CDC42EP5,CFL1,ITGA2,ITGA4,ITGAE,ITGAV,ITGB4,ITGB7,ITK,MAPK12,MYL2,WAS,WIPF1
Primary Immunodeficiency Signaling	4.07	0.333	0	BLNK,CD8A,IL2RG,IL7R,LCK,TAP1,ZAP70
Th1 and Th2 Activation Pathway	4.06	0.162	0	CD247,CD8A,CXCR4,GATA3,IKZF1,IL2RG,JAG1,JAG2,LTA,PIK3CD,PIK3R5,STAT1,STAT4,TGFB1,TGFBR1,TGFBR2
Kinetochore Metaphase Signaling Pathway	3.94	0.173	2.673	AURKB,BUB1,CCNB1,INCENP,KIF2C,KNL1,KNTC1,MAD2L1,NDC80,PLK1,PPP1R14B,SKA3,SPC24,TTK
ICOS-ICOSL Signaling in T Helper Cells	3.9	0.181	3.317	CD247,GRAP2,IL2RG,ITK,LAT,LCK,LCP2,NFKB2,NFKBIE,PIK3CD,PIK3R5,PLCG1,ZAP70
Dendritic Cell Maturation	3.85	0.155	2.138	B2M,CCR7,CD247,COL5A3,CREB3L2,LTA,MAPK12,NFKB2,NFKBIE,PIK3CD,PIK3R5,PLCB3,PLCG1,STAT1,STAT2,STAT4
Regulation of Cellular Mechanics by Calpain Protease	3.84	0.178	-1.89	CAPN2,CAPN3,CAPNS1,CCNA1,CCNA2,CDK6,EZR,ITGA2,ITGA4,ITGAE,ITGAV,ITGB4,ITGB7
Actin Nucleation by ARP-WASP Complex	3.77	0.176	2.121	ARPC1B,ITGA2,ITGA4,ITGAE,ITGAV,ITGB4,ITGB7,RHOG,RHOH,RND2,VASP,WAS,WIPF1
Th2 Pathway	3.6	0.169	0	CD247,CXCR4,GATA3,IKZF1,IL2RG,JAG1,JAG2,PIK3CD,PIK3R5,STAT4,TGFB1,TGFBR1,TGFBR2
Pulmonary Healing Signaling Pathway	3.56	0.13	1.342	BLK,CCNB1,CFL1,CXCR4,FOXM1,FYN,HBEGF,JAG1,LCK,MAPK12,MMP25,MYC,NFKB2,PRKCB,TCF7,TGFB1,WNT2B,WNT6,WNT7A,WNT8B
Phagosome Formation	3.55	0.0973	1.581	AP1S2,AP1S3,ARPC1B,CCR7,CCR9,CFL1,EDNRB,FYN,GPR157,GPR17,GPR18,GPR183,GPR31,GPR34,GPR35,GPR84,GRM6,ITGA2,ITGA4,ITGAE,ITGAV,ITGB4,ITGB7,LAT,LCAT,LCK,LPAR5,MAPK12,MYH11,MYL2,PAK6,PIK3CD,PIK3R5,PLCG1,PLD1,PRKCB,PTK2B,TRHR,WAS,WIPF1
Atherosclerosis Signaling	3.55	0.176	0	ALOX5,APOD,APOE,APOL1,COL5A3,CXCR4,ITGA4,LCAT,NFKB2,SELP,SELPLG,TGFB1
Factors Promoting Cardiogenesis in Vertebrates	3.51	0.14	0.5	CREB3L2,DVL1,MAPK12,MEF2C,MYC,MYL2,PLCB3,PLCG1,PRKCB,TCF7,TGFB1,TGFBR1,TGFBR2,WNT2B,WNT6,WNT7A,WNT8B
IL-13 Signaling Pathway	3.37	0.169	0.577	BLK,CLCA1,FYN,HBEGF,IL13RA2,LCK,MAPK12,PIK3CD,PIK3R5,POSTN,STAT1,TGFB1
Molecular Mechanisms of Cancer	3.29	0.0978	0	ARHGEF16,ARHGEF18,ARHGEF5,CDK6,CTNNA1,CTNND1,DVL1,FYN,GNAI2,GNG2,ITGA2,ITGA4,ITGAE,ITGAV,ITGB4,ITGB7,MAPK12,MYC,NFKB2,NFKBIE,PAK6,PIK3CD,PIK3R5,PLCB3,PRKCB,RHOG,RHOH,RND2,SHC2,TGFB1,TGFBR1,TGFBR2,WNT2B,WNT6,WNT7A,WNT8B
Activation of IRF by Cytosolic Pattern Recognition Receptors	3.28	0.205	1	ISG15,LTA,MAPK12,NFKB2,NFKBIE,STAT1,STAT2,TANK,TRAF3
Granulocyte Adhesion and Diapedesis	3.2	0.162	0	CCL27,CCR7,CCR9,CXCL11,CXCR4,EZR,GNAI2,ITGA4,MMP25,MSN,SELP,SELPLG
Cardiac Hypertrophy Signaling (Enhanced)	3.2	0.0942	1.859	ATP2A2,CSF2RB,DVL1,EDNRB,FGF16,GNAI2,GNG2,IL13RA2,IL21R,IL2RG,IL7R,ITGA2,ITGA4,ITGAE,ITGAV,ITGB4,ITGB7,LTA,MAP3K8,MAPK12,MEF2C,MYC,NFKB2,PDE4C,PIK3CD,PIK3R5,PKN1,PLCB3,PLCG1,PRKCB,PTGS2,TDP2,TGFB1,TGFBR1,TGFBR2,WNT2B,WNT6,WNT7A,WNT8B
PD-1, PD-L1 cancer immunotherapy pathway	3.08	0.167	-3.162	B2M,CD247,IL2RG,LAT,LCK,LCP2,PIK3CD,PIK3R5,PLCG1,TGFB1,ZAP70
Hepatic Fibrosis Signaling Pathway	3.06	0.0988	1.732	COL5A3,CREB3L2,DVL1,GNAI2,ITGA2,ITGA4,ITGAE,ITGAV,ITGB4,ITGB7,MAPK12,MYC,MYL2,NFKB2,NFKBIE,NOX1,PIK3CD,PIK3R5,PLCG1,PRKCB,RHOG,RHOH,RND2,TCF7,TFRC,TGFB1,TGFBR1,TGFBR2,WNT2B,WNT6,WNT7A,WNT8B
RAC Signaling	3.04	0.132	0.577	ARPC1B,CFL1,ITGA2,ITGA4,ITGAE,ITGAV,ITGB4,ITGB7,NFKB2,NOX1,PAK6,PIK3CD,PIK3R5,PLD1,PTK2B,TIAM1
OX40 Signaling Pathway	3.03	0.273	0.447	B2M,CD247,MAPK12,NFKB2,NFKBIE,TRAF3
Semaphorin Neuronal Repulsive Signaling Pathway	2.97	0.13	-0.535	CFL1,FYN,ITGA2,ITGA4,ITGAE,ITGAV,ITGB4,ITGB7,MYL2,PAK6,PDE4C,PIK3CD,PIK3R5,PLCG1,SEMA3F,SEMA4D
Regulation of IL-2 Expression in Activated and Anergic T Lymphocytes	2.94	0.152	1.155	CD247,FYN,LAT,LCK,MAPK12,NFKB2,NFKBIE,PLCG1,TGFB1,TGFBR1,TGFBR2,ZAP70
Role of NFAT in Regulation of the Immune Response	2.92	0.125	3.357	BLNK,CD247,FYN,GNAI2,GNG2,ITK,LAT,LCK,LCP2,MEF2C,NFKB2,NFKBIE,PIK3CD,PIK3R5,PLCB3,PLCG1,ZAP70
Chemokine Signaling	2.91	0.169	0	CFL1,CXCR4,GNAI2,MAPK12,MYL2,NOX1,PLCB3,PLCG1,PRKCB,PTK2B
CD40 Signaling	2.85	0.167	1	LTA,MAPK12,NFKB2,NFKBIE,PIK3CD,PIK3R5,PTGS2,TANK,TRAF1,TRAF3
Germ Cell-Sertoli Cell Junction Signaling	2.82	0.122	0	CFL1,CTNNA1,CTNND1,ITGA2,JUP,MAP3K8,MAPK12,PAK6,PIK3CD,PIK3R5,RHOG,RHOH,RND2,TGFB1,TGFBR1,TGFBR2,TUBA1B
Osteoarthritis Pathway	2.71	0.114	0.302	ADIPOQ,ANXA5,CREB3L2,CTNNA1,ITGA2,ITGA4,ITGAE,ITGAV,ITGB4,ITGB7,JAG1,MEF2C,NFKB2,PTGS2,TCF7,TGFB1,TGFBR1,TGFBR2,WNT8B
PAK Signaling	2.63	0.134	0	CFL1,ITGA2,ITGA4,ITGAE,ITGAV,ITGB4,ITGB7,MAPK12,MYL2,PAK6,PIK3CD,PIK3R5,PTK2B
Calcium-induced T Lymphocyte Apoptosis	2.6	0.2	1.134	ATP2A2,CAPN2,CD247,LCK,PLCG1,PRKCB,ZAP70
IL-12 Signaling and Production in Macrophages	2.55	0.131	0	APOD,APOE,APOL1,MAP3K8,MAPK12,NFKB2,NFKBIE,PIK3CD,PIK3R5,PRKCB,STAT1,STAT4,TGFB1
GP6 Signaling Pathway	2.55	0.131	1.897	COL17A1,COL5A3,FYN,GRAP2,ITK,LAT,LCP2,NOX1,PIK3CD,PIK3R5,PLCG1,PRKCB,RHOG
Antiproliferative Role of TOB in T Cell Signaling	2.54	0.222	0	CCNA1,CCNA2,CD247,TGFB1,TGFBR1,TGFBR2
T Cell Exhaustion Signaling Pathway	2.54	0.126	0	CD247,IRF4,MAPK12,PIK3CD,PIK3R5,PLCG1,STAT1,STAT2,STAT4,TCF7,TGFB1,TGFBR1,TGFBR2,ZAP70
Antioxidant Action of Vitamin C	2.43	0.147	0	CSF2RB,LCAT,MAPK12,NFKB2,NFKBIE,PLCB3,PLCG1,PLD1,SLC23A2,TXN
Interferon Signaling	2.42	0.25	2.236	ISG15,PSMB8,STAT1,STAT2,TAP1
Ephrin Receptor Signaling	2.42	0.107	1.069	ARPC1B,CFL1,CREB3L2,CXCR4,DOK1,FYN,GNAI2,GNG2,GRIN2A,GRIN3B,ITGA2,ITGA4,ITGAE,ITGAV,ITGB4,ITGB7,PAK6,WAS,WIPF1
Cell Cycle Control of Chromosomal Replication	2.32	0.163	2.828	CDC45,CDK6,DBF4,MCM2,ORC2,POLE,RPA2,TOP2A
PI3K/AKT Signaling	2.32	0.11	0.707	CSF2RB,IL13RA2,IL21R,IL2RG,IL7R,ITGA2,ITGA4,ITGAE,ITGAV,ITGB4,ITGB7,MAP3K8,NFKB2,NFKBIE,PIK3CD,PTGS2,YWHAZ
IL-7 Signaling Pathway	2.3	0.15	2.333	FYN,IL2RG,IL7R,MAPK12,MYC,PAX5,PIK3CD,PIK3R5,STAT1
Colorectal Cancer Metastasis Signaling	2.29	0.0991	1.213	DVL1,GNAI2,GNG2,MAPK12,MMP25,MYC,NFKB2,PIK3CD,PIK3R5,PTGS2,RHOG,RHOH,RND2,STAT1,TCF7,TGFB1,TGFBR1,TGFBR2,WNT2B,WNT6,WNT7A,WNT8B
Actin Cytoskeleton Signaling	2.29	0.104	0	ARPC1B,CFL1,EZR,FGF16,ITGA2,ITGA4,ITGAE,ITGAV,ITGB4,ITGB7,MSN,MYH11,MYL2,PAK6,PIK3CD,PIK3R5,SSH2,TIAM1,WAS
Regulation of the Epithelial-Mesenchymal Transition Pathway	2.29	0.109	0	DVL1,FGF16,FRS2,JAG1,JAG2,NFKB2,PIK3CD,PIK3R5,TCF7,TGFB1,TGFBR1,TGFBR2,WNT2B,WNT6,WNT7A,WNT8B,ZEB1
ERK/MAPK Signaling	2.23	0.105	2.309	CREB3L2,FYN,ITGA2,ITGA4,ITGAE,ITGAV,ITGB4,ITGB7,MYC,PAK6,PIK3CD,PIK3R5,PLCG1,PPP1R14B,PRKCB,PTK2B,STAT1,YWHAZ
Virus Entry via Endocytic Pathways	2.19	0.129	0	AP1S2,B2M,FYN,ITGA2,ITGB4,ITGB7,PIK3CD,PIK3R5,PLCG1,PRKCB,TFRC
IL-8 Signaling	2.18	0.104	0.5	GNAI2,GNG2,HBEGF,ITGAV,MAPK12,MYL2,NFKBIE,NOX1,PIK3CD,PIK3R5,PLD1,PRKCB,PTGS2,PTK2B,RHOG,RHOH,RND2,VASP
Caveolar-mediated Endocytosis Signaling	2.16	0.154	0	B2M,FYN,ITGA2,ITGA4,ITGAE,ITGAV,ITGB4,ITGB7
Reelin Signaling in Neurons	2.11	0.113	0	APOE,ARHGEF16,ARHGEF18,ARHGEF5,ARPC1B,BLK,CFL1,FYN,GRIN2A,GRIN3B,LCK,MAPK12,PIK3CD,PIK3R5
NF-κB Signaling	2.1	0.109	2.887	CD247,LCK,LTA,MAP3K8,NFKB2,NFKBIE,PIK3CD,PIK3R5,PRKCB,TANK,TDP2,TGFBR1,TGFBR2,TRAF3,ZAP70
HGF Signaling	2.09	0.116	1.414	ITGA2,ITGA4,ITGAE,ITGAV,ITGB4,ITGB7,MAP3K8,MAPK12,PIK3CD,PIK3R5,PLCG1,PRKCB,PTGS2
IL-9 Signaling	2.09	0.182	1.633	BCL3,IL2RG,NFKB2,PIK3CD,PIK3R5,STAT1
Paxillin Signaling	2.08	0.125	0.378	ITGA2,ITGA4,ITGAE,ITGAV,ITGB4,ITGB7,MAPK12,PAK6,PIK3CD,PIK3R5,PTK2B
Systemic Lupus Erythematosus In T Cell Signaling Pathway	2.07	0.106	3.207	B2M,CD247,CREB3L2,EZR,GNAI2,IRF4,LAT,MSN,PIK3CD,PIK3R5,PLCG1,RHOG,RHOH,RND2,RORC,SELPLG
Spermine and Spermidine Degradation I	2.06	0.667	0	SAT1,SMOX
Fcγ Receptor-mediated Phagocytosis in Macrophages and Monocytes	2.05	0.13	1.897	ARPC1B,EZR,FYN,LCP2,PLCG1,PLD1,PRKCB,PTK2B,VASP,WAS
FAT10 Cancer Signaling Pathway	2.03	0.159	1.633	CXCR4,MAD2L1,NFKB2,NFKBIE,TGFB1,TGFBR1,TGFBR2
Regulation Of The Epithelial Mesenchymal Transition In Development Pathway	2.02	0.136	-1.414	DVL1,JAG1,JAG2,NFKB2,TCF7,WNT2B,WNT6,WNT7A,WNT8B
Production of Nitric Oxide and Reactive Oxygen Species in Macrophages	1.99	0.104	2.5	APOD,APOE,APOL1,MAP3K8,MAPK12,NFKB2,NFKBIE,PIK3CD,PIK3R5,PLCG1,PPP1R14B,PRKCB,RHOG,RHOH,RND2,STAT1
Role of JAK1 and JAK3 in γc Cytokine Signaling	1.92	0.14	0	BLNK,IL21R,IL2RG,IL7R,PIK3CD,PIK3R5,PTK2B,STAT1
Axonal Guidance Signaling	1.92	0.0831	0	ADAM8,ARPC1B,CFL1,CXCR4,FYN,GNAI2,GNG2,ITGA2,ITGA4,ITGAE,ITGAV,ITGB4,ITGB7,MMP25,MYL2,PAK6,PIK3CD,PIK3R5,PLCB3,PLCG1,PRKCB,SEMA3B,SEMA3F,SEMA4D,TUBA1B,VASP,WAS,WIPF1,WNT2B,WNT6,WNT7A,WNT8B
PKCθ Signaling in T Lymphocytes	1.91	0.11	3.606	CD247,FYN,GRAP2,LAT,LCK,LCP2,MAP3K8,NFKB2,NFKBIE,PIK3CD,PIK3R5,PLCG1,ZAP70
Apelin Cardiomyocyte Signaling Pathway	1.9	0.123	0	ATP2A2,GNAI2,MAPK12,MYL2,PIK3CD,PIK3R5,PLCB3,PLCG1,PRKCB,TGFB1
TNFR2 Signaling	1.84	0.185	1	LTA,NFKB2,NFKBIE,TANK,TRAF1
ILK Signaling	1.82	0.0994	1.291	CFL1,CREB3L2,ITGB4,ITGB7,MAPK12,MYC,MYH11,MYL2,NFKB2,PIK3CD,PIK3R5,PPP1R14B,PTGS2,RHOG,RHOH,RND2
Neuroinflammation Signaling Pathway	1.8	0.0936	2	B2M,CREB3L2,GLUL,GRIN2A,GRIN3B,IL34,MAPK12,NFKB2,NOX1,PIK3CD,PIK3R5,PLCG1,PTGS2,SLC6A13,STAT1,TGFB1,TGFBR1,TGFBR2,TRAF3
nNOS Signaling in Neurons	1.79	0.158	0	CAPN2,CAPN3,CAPNS1,GRIN2A,GRIN3B,PRKCB
GADD45 Signaling	1.78	0.143	-0.378	CCNB1,MAPK12,MYC,NFKB2,TGFB1,TGFBR1,TGFBR2
Inhibition of Angiogenesis by TSP1	1.78	0.179	1.342	FYN,MAPK12,TGFB1,TGFBR1,TGFBR2
Gαq Signaling	1.75	0.102	2.309	GNAI2,GNG2,NFKB2,NFKBIE,PIK3CD,PIK3R5,PLCB3,PLCG1,PLD1,PRKCB,PTK2B,RHOG,RHOH,RND2
PCP (Planar Cell Polarity) Pathway	1.74	0.14	-1.134	CTHRC1,DVL1,MAPK12,WNT2B,WNT6,WNT7A,WNT8B
Pancreatic Adenocarcinoma Signaling	1.71	0.107	0	HBEGF,MAPK12,NFKB2,PIK3CD,PIK3R5,PLD1,PTGS2,RAD51,STAT1,TGFB1,TGFBR1,TGFBR2
SPINK1 Pancreatic Cancer Pathway	1.67	0.2	-2	CTSB,TGFB1,TGFBR1,TGFBR2
Semaphorin Signaling in Neurons	1.65	0.135	0	CFL1,FYN,PAK6,RHOG,RHOH,RND2,SEMA4D
Glioblastoma Multiforme Signaling	1.65	0.0993	1.155	CDK6,MYC,PIK3CD,PIK3R5,PLCB3,PLCG1,RHOG,RHOH,RND2,SHC2,WNT2B,WNT6,WNT7A,WNT8B
Crosstalk between Dendritic Cells and Natural Killer Cells	1.64	0.146	2.449	CCR7,CD226,CSF2RB,IL2RG,LTA,NFKB2
STAT3 Pathway	1.6	0.107	1.414	CSF2RB,IL13RA2,IL21R,IL2RG,IL7R,MAP3K21,MAPK12,MYC,TGFB1,TGFBR1,TGFBR2
Thrombin Signaling	1.58	0.0914	1.604	ARHGEF16,ARHGEF18,ARHGEF5,GATA3,GNAI2,GNG2,MAPK12,MYL2,NFKB2,PIK3CD,PIK3R5,PLCB3,PLCG1,PRKCB,RHOG,RHOH,RND2
Epithelial Adherens Junction Signaling	1.57	0.0992	-1.941	ARPC1B,CFL1,CTNNA1,CTNND1,FYN,PAK6,RACGAP1,TCF7,TGFBR1,TGFBR2,TIAM1,WAS,YWHAZ
Breast Cancer Regulation by Stathmin1	1.56	0.0785	1.3	ARHGEF16,ARHGEF18,ARHGEF5,AURKB,CCR7,CCR9,CDK6,CREB3L2,EDNRB,FOXM1,GNG2,GPR157,GPR17,GPR18,GPR183,GPR31,GPR34,GPR35,GPR84,GRM6,LPAR5,NFKB2,PIK3CD,PIK3R5,PLCB3,PPP1R14B,PRKCB,SHC2,TGFB1,TRHR,TUBA1B
Renin-Angiotensin Signaling	1.52	0.104	1.265	MAPK12,NFKB2,NOX1,PAK6,PIK3CD,PIK3R5,PLCG1,PRKCB,PTK2B,SHC2,STAT1
Human Embryonic Stem Cell Pluripotency	1.52	0.0977	0	DVL1,GNAI2,GNG2,PIK3CD,PIK3R5,TCF7,TGFB1,TGFBR1,TGFBR2,WNT2B,WNT6,WNT7A,WNT8B
Role of IL-17A in Arthritis	1.5	0.136	0	MAPK12,NFKB2,NFKBIE,PIK3CD,PIK3R5,PTGS2
NF-κB Activation by Viruses	1.5	0.118	1.414	ITGA2,ITGAV,LCK,NFKB2,NFKBIE,PIK3CD,PIK3R5,PRKCB
Th1 Pathway	1.5	0.118	1.89	CD247,CD8A,GATA3,LTA,PIK3CD,PIK3R5,STAT1,STAT4
WNT/β-catenin Signaling	1.49	0.097	-1.155	DVL1,MYC,SOX12,SOX15,SOX21,TCF7,TGFB1,TGFBR1,TGFBR2,WNT2B,WNT6,WNT7A,WNT8B
Role of WNT/GSK-3β Signaling in the Pathogenesis of Influenza	1.46	0.133	-1.342	DVL1,TCF7,WNT2B,WNT6,WNT7A,WNT8B
CXCR4 Signaling	1.41	0.0942	1.387	CXCR4,GNAI2,GNG2,MAPK12,MYL2,PAK6,PIK3CD,PIK3R5,PLCB3,PRKCB,RHOG,RHOH,RND2
Role of Tissue Factor in Cancer	1.41	0.103	0	BLK,CFL1,FYN,HBEGF,ITGAV,LCK,MAPK12,PIK3CD,PIK3R5,PTK2B
ID1 Signaling Pathway	1.39	0.0898	3.357	BCL3,BLK,CHRNB3,FYN,KIF11,LCK,MAPK12,MYC,NFKB2,PIK3CD,PIK3R5,TGFB1,TGFBR1,TGFBR2,TYMS
HOTAIR Regulatory Pathway	1.39	0.096	1.732	FOXM1,MMP25,MYC,NFKB2,PIK3CD,PIK3R5,TCF7,TGFB1,WNT2B,WNT6,WNT7A,WNT8B
Glioma Invasiveness Signaling	1.38	0.119	1.89	ITGAV,PIK3CD,PIK3R5,RHOG,RHOH,RND2,TIMP4
Neuregulin Signaling	1.38	0.102	1	HBEGF,ITGA2,ITGA4,ITGAE,ITGAV,ITGB4,ITGB7,MYC,PLCG1,PRKCB
LXR/RXR Activation	1.37	0.111	-0.378	ABCA1,APOD,APOE,APOL1,LCAT,MYLIP,NFKB2,PTGS2
Small Cell Lung Cancer Signaling	1.37	0.106	1.89	CDK6,MYC,NFKB2,NFKBIE,PIK3CD,PIK3R5,PTGS2,TRAF1,TRAF3
fMLP Signaling in Neutrophils	1.37	0.0982	1.508	ARPC1B,GNAI2,GNG2,NFKB2,NFKBIE,NOX1,PIK3CD,PIK3R5,PLCB3,PRKCB,WAS
Endothelin-1 Signaling	1.36	0.0929	0.832	EDNRB,GNAI2,LCAT,MAPK12,MYC,PIK3CD,PIK3R5,PLCB3,PLCG1,PLD1,PRKCB,PTGS2,SHC2
Systemic Lupus Erythematosus In B Cell Signaling Pathway	1.36	0.0874	3.5	BLNK,FYN,ISG15,LCK,LTA,MYC,NFKB2,PIK3CD,PIK3R5,PRKCB,SHC2,STAT1,STAT2,TGFB1,TRAF1,TRAF3
Cholecystokinin/Gastrin-mediated Signaling	1.32	0.103	1	MAPK12,MEF2C,PLCB3,PRKCB,PTGS2,PTK2B,RHOG,RHOH,RND2
G Protein Signaling Mediated by Tubby	1.3	0.135	0	GNAI2,GNG2,LCK,PLCB3,PLCG1
Role of Macrophages, Fibroblasts and Endothelial Cells in Rheumatoid Arthritis	1.3	0.0823	0	CREB3L2,DVL1,IL16,LTA,MYC,NFKBIE,PIK3CD,PIK3R5,PLCB3,PLCG1,PRKCB,TCF7,TGFB1,TRAF1,TRAF3,WNT2B,WNT6,WNT7A,WNT8B
Prolactin Signaling	1.28	0.107	2.828	FYN,MYC,PIK3CD,PIK3R5,PLCG1,PRKCB,STAT1,TCF7
p38 MAPK Signaling	1.28	0.107	1.89	CREB3L2,MAPK12,MEF2C,MYC,STAT1,TGFB1,TGFBR1,TGFBR2
Role of MAPK Signaling in Promoting the Pathogenesis of Influenza	1.28	0.107	0	ATP6V1A,ATP6V1C2,LCAT,MAPK12,NFKB2,NFKBIE,PTGS2,TCIRG1
Prostanoid Biosynthesis	1.28	0.286	0	PTGDS,PTGS2
Lymphotoxin β Receptor Signaling	1.27	0.12	2.236	LTA,NFKB2,PIK3CD,PIK3R5,TRAF1,TRAF3
Fc Epsilon RI Signaling	1.27	0.101	2.121	FYN,GRAP2,LAT,LCP2,MAPK12,PIK3CD,PIK3R5,PLCG1,PRKCB
B Cell Activating Factor Signaling	1.26	0.132	1	MAPK12,NFKB2,NFKBIE,TRAF1,TRAF3
April Mediated Signaling	1.26	0.132	0.447	MAPK12,NFKB2,NFKBIE,TRAF1,TRAF3
Glutamine Biosynthesis I	1.26	1	0	GLUL
Taurine Biosynthesis	1.26	1	0	CSAD
MSP-RON Signaling In Cancer Cells Pathway	1.26	0.0971	2.333	CREB3L2,CSF2RB,ITGB4,MYC,NFKB2,PIK3CD,PIK3R5,PTK2B,TCF7,YWHAZ
Wound Healing Signaling Pathway	1.25	0.0875	2.138	COL17A1,COL5A3,HBEGF,ITGB4,LTA,MAPK12,NFKB2,NFKBIE,SHC2,STAT1,TGFB1,TGFBR1,TGFBR2,TRPV1
Role of RIG1-like Receptors in Antiviral Innate Immunity	1.24	0.148	0	NFKB2,NFKBIE,TANK,TRAF3
MIF Regulation of Innate Immunity	1.24	0.148	0	MAPK12,NFKB2,NFKBIE,PTGS2
Role of Hypercytokinemia/hyperchemokinemia in the Pathogenesis of Influenza	1.24	0.148	2	ISG15,NFKB2,STAT1,STAT2
Th17 Activation Pathway	1.23	0.118	2.236	CD247,IL21R,IRF4,NFKB2,RORC,STAT4
B Cell Receptor Signaling	1.22	0.0884	2.714	BLNK,CFL1,CREB3L2,MAP3K8,MAPK12,MEF2C,NFKB2,NFKBIE,PAX5,PIK3CD,PIK3R5,PRKCB,PTK2B
Role of JAK1, JAK2 and TYK2 in Interferon Signaling	1.2	0.176	0	NFKB2,STAT1,STAT2
Pyrimidine Deoxyribonucleotides De Novo Biosynthesis I	1.2	0.176	0	DTYMK,RRM2,TYMS
Acute Myeloid Leukemia Signaling	1.2	0.103	1.633	CCNA1,CSF2RB,JUP,MYC,NFKB2,PIK3CD,PIK3R5,TCF7
Altered T Cell and B Cell Signaling in Rheumatoid Arthritis	1.18	0.125	0	CD247,LTA,NFKB2,TGFB1,TRAF3
Calcium Transport I	1.17	0.25	0	ANXA5,ATP2A2
PPARα/RXRα Activation	1.17	0.0867	-0.333	ABCA1,ADIPOQ,BCL3,MED23,MEF2C,NFKB2,NFKBIE,PLCB3,PLCG1,PRKCB,TGFB1,TGFBR1,TGFBR2
Glutamate Receptor Signaling	1.16	0.113	0	GLUL,GNG2,GRIN2A,GRIN3B,GRM6,HOMER3
Communication between Innate and Adaptive Immune Cells	1.15	0.138	0	B2M,CCR7,CD247,CD8A
IL-23 Signaling Pathway	1.15	0.122	2.236	NFKB2,PIK3CD,PIK3R5,RORC,STAT4
Sphingosine-1-phosphate Signaling	1.14	0.0957	2.333	GNAI2,PIK3CD,PIK3R5,PLCB3,PLCG1,PTK2B,RHOG,RHOH,RND2
Oxytocin In Brain Signaling Pathway	1.14	0.0876	0.905	CREB3L2,GNAI2,GNG2,LCAT,MEF2C,NFKB2,PIK3CD,PIK3R5,PLCB3,PRKCB,PTGS2,TRPV1
IL-15 Signaling	1.14	0.104	1.89	IL2RG,LCK,MAPK12,MYC,NFKB2,PIK3CD,PIK3R5
G-Protein Coupled Receptor Signaling	1.13	0.0708	2.263	CCR7,CCR9,CREB3L2,EDNRB,FYN,GNAI2,GNG2,GPR157,GPR17,GPR18,GPR183,GPR31,GPR34,GPR35,GPR84,GRM6,LPAR5,MAP3K8,MAPK12,MEF2C,MYL2,NFKB2,NFKBIE,PAK6,PDE4C,PIK3CD,PIK3R5,PLCB3,PLCG1,PRKCB,PTK2B,SHC2,TDP2,TRHR
HER-2 Signaling in Breast Cancer	1.11	0.082	1.291	BLK,COX6B1,FYN,HBEGF,ITGB4,ITGB7,LCK,MYC,NFKB2,NFKBIE,PIK3CD,PIK3R5,PLCG1,PRKCB,PTGS2
Role of PI3K/AKT Signaling in the Pathogenesis of Influenza	1.11	0.119	1.342	GNAI2,NFKB2,NFKBIE,PIK3CD,PIK3R5
Protein Kinase A Signaling	1.1	0.0749	0.5	CREB3L2,GNAI2,GNG2,KDELR2,MYL2,NFKB2,NFKBIE,PDE4C,PLCB3,PLCG1,PPP1R14B,PRKCB,PTGS2,PTK2B,PTPRJ,PYGM,TCF7,TDP2,TGFB1,TGFBR1,TGFBR2,VASP,YWHAZ
TWEAK Signaling	1.1	0.133	0	NFKB2,NFKBIE,TRAF1,TRAF3
MIF-mediated Glucocorticoid Regulation	1.08	0.158	0	NFKB2,NFKBIE,PTGS2
Clathrin-mediated Endocytosis Signaling	1.08	0.0839	0	AP1S2,APOD,APOE,APOL1,ARPC1B,FGF16,ITGB4,ITGB7,MYO1E,PIK3CD,PIK3R5,SH3GLB2,TFRC
Pregnenolone Biosynthesis	1.08	0.222	0	CYP46A1,FDX1
ATM Signaling	1.08	0.0964	0	CCNB1,CREB3L2,MAPK12,RAD50,RAD51,SMC2,TP73,ZEB1
Basal Cell Carcinoma Signaling	1.07	0.107	-1.342	DVL1,TCF7,WNT2B,WNT6,WNT7A,WNT8B
4-1BB Signaling in T Lymphocytes	1.06	0.129	0	MAPK12,NFKB2,NFKBIE,TRAF1
Thrombopoietin Signaling	1.04	0.105	2.449	MYC,PIK3CD,PIK3R5,PLCG1,PRKCB,STAT1
Gα12/13 Signaling	1.04	0.0885	1.667	CDH15,LPAR5,MAPK12,MEF2C,MYL2,NFKB2,NFKBIE,PIK3CD,PIK3R5,PTK2B
IL-15 Production	1.03	0.0909	2.333	ABL2,BLK,FYN,ITK,LCK,NFKB2,PTK2B,STAT1,ZAP70
FGF Signaling	1.03	0.0986	0	CREB3L2,FGF16,FRS2,MAPK12,PIK3CD,PIK3R5,PLCG1
Sperm Motility	1.02	0.0794	-0.378	ABL2,BLK,FYN,GNAI2,GNG2,ITK,LCAT,LCK,NPPC,PDE4C,PLCB3,PLCG1,PRKCB,PTK2B,ZAP70
CCR3 Signaling in Eosinophils	1.01	0.09	0	CFL1,GNAI2,GNG2,MAPK12,PAK6,PIK3CD,PIK3R5,PLCB3,PRKCB
Leukotriene Biosynthesis	0.996	0.2	0	ALOX5,MGST2
Aryl Hydrocarbon Receptor Signaling	0.987	0.0862	0.707	ALDH16A1,CCNA1,CCNA2,CDK6,MGST2,MYC,NFKB2,SLC35A2,TGFB1,TP73
Maturity Onset Diabetes of Young (MODY) Signaling	0.987	0.102	0	ADIPOQ,APOD,APOE,APOL1,BLK,NFKB2
P2Y Purigenic Receptor Signaling Pathway	0.987	0.0862	1.667	CREB3L2,GNAI2,GNG2,MYC,NFKB2,PIK3CD,PIK3R5,PLCB3,PLCG1,PRKCB
FLT3 Signaling in Hematopoietic Progenitor Cells	0.983	0.0959	1.633	CREB3L2,MAPK12,PIK3CD,PIK3R5,STAT1,STAT2,STAT4
Salvage Pathways of Pyrimidine Ribonucleotides	0.983	0.0959	2.646	APOBEC2,CDK6,MAP3K8,PKN1,PLK1,TTK,UCK2
Estrogen-mediated S-phase Entry	0.979	0.143	0	CCNA1,CCNA2,MYC
Role of MAPK Signaling in Inhibiting the Pathogenesis of Influenza	0.979	0.109	-1.342	LCAT,MAPK12,NFKB2,NFKBIE,PTGS2
Amyotrophic Lateral Sclerosis Signaling	0.975	0.0882	-1.134	CAPN2,CAPN3,CAPNS1,GLUL,GRIN2A,GRIN3B,NEFM,PIK3CD,PIK3R5
Sulfate Activation for Sulfonation	0.971	0.5	0	PAPSS2
Anandamide Degradation	0.971	0.5	0	FAAH
Melatonin Degradation II	0.971	0.5	0	SMOX
Phospholipases	0.947	0.118	-1	LCAT,PLCB3,PLCG1,PLD1
Hepatic Fibrosis / Hepatic Stellate Cell Activation	0.932	0.0821	0	CCR7,COL17A1,COL5A3,EDNRB,MYH11,MYL2,NFKB2,STAT1,TGFB1,TGFBR1,TGFBR2
PTEN Signaling	0.932	0.0821	-1.89	ITGA2,ITGA4,ITGAE,ITGAV,ITGB4,ITGB7,NFKB2,PIK3CD,PIK3R5,TGFBR1,TGFBR2
Apelin Endothelial Signaling Pathway	0.932	0.084	1.414	GNAI2,GNG2,KLF2,MAPK12,MEF2C,NFKB2,PIK3CD,PIK3R5,PLCB3,PRKCB
Ubiquinol-10 Biosynthesis (Eukaryotic)	0.924	0.182	0	COQ3,CYP46A1
Phenylalanine Degradation IV (Mammalian, via Side Chain)	0.924	0.182	0	GOT1L1,SMOX
UDP-N-acetyl-D-galactosamine Biosynthesis II	0.924	0.182	0	GNPDA1,GNPNAT1
Inflammasome pathway	0.924	0.182	0	CTSB,NFKB2
Sertoli Cell-Sertoli Cell Junction Signaling	0.917	0.08	0	CTNNA1,ITGA2,ITGA4,ITGAE,ITGAV,ITGB4,ITGB7,JUP,MAP3K8,MAPK12,TUBA1B,WAS
PDGF Signaling	0.914	0.0921	1.89	ABL2,MYC,PIK3CD,PIK3R5,PLCG1,PRKCB,STAT1
iNOS Signaling	0.91	0.114	1	MAPK12,NFKB2,NFKBIE,STAT1
Cardiac Hypertrophy Signaling	0.907	0.0751	2	GNAI2,GNG2,MAP3K8,MAPK12,MEF2C,MYL2,PIK3CD,PIK3R5,PLCB3,PLCG1,RHOG,RHOH,RND2,TGFB1,TGFBR1,TGFBR2
Pulmonary Fibrosis Idiopathic Signaling Pathway	0.9	0.0728	0.688	COL17A1,COL5A3,ITGA2,ITGAV,JAG1,MAPK12,MMP25,NFKB2,PIK3CD,PIK3R5,PTK2B,TCF7,TGFB1,TGFBR1,TGFBR2,WNT2B,WNT6,WNT7A,WNT8B
Oxytocin In Spinal Neurons Signaling Pathway	0.889	0.13	0	PLCB3,SOX15,TRPV1
Neuropathic Pain Signaling In Dorsal Horn Neurons	0.883	0.087	0	GRIN2A,GRIN3B,GRM6,PIK3CD,PIK3R5,PLCB3,PLCG1,PRKCB
14-3-3-mediated Signaling	0.879	0.0841	0.707	MAPK12,PIK3CD,PIK3R5,PLCB3,PLCG1,PRKCB,TP73,TUBA1B,YWHAZ
Eicosanoid Signaling	0.879	0.111	0	ALOX5,LCAT,PTGDS,PTGS2
PEDF Signaling	0.873	0.0897	1.633	MAPK12,NFKB2,NFKBIE,PIK3CD,PIK3R5,TCF7,ZEB1
Tumor Microenvironment Pathway	0.87	0.0797	1.508	CXCR4,FGF16,MMP25,MYC,NFKB2,PIK3CD,PIK3R5,PTGS2,SLC16A1,TGFB1,TIAM1
Erythropoietin Signaling Pathway	0.863	0.0813	1	CSF2RB,LTA,NFKB2,NFKBIE,PIK3CD,PIK3R5,PLCG1,PRKCB,SHC2,TGFB1
NGF Signaling	0.863	0.0833	1.89	CREB3L2,MAP3K8,MAPK12,NFKB2,PIK3CD,PIK3R5,PLCG1,RHOG,SHC2
Allograft Rejection Signaling	0.86	0.167	0	B2M,CD247
DNA Double-Strand Break Repair by Homologous Recombination	0.86	0.167	0	RAD50,RAD51
Airway Pathology in Chronic Obstructive Pulmonary Disease	0.836	0.098	0	APOD,FGF16,LTA,PTGDS,TGFB1
RANK Signaling in Osteoclasts	0.83	0.0875	1.633	MAP3K8,MAPK12,NFKB2,NFKBIE,PIK3CD,PIK3R5,PTK2B
ERBB Signaling	0.83	0.0875	0.378	HBEGF,MAPK12,PAK6,PIK3CD,PIK3R5,PLCG1,PRKCB
GDNF Family Ligand-Receptor Interactions	0.818	0.0909	1.342	DOK1,FRS2,MAPK12,PIK3CD,PIK3R5,PLCG1
Regulation Of The Epithelial Mesenchymal Transition By Growth Factors Pathway	0.818	0.0764	1.897	FGF16,FRS2,LTA,MAPK12,NFKB2,PIK3CD,PIK3R5,SHC2,TGFB1,TGFBR1,TGFBR2,ZEB1
Synaptogenesis Signaling Pathway	0.815	0.0706	0	APOE,ARPC1B,CDH15,CFL1,CREB3L2,CTNND1,FYN,GRIN2A,GRIN3B,GRM6,LCK,PIK3CD,PIK3R5,PLCG1,SHC2,SYT17,SYT3,TIAM1,WAS
WNT/Ca+ pathway	0.812	0.0962	0	CREB3L2,DVL1,NFKB2,PLCB3,PLCG1
EGF Signaling	0.812	0.0962	1.342	MAPK12,PIK3CD,PIK3R5,PLCG1,STAT1
Circadian Rhythm Signaling	0.81	0.0724	0	BLK,CREB3L2,FYN,GNAI2,GNG2,GRIN2A,GRIN3B,HLF,LCK,MYC,PLCB3,PLCG1,PRKCB,PTGDS,RORC,SOX15
Pathogenesis of Multiple Sclerosis	0.807	0.333	0	CXCL11
Thioredoxin Pathway	0.807	0.333	0	TXN
Pentose Phosphate Pathway (Non-oxidative Branch)	0.807	0.333	0	TKT
NAD Salvage Pathway III	0.807	0.333	0	NMRK1
Oxidized GTP and dGTP Detoxification	0.807	0.333	0	NUDT1
L-cysteine Degradation I	0.807	0.333	0	GOT1L1
Glutamate Degradation II	0.807	0.333	0	GOT1L1
S-adenosyl-L-methionine Biosynthesis	0.807	0.333	0	MAT2A
N-acetylglucosamine Degradation I	0.807	0.333	0	GNPDA1
Aspartate Biosynthesis	0.807	0.333	0	GOT1L1
Putrescine Degradation III	0.804	0.154	0	SAT1,SMOX
eNOS Signaling	0.801	0.0787	1.633	AQP3,AQP7,CCNA1,CCNA2,CHRNB3,LPAR5,PIK3CD,PIK3R5,PLCG1,PRKCB
Angiopoietin Signaling	0.796	0.0896	-1	ANGPT4,NFKB2,NFKBIE,PAK6,PIK3CD,PIK3R5
Chronic Myeloid Leukemia Signaling	0.79	0.0825	0	CDK6,MYC,NFKB2,PIK3CD,PIK3R5,TGFB1,TGFBR1,TGFBR2
IL-17A Signaling in Airway Cells	0.788	0.0943	0.447	MAPK12,NFKB2,NFKBIE,PIK3CD,PIK3R5
Endocannabinoid Neuronal Synapse Pathway	0.785	0.0781	-0.333	FAAH,GNAI2,GNG2,GRIN2A,GRIN3B,MAPK12,PLCB3,PLCG1,PTGS2,TRPV1
Induction of Apoptosis by HIV1	0.764	0.0926	0.447	CXCR4,MAPK12,NFKB2,NFKBIE,TRAF1
p70S6K Signaling	0.764	0.0789	1.414	GNAI2,IL2RG,PIK3CD,PIK3R5,PLCB3,PLCG1,PLD1,PRKCB,YWHAZ
PI3K Signaling in B Lymphocytes	0.764	0.0789	2.333	BLK,BLNK,FYN,NFKB2,NFKBIE,PIK3CD,PLCB3,PLCG1,PRKCB
Pyridoxal 5'-phosphate Salvage Pathway	0.764	0.0926	2.236	CDK6,MAP3K8,PKN1,PLK1,TTK
Amyloid Processing	0.759	0.1	-2	CAPN2,CAPN3,CAPNS1,MAPK12
Apelin Pancreas Signaling Pathway	0.759	0.1	1	MAPK12,NFKB2,PIK3CD,PIK3R5
Oxytocin Signaling Pathway	0.752	0.0714	1.069	CREB3L2,GNAI2,GNG2,MAPK12,MEF2C,MYH11,MYL2,NFKB2,PIK3CD,PIK3R5,PLCB3,PRKCB,PTGS2,SHC2,SOX15
Lipid Antigen Presentation by CD1	0.752	0.143	0	B2M,CD247
Hematopoiesis from Pluripotent Stem Cells	0.752	0.143	0	CD247,CD8A
Vitamin-C Transport	0.752	0.143	0	SLC23A2,TXN
HMGB1 Signaling	0.747	0.0783	2.333	LTA,MAPK12,NFKB2,PIK3CD,PIK3R5,RHOG,RHOH,RND2,TGFB1
Ovarian Cancer Signaling	0.742	0.0763	0	DVL1,PIK3CD,PIK3R5,PTGS2,RAD51,TCF7,WNT2B,WNT6,WNT7A,WNT8B
IL-2 Signaling	0.74	0.0909	2.236	IL2RG,LCK,PIK3CD,PIK3R5,PTK2B
Coronavirus Pathogenesis Pathway	0.74	0.0748	0.302	ATP6V1A,MAPK12,NFKB2,NFKBIE,PTGS2,STAT1,STAT2,TGFB1,TGFBR1,TGFBR2,TRAF3
CCR5 Signaling in Macrophages	0.735	0.0824	1.342	CD247,GNAI2,GNG2,MAPK12,PLCG1,PRKCB,PTK2B
Macropinocytosis Signaling	0.735	0.0857	2	ITGB4,ITGB7,PIK3CD,PIK3R5,PLCG1,PRKCB
Ephrin A Signaling	0.733	0.0976	0	CFL1,FYN,PIK3CD,PIK3R5
CREB Signaling in Neurons	0.719	0.0655	2.041	CCR7,CCR9,CREB3L2,EDNRB,GNAI2,GNG2,GPR157,GPR17,GPR18,GPR183,GPR31,GPR34,GPR35,GPR84,GRIN2A,GRM6,LPAR5,PIK3CD,PIK3R5,PLCB3,PLCG1,PRKCB,SHC2,TGFB1,TGFBR1,TGFBR2,TRHR
MSP-RON Signaling In Macrophages Pathway	0.717	0.0845	0.447	CREB3L2,NFKB2,PIK3CD,PIK3R5,PTGS2,STAT1
TNFR1 Signaling	0.708	0.0952	0	NFKB2,NFKBIE,PAK6,TANK
IL-17A Signaling in Fibroblasts	0.708	0.107	0	MAPK12,NFKB2,NFKBIE
B Cell Development	0.695	0.25	0	IL7R
dTMP De Novo Biosynthesis	0.695	0.25	0	TYMS
N-acetylglucosamine Degradation II	0.695	0.25	0	GNPDA1
Phagosome Maturation	0.693	0.0777	0	ATP6V1A,ATP6V1C2,B2M,CTSB,NOX1,TAP1,TCIRG1,TUBA1B
Role of NFAT in Cardiac Hypertrophy	0.68	0.0707	1.732	GNAI2,GNG2,MAPK12,MEF2C,PIK3CD,PIK3R5,PLCB3,PLCG1,PRKCB,SHC2,TGFB1,TGFBR1,TGFBR2
Triacylglycerol Degradation	0.678	0.103	0	DDHD2,FAAH,NDST2
Role of Osteoblasts, Osteoclasts and Chondrocytes in Rheumatoid Arthritis	0.666	0.071	0	DVL1,MAPK12,NFKBIE,PIK3CD,PIK3R5,PTK2B,TCF7,TGFB1,WNT2B,WNT6,WNT7A,WNT8B
Mismatch Repair in Eukaryotes	0.664	0.125	0	EXO1,FEN1
Type I Diabetes Mellitus Signaling	0.662	0.0811	1.633	CD247,LTA,MAPK12,NFKB2,NFKBIE,STAT1
Melatonin Signaling	0.656	0.0847	1.342	GNAI2,PLCB3,PLCG1,PRKCB,RORC
LPS-stimulated MAPK Signaling	0.644	0.08	1.633	MAPK12,NFKB2,NFKBIE,PIK3CD,PIK3R5,PRKCB
JAK/STAT Signaling	0.644	0.08	2.449	NFKB2,PIK3CD,PIK3R5,STAT1,STAT2,STAT4
GNRH Signaling	0.638	0.071	0	CREB3L2,GNAI2,GNG2,HBEGF,MAP3K8,MAPK12,NFKB2,PAK6,PLCB3,PRKCB,PTK2B
Role of Pattern Recognition Receptors in Recognition of Bacteria and Viruses	0.636	0.0769	1.342	LTA,MAPK12,NFKB2,PIK3CD,PIK3R5,PRKCB,TGFB1
Growth Hormone Signaling	0.636	0.0833	2.236	PIK3CD,PIK3R5,PLCG1,PRKCB,STAT1
Cell Cycle: G2/M DNA Damage Checkpoint Regulation	0.636	0.0889	-2	CCNB1,PLK1,TOP2A,YWHAZ
GM-CSF Signaling	0.636	0.0833	2.236	CSF2RB,PIK3CD,PIK3R5,PRKCB,STAT1
Ferroptosis Signaling Pathway	0.622	0.0761	0.378	ABCA1,ALOX5,CTSB,NOX1,SAT1,STEAP3,TFRC
Tetrapyrrole Biosynthesis II	0.609	0.2	0	HMBS
Glycine Cleavage Complex	0.609	0.2	0	GCSH
UDP-N-acetyl-D-glucosamine Biosynthesis II	0.609	0.2	0	GNPNAT1
Zymosterol Biosynthesis	0.609	0.2	0	LBR
Salvage Pathways of Pyrimidine Deoxyribonucleotides	0.609	0.2	0	TK1
Galactose Degradation I (Leloir Pathway)	0.609	0.2	0	GALM
Synaptic Long Term Potentiation	0.607	0.0734	-0.378	CREB3L2,GRIN2A,GRIN3B,GRM6,PLCB3,PLCG1,PPP1R14B,PRKCB
LPS/IL-1 Mediated Inhibition of RXR Function	0.597	0.0714	1	ABCA1,ALDH16A1,APOE,HS6ST2,MGST2,NDST2,PAPSS2,SLC35A2,SMOX
FXR/RXR Activation	0.593	0.0769	0	APOD,APOE,APOL1,LCAT,MAPK12,SLC22A7
MSP-RON Signaling Pathway	0.593	0.0938	0	CSF2RB,PIK3CD,PIK3R5
UVB-Induced MAPK Signaling	0.592	0.0851	1	MAPK12,PIK3CD,PIK3R5,PRKCB
Cytotoxic T Lymphocyte-mediated Apoptosis of Target Cells	0.587	0.111	0	B2M,CD247
ERK5 Signaling	0.582	0.0794	1	CREB3L2,MAP3K8,MEF2C,MYC,YWHAZ
Leptin Signaling in Obesity	0.582	0.0794	0	NPY,PIK3CD,PIK3R5,PLCB3,PLCG1
p53 Signaling	0.578	0.0759	-2	CCNG1,DRAM1,PIK3CD,PIK3R5,TP63,TP73
Role of NANOG in Mammalian Embryonic Stem Cell Pluripotency	0.564	0.0729	0	DVL1,PIK3CD,PIK3R5,WNT2B,WNT6,WNT7A,WNT8B
UVA-Induced MAPK Signaling	0.562	0.075	1.342	MAPK12,PIK3CD,PIK3R5,PLCB3,PLCG1,STAT1
Relaxin Signaling	0.561	0.0698	1.342	GNAI2,GNG2,NFKB2,NFKBIE,PDE4C,PIK3CD,PIK3R5,SOX15,TDP2
CD27 Signaling in Lymphocytes	0.553	0.0816	0	MAP3K8,MAPK12,NFKB2,NFKBIE
Aspartate Degradation II	0.542	0.167	0	GOT1L1
Mouse Embryonic Stem Cell Pluripotency	0.533	0.0732	0.447	DVL1,MAPK12,MYC,PIK3CD,PIK3R5,TCF7
Cardiomyocyte Differentiation via BMP Receptors	0.523	0.1	0	MEF2C,MYL2
IL-17A Signaling in Gastric Cells	0.523	0.1	0	CXCL11,MAPK12
D-myo-inositol (1,4,5)-Trisphosphate Biosynthesis	0.523	0.1	0	PLCB3,PLCG1
Neurotrophin/TRK Signaling	0.516	0.0746	0	CREB3L2,FRS2,PIK3CD,PIK3R5,PLCG1
Neurovascular Coupling Signaling Pathway	0.513	0.0667	-1.897	ENTPD6,ENTPD8,GRIN2A,GRIN3B,LCAT,P2RX1,PLCB3,PTGS2,SLC16A1,SOX15
Mechanisms of Viral Exit from Host Cells	0.502	0.0833	0	CHMP2B,PRKCB,SH3GLB2
Thyroid Cancer Signaling	0.5	0.0735	2.236	CXCR4,MYC,PIK3CD,PIK3R5,TCF7
Remodeling of Epithelial Adherens Junctions	0.498	0.0769	0	ARPC1B,CTNNA1,CTNND1,TUBA1B
Autophagy	0.493	0.0645	-0.302	ARL8B,CREB3L2,DAPK2,DRAM1,MAPK12,MYC,NFKB2,PIK3CD,PIK3R5,SESN1,TGFB1,TRAF3
Apelin Liver Signaling Pathway	0.493	0.0952	0	COL5A3,MAPK12
Sumoylation Pathway	0.492	0.0706	-2.449	MAPK12,NFKB2,RHOG,RHOH,RND2,ZEB1
Pentose Phosphate Pathway	0.487	0.143	0	TKT
Glycogen Biosynthesis II (from UDP-D-Glucose)	0.487	0.143	0	GYG1
BAG2 Signaling Pathway	0.485	0.0725	0	CTSB,MYC,NFKB2,PSMB8,PSMB9
Apoptosis Signaling	0.479	0.0698	-1.633	CAPN2,CAPN3,CAPNS1,NFKB2,NFKBIE,PLCG1
Corticotropin Releasing Hormone Signaling	0.474	0.0667	1.342	CREB3L2,GNAI2,MAPK12,MEF2C,PLCG1,PRKCB,PTGS2,SOX15
FcγRIIB Signaling in B Lymphocytes	0.471	0.0714	0.447	BLNK,DOK1,MAPK12,PIK3CD,PIK3R5
IL-3 Signaling	0.471	0.0714	2.236	CSF2RB,PIK3CD,PIK3R5,PRKCB,STAT1
HIPPO signaling	0.471	0.0714	0	DLG5,PPP1R14B,RASSF6,TEAD3,YWHAZ
IL-22 Signaling	0.467	0.0909	0	MAPK12,STAT1
Endometrial Cancer Signaling	0.465	0.0741	2	CTNNA1,MYC,PIK3CD,PIK3R5
Role of BRCA1 in DNA Damage Response	0.457	0.0704	0	FANCE,PLK1,RAD50,RAD51,STAT1
Cyclins and Cell Cycle Regulation	0.457	0.0704	1.342	CCNA1,CCNA2,CCNB1,CDK6,TGFB1
Role of PKR in Interferon Induction and Antiviral Response	0.455	0.0682	0.816	MAPK12,NFKB2,NFKBIE,STAT1,STAT2,TRAF3
Tight Junction Signaling	0.453	0.0647	0	CTNNA1,MYH11,MYL2,NFKB2,TGFB1,TGFBR1,TGFBR2,TIAM1,VASP
Agrin Interactions at Neuromuscular Junction	0.449	0.0727	-1	DVL1,ITGA4,MAPK12,PAK6
Adrenomedullin signaling pathway	0.446	0.0637	1.667	LTA,MAPK12,NFKB2,PIK3CD,PIK3R5,PLCB3,PLCG1,PTK2B,SHC2,SOX15
BER (Base Excision Repair) Pathway	0.442	0.0769	0	FEN1,MPG,POLE
IL-17 Signaling	0.441	0.066	1.134	LTA,MAPK12,PIK3CD,PIK3R5,PTGS2,RGS13,TGFB1
Role of JAK family kinases in IL-6-type Cytokine Signaling	0.441	0.087	0	MAPK12,STAT1
Dermatan Sulfate Biosynthesis (Late Stages)	0.441	0.087	0	HS6ST2,NDST2
Androgen Biosynthesis	0.44	0.125	0	SRD5A2
Sucrose Degradation V (Mammalian)	0.44	0.125	0	GALM
GPCR-Mediated Nutrient Sensing in Enteroendocrine Cells	0.431	0.0667	0.816	GNAI2,GNG2,LPAR5,PLCB3,PLCG1,PRKCB
Senescence Pathway	0.429	0.061	0.258	CAPN2,CAPN3,CAPNS1,CBX8,CCNB1,CDK6,DMTF1,MAPK12,NFKB2,PIK3CD,PIK3R5,RAD50,TGFB1,TGFBR1,TGFBR2
TREM1 Signaling	0.425	0.075	0	NFKB2,NLRC5,PLCG1
Inhibition of Matrix Metalloproteases	0.418	0.0833	0	MMP25,TIMP4
Xenobiotic Metabolism PXR Signaling Pathway	0.41	0.0642	-1.89	ALDH16A1,HS6ST2,MGST2,NDST2,PPP1R14B,PRKCB,SMOX
PFKFB4 Signaling Pathway	0.408	0.0732	0	CREB3L2,TGFB1,TKT
NER (Nucleotide Excision Repair, Enhanced Pathway)	0.406	0.0667	0	CHAF1A,ERCC1,POLE,RPA2,TOP2A
Mitotic Roles of Polo-Like Kinase	0.405	0.069	1	CCNB1,KIF11,PLK1,TGFB1
ERBB4 Signaling	0.405	0.069	2	PIK3CD,PIK3R5,PLCG1,PRKCB
Aldosterone Signaling in Epithelial Cells	0.403	0.063	1.342	DNAJB6,DNAJC14,DNAJC30,PIK3CD,PIK3R5,PLCB3,PLCG1,PRKCB
Graft-versus-Host Disease Signaling	0.4	0.111	0	CD247
Glycogen Degradation II	0.4	0.111	0	PYGM
Heme Biosynthesis II	0.4	0.111	0	HMBS
Chondroitin Sulfate Biosynthesis (Late Stages)	0.397	0.08	0	HS6ST2,NDST2
SAPK/JNK Signaling	0.397	0.0645	1.342	CD247,GNG2,LCK,MAPK12,PIK3CD,PIK3R5
Opioid Signaling Pathway	0.391	0.0598	1.155	BLK,CREB3L2,FYN,GNAI2,GNG2,GRIN2A,GRIN3B,LCK,MAPK12,MYC,NFKB2,PRKCB,RGS13,TCF7
Pyroptosis Signaling Pathway	0.376	0.0698	0	MAPK12,NFKB2,TRAF3
Prostate Cancer Signaling	0.376	0.0632	0	CREB3L2,NFKB2,NFKBIE,NKX3-1,PIK3CD,PIK3R5
Pyrimidine Ribonucleotides Interconversion	0.376	0.0769	0	ENTPD6,ENTPD8
Role of p14/p19ARF in Tumor Suppression	0.376	0.0769	0	PIK3CD,PIK3R5
Regulation of eIF4 and p70S6K Signaling	0.366	0.0604	1	ITGA2,ITGA4,ITGAE,ITGAV,ITGB4,ITGB7,MAPK12,PIK3CD,PIK3R5
Assembly of RNA Polymerase I Complex	0.366	0.1	0	POLR1D
Telomere Extension by Telomerase	0.366	0.1	0	RAD50
Chondroitin Sulfate Degradation (Metazoa)	0.366	0.1	0	HYAL1
Choline Biosynthesis III	0.366	0.1	0	PLD1
Glycogen Degradation III	0.366	0.1	0	PYGM
γ-glutamyl Cycle	0.366	0.1	0	CHAC2
Histidine Degradation VI	0.366	0.1	0	CYP46A1
Necroptosis Signaling Pathway	0.366	0.0625	-0.816	CAPN2,CAPN3,CAPNS1,GLUL,STAT1,STAT2
Xenobiotic Metabolism General Signaling Pathway	0.366	0.0625	0.816	MAP3K8,MAPK12,MGST2,PIK3CD,PIK3R5,PRKCB
Calcium Signaling	0.364	0.0599	-1.342	ASPH,ATP2A2,CHRNB3,CREB3L2,GRIN2A,GRIN3B,MEF2C,MYH11,MYL2,TP63
HIF1α Signaling	0.357	0.0595	1.265	CCNG2,MMP25,NOX1,PIK3CD,PIK3R5,PLCG1,PRKCB,RORC,SAT1,TGFB1
Pyrimidine Ribonucleotides De Novo Biosynthesis	0.357	0.0741	0	ENTPD6,ENTPD8
Superpathway of Methionine Degradation	0.357	0.0741	0	GOT1L1,MAT2A
Xenobiotic Metabolism Signaling	0.349	0.0588	0	ALDH16A1,HS6ST2,MAP3K8,MAPK12,MGST2,NDST2,NFKB2,PIK3CD,PIK3R5,PRKCB,SMOX
Dopamine-DARPP32 Feedback in cAMP Signaling	0.343	0.0592	-0.378	ATP2A2,CREB3L2,GNAI2,GRIN2A,GRIN3B,PLCB3,PLCG1,PPP1R14B,PRKCB
Antiproliferative Role of Somatostatin Receptor 2	0.341	0.0635	0	GNG2,PIK3CD,PIK3R5,SOX15
IL-4 Signaling	0.341	0.0635	0	IL2RG,IRF4,PIK3CD,PIK3R5
IL-1 Signaling	0.338	0.0617	0	GNAI2,GNG2,MAPK12,NFKB2,NFKBIE
Cholesterol Biosynthesis I	0.335	0.0909	0	LBR
Cholesterol Biosynthesis II (via 24,25-dihydrolanosterol)	0.335	0.0909	0	LBR
Cholesterol Biosynthesis III (via Desmosterol)	0.335	0.0909	0	LBR
IL-10 Signaling	0.333	0.0652	0	MAPK12,NFKB2,NFKBIE
Glucocorticoid Receptor Signaling	0.331	0.0569	0	B2M,CD247,CSF2RB,IL13RA2,IL21R,IL2RG,IL7R,KRT5,MAPK12,MYC,NFKB2,NFKBIE,PIK3CD,PIK3R5,PTGS2,STAT1,TGFB1,TGFBR1,TGFBR2
NAD Signaling Pathway	0.328	0.06	1.633	NFKB2,NMRK1,PIK3CD,PIK3R5,SLC29A1,TGFB1
VEGF Family Ligand-Receptor Interactions	0.319	0.0615	2	PIK3CD,PIK3R5,PLCG1,PRKCB
Systemic Lupus Erythematosus Signaling	0.312	0.0583	0	CD247,LAT,LCK,PIK3CD,PIK3R5,PLCG1,SNU13
Autoimmune Thyroid Disease Signaling	0.308	0.0833	0	CD247
Dopamine Degradation	0.308	0.0833	0	SMOX
Dermatan Sulfate Degradation (Metazoa)	0.308	0.0833	0	HYAL1
Fatty Acid α-oxidation	0.308	0.0833	0	PTGS2
Toll-like Receptor Signaling	0.306	0.0625	0	MAPK12,NFKB2,TRAF1
Nucleotide Excision Repair Pathway	0.305	0.0667	0	ERCC1,RPA2
Notch Signaling	0.305	0.0667	0	JAG1,JAG2
Hereditary Breast Cancer Signaling	0.304	0.0579	0	CCNB1,CDK6,FANCE,PIK3CD,PIK3R5,RAD50,RAD51
VEGF Signaling	0.3	0.0588	1.342	PIK3CD,PIK3R5,PLCG1,PRKCB,PTK2B
Renal Cell Carcinoma Signaling	0.298	0.0597	0	PAK6,PIK3CD,PIK3R5,TGFB1
Estrogen-Dependent Breast Cancer Signaling	0.298	0.0597	0	CREB3L2,NFKB2,PIK3CD,PIK3R5
Ephrin B Signaling	0.298	0.0597	0	CFL1,CXCR4,GNAI2,GNG2
Airway Inflammation in Asthma	0.285	0.0769	0	TGFB1
Glutathione-mediated Detoxification	0.285	0.0769	0	MGST2
DNA damage-induced 14-3-3σ Signaling	0.285	0.0769	0	CCNB1
CNTF Signaling	0.283	0.06	0	PIK3CD,PIK3R5,STAT1
Polyamine Regulation in Colon Cancer	0.283	0.06	0	MYC,SAT1,SMOX
NUR77 Signaling in T Lymphocytes	0.283	0.06	0	B2M,CD247,PRKCB
Role of MAPK Signaling in the Pathogenesis of Influenza	0.283	0.06	0	LCAT,MAPK12,PTGS2
Endocannabinoid Cancer Inhibition Pathway	0.281	0.0565	-0.447	CREB3L2,GNAI2,MYC,PIK3CD,PIK3R5,TCF7,TRPV1
Apelin Adipocyte Signaling Pathway	0.268	0.0571	0	GNAI2,MAPK12,MGST2,NOX1
Cellular Effects of Sildenafil (Viagra)	0.263	0.0556	0	MYH11,MYL2,PDE4C,PLCB3,PLCG1,SLC4A11
DNA Double-Strand Break Repair by Non-Homologous End Joining	0.263	0.0714	0	RAD50
NAD Salvage Pathway II	0.263	0.0714	0	NMRK1
Tryptophan Degradation X (Mammalian, via Tryptamine)	0.263	0.0714	0	SMOX
Superpathway of Melatonin Degradation	0.263	0.0714	0	SMOX
Parkinson's Signaling	0.263	0.0714	0	MAPK12
Chondroitin Sulfate Biosynthesis	0.262	0.0606	0	HS6ST2,NDST2
Hepatic Cholestasis	0.26	0.0551	0	LTA,MAPK12,NFKB2,NFKBIE,PRKCB,SLC22A7,TGFB1
Docosahexaenoic Acid (DHA) Signaling	0.249	0.0588	0	PIK3CD,PIK3R5
Role of IL-17F in Allergic Inflammatory Airway Diseases	0.249	0.0588	0	CREB3L2,NFKB2
Role of Cytokines in Mediating Communication between Immune Cells	0.243	0.0667	0	TGFB1
The Visual Cycle	0.243	0.0667	0	RBP3
Heparan Sulfate Biosynthesis (Late Stages)	0.237	0.0571	0	HS6ST2,NDST2
Intrinsic Prothrombin Activation Pathway	0.226	0.0625	0	COL5A3
Dermatan Sulfate Biosynthesis	0.226	0.0556	0	HS6ST2,NDST2
Methionine Degradation I (to Homocysteine)	0.226	0.0625	0	MAT2A
Glutathione Redox Reactions I	0.21	0.0588	0	MGST2
Noradrenaline and Adrenaline Degradation	0.21	0.0588	0	SMOX
Apelin Cardiac Fibroblast Signaling Pathway	0.21	0.0588	0	TGFB1
Cysteine Biosynthesis III (mammalia)	0.195	0.0556	0	MAT2A
Dilated Cardiomyopathy Signaling Pathway	0	0.0364	-1	ATP2A2,MAPK12,MYH11,MYL2
CSDE1 Signaling Pathway	0	0.0444	0	MYC,TGFB1
CLEAR Signaling Pathway	0	0.0502	-0.905	ATP6V1A,ATP6V1C2,CREB3L2,CTSB,MAPK12,PLCG1,PRKCB,TCIRG1,TGFB1,TGFBR1,TGFBR2,YWHAZ
SNARE Signaling Pathway	0	0.0381	0	MYH11,MYL2,SYT17,SYT3
Synaptic Long Term Depression	0	0.0483	0	GNAI2,GRM6,LCAT,PLCB3,PLCG1,PRKCB,SOX15
Huntington's Disease Signaling	0	0.0511	0	CAPN2,CAPN3,CAPNS1,CREB3L2,GNG2,PIK3CD,PIK3R5,PLCB3,PRKCB,PSMB8,PSMB9,SHC2
NRF2-mediated Oxidative Stress Response	0	0.0513	0	DNAJB6,DNAJC14,MGST2,PIK3CD,PIK3R5,PRKCB,SLC35A2,TXN
Acute Phase Response Signaling	0	0.04	0	MAPK12,NFKB2,NFKBIE,PIK3CD,RBP3
Mitochondrial Dysfunction	0	0.0238	0	COX6B1,MAPK12,VPS9D1
VDR/RXR Activation	0	0.0351	0	PRKCB,SEMA3B
Ceramide Signaling	0	0.037	0	NFKB2,PIK3CD,PIK3R5
PXR/RXR Activation	0	0.0263	0	PAPSS2
TR/RXR Activation	0	0.0441	0	BCL3,PIK3CD,PIK3R5
RAR Activation	0	0.0419	0	CSF2RB,MAPK12,NFKB2,PIK3CD,PRKCB,RBP3,TGFB1
α-Adrenergic Signaling	0	0.0526	1	GNAI2,GNG2,PLCG1,PRKCB,PYGM
Oncostatin M Signaling	0	0.0294	0	STAT1
CDK5 Signaling	0	0.0312	0	ITGA2,MAPK12,PPP1R14B
Role of CHK Proteins in Cell Cycle Checkpoint Control	0	0.0444	0	PLK1,RAD50
Melanocyte Development and Pigmentation Signaling	0	0.0465	0	CREB3L2,PIK3CD,PIK3R5,PLCG1
Androgen Signaling	0	0.0282	0	GNAI2,GNG2,NFKB2,PRKCB
Role of OCT4 in Mammalian Embryonic Stem Cell Pluripotency	0	0.0312	0	CCNF
Melanoma Signaling	0	0.0426	0	PIK3CD,PIK3R5
Glioma Signaling	0	0.0459	2	CDK6,PIK3CD,PIK3R5,PLCG1,PRKCB
Bladder Cancer Signaling	0	0.0337	0	FGF16,MMP25,MYC
Type II Diabetes Mellitus Signaling	0	0.0543	1.89	ADIPOQ,MAPK12,NFKB2,NFKBIE,PIK3CD,PIK3R5,PRKCB
Non-Small Cell Lung Cancer Signaling	0	0.0494	0	CDK6,PIK3CD,PIK3R5,PLCG1
mTOR Signaling	0	0.0405	1.89	PIK3CD,PIK3R5,PLD1,PRKCB,RHOG,RHOH,RND2
MYC Mediated Apoptosis Signaling	0	0.0426	0	MYC,NFKB2
G Beta Gamma Signaling	0	0.0442	1.342	GNAI2,GNG2,HBEGF,PLCG1,PRKCB
EIF2 Signaling	0	0.0169	0	MYC,PIK3CD,PIK3R5
AMPK Signaling	0	0.0427	0.447	ADIPOQ,CCNA2,CHRNB3,CREB3L2,GNAI2,GNG2,MAPK12,PIK3CD,PIK3R5
Neuroprotective Role of THOP1 in Alzheimer's Disease	0	0.0217	0	NTS
Role of JAK2 in Hormone-like Cytokine Signaling	0	0.0357	0	STAT1
Gap Junction Signaling	0	0.0544	0	GNAI2,PIK3CD,PIK3R5,PLCB3,PLCG1,PRKCB,SOX15,TUBA1B
Telomerase Signaling	0	0.0455	2	IL2RG,MYC,PIK3CD,PIK3R5
nNOS Signaling in Skeletal Muscle Cells	0	0.0263	0	CAPN3
ERB2-ERBB3 Signaling	0	0.0526	0	MYC,PIK3CD,PIK3R5
Heparan Sulfate Biosynthesis	0	0.0476	0	HS6ST2,NDST2
tRNA Splicing	0	0.0541	0	PDE4C,TDP2
D-myo-inositol-5-phosphate Metabolism	0	0.0479	0.447	ENTPD6,NUDT1,PLCB3,PLCG1,PPP1R14B,PTPRJ,SSH2
D-myo-inositol (1,4,5,6)-Tetrakisphosphate Biosynthesis	0	0.0373	0	ENTPD6,NUDT1,PPP1R14B,PTPRJ,SSH2
Superpathway of Inositol Phosphate Compounds	0	0.0503	1.134	ENTPD6,NUDT1,PIK3CD,PIK3R5,PLCB3,PLCG1,PPP1R14B,PTPRJ,SSH2
Serotonin Degradation	0	0.0455	0	SMOX
D-myo-inositol (3,4,5,6)-tetrakisphosphate Biosynthesis	0	0.0373	0	ENTPD6,NUDT1,PPP1R14B,PTPRJ,SSH2
3-phosphoinositide Degradation	0	0.0347	0	ENTPD6,NUDT1,PPP1R14B,PTPRJ,SSH2
3-phosphoinositide Biosynthesis	0	0.0443	1.342	ENTPD6,NUDT1,PIK3CD,PIK3R5,PPP1R14B,PTPRJ,SSH2
Retinol Biosynthesis	0	0.0417	0	DDHD2
Triacylglycerol Biosynthesis	0	0.0278	0	PLPP5
Superpathway of Cholesterol Biosynthesis	0	0.0435	0	LBR
Gαi Signaling	0	0.0427	1	GNAI2,GNG2,GPR17,GRM6,SHC2
Gαs Signaling	0	0.03	0	CREB3L2,GNAI2,GNG2
UVC-Induced MAPK Signaling	0	0.0444	0	MAPK12,PRKCB
Oxidative Phosphorylation	0	0.026	0	COX6B1,VPS9D1
Adipogenesis pathway	0	0.0183	0	TCF7,TGFB1
Unfolded protein response	0	0.0395	0	CD82,DNAJB6,DNAJC14
Estrogen Receptor Signaling	0	0.0476	1.807	CFL1,CREB3L2,GNAI2,GNG2,MED23,MMP25,MYC,MYL2,NFKB2,PIK3CD,PIK3R5,PLCB3,PLCG1,PRKCB,SHC2,TRIM63
Cell Cycle: G1/S Checkpoint Regulation	0	0.0526	0	CDK6,MYC,TGFB1
Nitric Oxide Signaling in the Cardiovascular System	0	0.0404	2	ATP2A2,PIK3CD,PIK3R5,PRKCB
Cardiac β-adrenergic Signaling	0	0.0417	0	ATP2A2,GNAI2,GNG2,PDE4C,PPP1R14B,TDP2
Protein Ubiquitination Pathway	0	0.0465	0	B2M,DNAJB6,DNAJC14,DNAJC30,PAN2,PSMB8,PSMB9,TAP1,UBE2T,USP31
GABA Receptor Signaling	0	0.0278	0	GNAI2,GNG2,SLC6A13
Serotonin Receptor Signaling	0	0.0345	0	SMOX
Insulin Receptor Signaling	0	0.0342	1	FYN,PIK3CD,PIK3R5,PPP1R14B
Phototransduction Pathway	0	0.0217	0	RCVRN
Sonic Hedgehog Signaling	0	0.0435	0	CCNB1
Death Receptor Signaling	0	0.0541	0	NFKB2,NFKBIE,TANK,TNFRSF21
PPAR Signaling	0	0.0385	0	NFKB2,NFKBIE,PTGS2
IGF-1 Signaling	0	0.033	0	PIK3CD,PIK3R5,YWHAZ
Dopamine Receptor Signaling	0	0.0328	0	PPP1R14B,SMOX
cAMP-mediated signaling	0	0.0337	0.447	CREB3L2,GNAI2,GPR17,GRM6,PDE4C,TDP2
TGF-β Signaling	0	0.0488	1	MAPK12,TGFB1,TGFBR1,TGFBR2
Hypoxia Signaling in the Cardiovascular System	0	0.0476	0	CREB3L2,NFKBIE,UBE2T
IL-6 Signaling	0	0.051	1.342	MAPK12,NFKB2,NFKBIE,PIK3CD,PIK3R5
BMP signaling pathway	0	0.0274	0	MAPK12,NFKB2
GPCR-Mediated Integration of Enteroendocrine Signaling Exemplified by an L Cell	0	0.0508	0	GNAI2,PLCB3,PLCG1
Gustation Pathway	0	0.0345	1	P2RX1,P2RX3,SCN4A,TRPM4
Cancer Drug Resistance By Drug Efflux	0	0.0435	0	PIK3CD,PTGS2
Sirtuin Signaling Pathway	0	0.0364	-0.378	ABCA1,AGTRAP,MAPK12,MYC,NFKB2,POLR1D,TP73,TUBA1B
Iron homeostasis signaling pathway	0	0.0505	0	ATP6V1A,ATP6V1C2,STEAP3,TCIRG1,TFRC
SPINK1 General Cancer Pathway	0	0.0444	0	PIK3CD,PIK3R5
Endocannabinoid Developing Neuron Pathway	0	0.0536	1.342	CREB3L2,GNAI2,GNG2,MAPK12,PIK3CD,PIK3R5
Apelin Muscle Signaling Pathway	0	0.0488	0	GNAI2,GNG2
FAT10 Signaling Pathway	0	0.0435	0	PSMB8,PSMB9
White Adipose Tissue Browning Pathway	0	0.0377	0	CREB3L2,MAPK12,SLC16A1,TRPV1
Inhibition of ARE-Mediated mRNA Degradation Pathway	0	0.0379	0	LTA,MAPK12,PSMB8,PSMB9,YWHAZ
BEX2 Signaling Pathway	0	0.0448	0	MAPK12,NFKB2,TCF7
Xenobiotic Metabolism AHR Signaling Pathway	0	0.0545	0	ALDH16A1,MGST2,NFKB2
Xenobiotic Metabolism CAR Signaling Pathway	0	0.0472	-1.342	ALDH16A1,HS6ST2,MGST2,NDST2,PRKCB
Insulin Secretion Signaling Pathway	0	0.0536	2.111	CREB3L2,FYN,LCK,MAPK12,PIK3CD,PIK3R5,PLCB3,PLCG1,PRKCB,STAT1,STAT2,STAT4
Coronavirus Replication Pathway	0	0.0417	0	TUBA1B

## Sheet: C_ME vs. CTL_ME
Cancer microenvironment versus control microenvironment
Ingenuity Canonical Pathways	-log(p-value)	Ratio	z-score	Molecules
TEC Kinase Signaling	11.6	0.678	3.048	ACTA2,ACTB,ACTC1,BTK,CDC42,FAS,FCER1G,FNBP1,FRK,FYN,GNA12,GNA13,GNAI1,GNAI2,GNAI3,GNAO1,GNAT1,GNAT2,GNAZ,GNB1,GNB2,GNB3,GNB4,GNB5,GNG10,GNG12,GNG13,GNG2,GNG3,GNG5,GNG7,HCK,ITGA2,ITGA3,ITGA4,ITGA5,ITGA6,ITGAE,ITGB1,ITGB2,ITGB3,ITGB4,ITGB6,ITGB7,ITK,JAK1,JAK3,LCK,LYN,MAPK10,MAPK12,NFKB1,NFKB2,PAK6,PIK3C2G,PIK3CD,PIK3CG,PIK3R2,PIK3R3,PIK3R5,PLCG1,PLCG2,PRKCB,PRKCD,PRKCE,PRKCQ,PRKD1,PTK2B,RAC2,RAC3,R…
Axonal Guidance Signaling	10.6	0.561	0	ABLIM1,ABLIM3,ACE,ACTR2,ADAM11,ADAM19,ADAM22,ADAM23,ADAM8,ADAM9,ADAMTS10,ADAMTS18,ADAMTS6,AKT1,ARHGEF12,ARHGEF6,ARPC1B,ARPC2,ARPC3,ARPC4,ARPC5,BAIAP2,BDNF,BMP1,BMP2,BMP4,BMP5,BMP7,CDC42,CFL1,CXCL12,CXCR4,DPYSL2,DPYSL5,EFNA1,EFNA3,EFNA5,EFNB2,EFNB3,EGF,EPHA2,EPHA3,EPHA6,EPHB2,EPHB3,EPHB4,EPHB6,ERAP2,FES,FYN,FZD3,FZD5,FZD7,FZD8,GLI1,GLI2,GNA12,GNA13,GNAI1,GNAI2,GNAI3,GNAO1,GNAT1,GNAT2,GNAZ,GNB1,GNB…
Phototransduction Pathway	10.4	0.87	0	ARR3,CNGA1,CNGA3,CNGB1,CNGB3,GNAT1,GNAT2,GNB1,GNB3,GNB5,GNGT1,GNGT2,GUCA1A,GUCA1B,GUCA1C,GUCY1A1,GUCY1A2,GUCY2D,OPN1LW,OPN1SW,OPN3,OPN4,PDC,PDE6A,PDE6B,PDE6D,PDE6G,PDE6H,PRKACA,PRKACB,PRKAG2,PRKAR1B,PRKAR2A,PRKAR2B,RCVRN,RGR,RGS9,RGS9BP,RHO,SAG
Synaptogenesis Signaling Pathway	10.2	0.591	-3.687	ACTR2,ADCY1,ADCY2,ADCY3,ADCY5,ADCY6,ADCY8,AKT1,AP2B1,AP2M1,APOE,ARPC1B,ARPC2,ARPC3,ARPC4,ARPC5,BAD,BDNF,CACNA1B,CACNA2D2,CACNB2,CACNB3,CADM1,CAMK2D,CAMK2G,CDC42,CDH1,CDH12,CDH18,CDH19,CDH26,CDH4,CDH8,CFL1,CNTNAP2,CPLX2,CPLX3,CPLX4,CREB3L1,CREB3L2,CREB3L3,DAB1,DNAJC5,EFNA1,EFNA3,EFNA5,EFNB2,EFNB3,EPHA2,EPHA3,EPHA6,EPHB2,EPHB3,EPHB4,EPHB6,FARP1,FYN,GRB2,GRIA3,GRIA4,GRIN1,GRIN2A,GRIN2C,GRIN2D,GRIN3A…
RHOGDI Signaling	8.63	0.624	0	ACTA2,ACTB,ACTC1,ACTR2,ARHGAP1,ARHGAP12,ARHGAP35,ARHGAP4,ARHGDIA,ARHGDIG,ARHGEF1,ARHGEF12,ARHGEF16,ARHGEF2,ARHGEF4,ARHGEF5,ARHGEF6,ARHGEF9,ARPC1B,ARPC2,ARPC3,ARPC4,ARPC5,CD44,CDC42,CDH1,CDH12,CDH18,CDH19,CDH26,CDH4,CDH8,CFL1,DGKZ,ESR2,FNBP1,GNA12,GNA13,GNAI1,GNAI2,GNAI3,GNAO1,GNAT1,GNAT2,GNAZ,GNB1,GNB2,GNB3,GNB4,GNB5,GNG10,GNG12,GNG13,GNG2,GNG3,GNG5,GNG7,GRIP1,ITGA2,ITGA3,ITGA4,ITGA5,ITGA6,ITGAE,…
Colorectal Cancer Metastasis Signaling	8.48	0.59	0.8	ADCY1,ADCY2,ADCY3,ADCY5,ADCY6,ADCY8,AKT1,ARRB1,BAD,BAX,BIRC5,CASP9,CDC42,CDH1,DVL1,EGF,EGFR,FNBP1,FZD3,FZD5,FZD7,FZD8,GNA12,GNA13,GNAI1,GNAI2,GNAI3,GNAO1,GNAT1,GNAT2,GNAZ,GNB1,GNB2,GNB3,GNB4,GNB5,GNG10,GNG12,GNG13,GNG2,GNG3,GNG5,GNG7,GRB2,GUCY1A1,HRAS,IFNG,IL6,IL6R,IL6ST,JAK1,JAK3,LRP1,MAPK1,MAPK10,MAPK12,MMP13,MMP14,MMP15,MMP20,MMP23B,MMP25,MMP28,MMP9,NFKB1,NFKB2,NOS2,PDGFC,PGF,PIK3C2G,PIK3CD,PI…
Signaling by Rho Family GTPases	7.95	0.584	0.211	ACTA2,ACTB,ACTC1,ACTR2,ARFIP2,ARHGEF1,ARHGEF12,ARHGEF16,ARHGEF2,ARHGEF4,ARHGEF5,ARHGEF6,ARHGEF9,ARPC1B,ARPC2,ARPC3,ARPC4,ARPC5,BAIAP2,CDC42,CDC42EP1,CDC42EP5,CDH1,CDH12,CDH18,CDH19,CDH26,CDH4,CDH8,CFL1,CIT,CYBB,FNBP1,GFAP,GNA12,GNA13,GNAI1,GNAI2,GNAI3,GNAO1,GNAT1,GNAT2,GNAZ,GNB1,GNB2,GNB3,GNB4,GNB5,GNG10,GNG12,GNG13,GNG2,GNG3,GNG5,GNG7,ITGA2,ITGA3,ITGA4,ITGA5,ITGA6,ITGAE,ITGB1,ITGB2,ITGB3,ITGB4,I…
Phospholipase C Signaling	7.87	0.593	3	ADCY1,ADCY2,ADCY3,ADCY5,ADCY6,ADCY8,ARHGEF1,ARHGEF12,ARHGEF16,ARHGEF2,ARHGEF4,ARHGEF5,ARHGEF6,ARHGEF9,BLNK,BTK,CD79A,CD79B,CDC42,CREB3L1,CREB3L2,CREB3L3,FCER1G,FNBP1,FYN,GNA13,GNB1,GNB2,GNB3,GNB4,GNB5,GNG10,GNG12,GNG13,GNG2,GNG3,GNG5,GNG7,GRAP2,GRB2,GUCY1A1,HDAC1,HDAC3,HDAC4,HDAC5,HDAC9,HMOX1,HRAS,ITGA2,ITGA3,ITGA4,ITGA5,ITGA6,ITGAE,ITGB1,ITGB2,ITGB3,ITGB4,ITGB6,ITGB7,ITK,ITPR1,LAT,LCK,LCP2,LYN,M…
Sperm Motility	7.84	0.598	-1.897	AATK,ABL2,ALK,BTK,CACNA1H,CLK2,CLK4,CNGA1,CNGA3,CNGB1,CNGB3,CSF1R,CSK,DDR1,DYRK4,EGFR,EPHA2,EPHA3,EPHA6,EPHB2,EPHB3,EPHB4,ERBB3,FES,FGFR1,FGFR2,FGFR3,FLT4,FRK,FYN,GNA12,GNA13,GNAI1,GNAI2,GNAI3,GNAO1,GNAT1,GNAT2,GNAZ,GNB1,GNB2,GNB3,GNB4,GNB5,GNG10,GNG12,GNG13,GNG2,GNG3,GNG5,GNG7,GUCY1A1,GUCY1A2,HCK,IGF1R,INSR,ITK,ITPR1,JAK1,JAK3,KDR,KIT,LCAT,LCK,LTK,LYN,MATK,MET,MST1R,NTRK3,PDE1C,PDE2A,PDE4B,PDE4C…
Phagosome Maturation	7.29	0.66	0	ATP6AP1,ATP6AP1L,ATP6AP2,ATP6V0A1,ATP6V0B,ATP6V0C,ATP6V0D1,ATP6V0E2,ATP6V1A,ATP6V1B2,ATP6V1C1,ATP6V1C2,ATP6V1E1,ATP6V1F,ATP6V1G1,ATP6V1H,B2M,CALR,CTSA,CTSB,CTSC,CTSD,CTSF,CTSH,CTSK,CTSS,CTSZ,CYBB,DYNC1I2,EEA1,NAPB,NAPG,NCF1,NCF2,NOS1,NOX1,NSF,PIKFYVE,PRDX1,PRDX2,PRDX6,RAB5B,RAB5C,RAC2,RAC3,RILP,SNAP25,STX16,STX1A,STX1B,TAP1,TCIRG1,TPO,TSG101,TUBA1B,TUBA1C,TUBB,TUBB2B,TUBD1,VAMP2,VAMP3,VPS18,VPS33…
Ephrin Receptor Signaling	6.74	0.588	1.732	ACP1,ACTR2,AKT1,ANGPT1,ARPC1B,ARPC2,ARPC3,ARPC4,ARPC5,CDC42,CFL1,CREB3L1,CREB3L2,CREB3L3,CXCL12,CXCR4,DOK1,EFNA1,EFNA3,EFNA5,EFNB2,EFNB3,EGF,EPHA2,EPHA3,EPHA6,EPHB2,EPHB3,EPHB4,EPHB6,FYN,GNA12,GNA13,GNAI1,GNAI2,GNAI3,GNAO1,GNAT1,GNAT2,GNAZ,GNB1,GNB2,GNB3,GNB4,GNB5,GNG10,GNG12,GNG13,GNG2,GNG3,GNG5,GNG7,GRB2,GRIN1,GRIN2A,GRIN2C,GRIN2D,GRIN3A,GRIN3B,GRINA,HRAS,ITGA2,ITGA3,ITGA4,ITGA5,ITGA6,ITGAE,ITG…
NF-κB Signaling	6.66	0.613	2.778	AKT1,BMP2,BMP4,BMPR1B,BMPR2,CARD11,CASP8,CD40,EGF,EGFR,FCER1G,FGFR1,FGFR2,FGFR3,FLT4,GHR,HDAC1,HRAS,IGF1R,IGF2R,IL1B,INSR,IRAK1,IRAK3,KDR,LCK,LTA,MALT1,MAP3K1,MAP3K14,MAP3K8,MYD88,NFKB1,NFKB2,NFKBIA,NFKBIE,NGF,NGFR,NTRK3,PDGFRA,PELI1,PIK3C2G,PIK3CD,PIK3CG,PIK3R2,PIK3R3,PIK3R5,PLCG2,PRKACA,PRKACB,PRKCB,PRKCQ,RAP1A,RAP1B,RAP2B,RASD1,RELB,RIPK1,RRAS,SIGIRR,TANK,TDP2,TGFA,TGFBR2,TGFBR3,TIRAP,TLR2,TLR…
Thrombin Signaling	6.27	0.575	1.414	ADCY1,ADCY2,ADCY3,ADCY5,ADCY6,ADCY8,AKT1,ARHGEF1,ARHGEF12,ARHGEF16,ARHGEF2,ARHGEF25,ARHGEF33,ARHGEF37,ARHGEF39,ARHGEF4,ARHGEF40,ARHGEF5,ARHGEF6,ARHGEF9,CAMK1,CAMK1D,CAMK1G,CAMK2D,CAMK2G,CDC42,EGF,EGFR,F2RL2,FNBP1,GATA2,GNA12,GNA13,GNAI1,GNAI2,GNAI3,GNAO1,GNAT1,GNAT2,GNAZ,GNB1,GNB2,GNB3,GNB4,GNB5,GNG10,GNG12,GNG13,GNG2,GNG3,GNG5,GNG7,GRB2,GUCY1A1,HRAS,ITPR1,MAPK1,MAPK12,MYL10,MYL2,MYL6,MYLPF,NFKB1…
Molecular Mechanisms of Cancer	6.27	0.522	0	ADCY1,ADCY2,ADCY3,ADCY5,ADCY6,ADCY8,AKT1,APC2,ARHGEF1,ARHGEF12,ARHGEF16,ARHGEF2,ARHGEF4,ARHGEF5,ARHGEF6,ARHGEF9,AURKA,BAD,BAX,BCL2,BCL2L11,BID,BIRC2,BMP1,BMP2,BMP4,BMP5,BMP7,BMPR1B,BMPR2,CAMK2D,CAMK2G,CASP7,CASP8,CASP9,CBL,CCND2,CCND3,CDC25B,CDC42,CDH1,CDK1,CDK20,CDK6,CDKN1A,CDKN2A,CDKN2B,CHEK2,CTNNA1,CTNNA2,CYCS,DAXX,DIABLO,DVL1,E2F3,E2F7,E2F8,FANCD2,FAS,FNBP1,FYN,FZD3,FZD5,FZD7,FZD8,GAB1,GAB2,G…
Sphingosine-1-phosphate Signaling	6.21	0.649	0.412	ADCY1,ADCY2,ADCY3,ADCY5,ADCY6,ADCY8,AKT1,ASAH1,CASP7,CASP8,CASP9,CASQ1,CDC42,FNBP1,GNA12,GNA13,GNAI1,GNAI2,GNAI3,GUCY1A1,MAPK1,OPN1SW,PDGFC,PDGFD,PDGFRA,PDIA3,PIK3C2G,PIK3CD,PIK3CG,PIK3R2,PIK3R3,PIK3R5,PLCB3,PLCD1,PLCE1,PLCG1,PLCG2,PLCH1,PLCH2,PLCL1,PTK2B,RAC2,RAC3,RHOA,RHOBTB1,RHOBTB2,RHOC,RHOG,RHOH,RHOJ,RHOQ,RHOU,RND1,RND2,RND3,S1PR1,S1PR4,S1PR5,SMPD1,SMPD2,SMPD3
Regulation of Actin-based Motility by Rho	6.09	0.663	2.287	ACTA2,ACTB,ACTC1,ACTR2,ARHGDIA,ARPC1B,ARPC2,ARPC3,ARPC4,ARPC5,BAIAP2,CDC42,CFL1,FNBP1,GSN,ITGA2,ITGA3,ITGA4,ITGA5,ITGA6,ITGAE,ITGB1,ITGB2,ITGB3,ITGB4,ITGB6,ITGB7,LIMK1,MYL10,MYL2,MYL6,MYLPF,PAK6,PIKFYVE,PIP4K2A,PIP4K2C,PIP5K1B,PIP5K1C,RAC2,RAC3,RHOA,RHOBTB1,RHOBTB2,RHOC,RHOG,RHOH,RHOJ,RHOQ,RHOU,RND1,RND2,RND3,WAS,WASL,WIPF1
CLEAR Signaling Pathway	5.91	0.548	0.264	AKT1,ASAH1,ATP6AP1,ATP6AP1L,ATP6AP2,ATP6V0A1,ATP6V0B,ATP6V0C,ATP6V0D1,ATP6V0E2,ATP6V1A,ATP6V1B2,ATP6V1C1,ATP6V1C2,ATP6V1E1,ATP6V1F,ATP6V1G1,ATP6V1H,BLOC1S3,BMPR1B,BMPR2,BMT2,BNIP3,CASTOR1,CD63,CLCN7,CREB3L1,CREB3L2,CREB3L3,CTNS,CTSA,CTSB,CTSD,CTSF,EGF,EGFR,FGFR1,FGFR2,FGFR3,FLCN,FLT4,GALNS,GBA,GHR,GLB1,GLMP,GNS,HEXA,HEXB,HGF,HIF1A,HPS1,HPS3,HPS5,HRAS,IFI30,IGF1R,IGF2R,INSR,ITPR1,KCNIP3,KDR,LAMTOR…
CREB Signaling in Neurons	5.84	0.51	-4.399	ACKR3,ACKR4,ADCY1,ADCY2,ADCY3,ADCY5,ADCY6,ADCY8,ADCYAP1R1,ADGRA2,ADGRE5,ADGRG2,ADGRL3,ADGRV1,ADORA2A,ADRA1D,ADRA2C,ADRB1,AKT1,APLNR,AVPR2,BMPR1B,BMPR2,CACNA1A,CACNA1B,CACNA1C,CACNA1D,CACNA1F,CACNA1H,CACNA2D2,CACNA2D4,CACNB2,CACNB3,CACNG7,CACNG8,CALCR,CAMK2D,CAMK2G,CCR9,CHRM2,CREB3L1,CREB3L2,CREB3L3,CRHR1,DRD2,DRD4,EDNRB,EGF,EGFR,F2RL1,F2RL2,FGFR1,FGFR2,FGFR3,FLT4,FPR1,FZD3,FZD5,FZD7,FZD8,GABBR1,G…
Systemic Lupus Erythematosus In B Cell Signaling Pathway	5.77	0.568	4.951	AKT1,BAD,BCL2,BCL2L11,BLNK,BTK,CARD11,CBL,CCND2,CCND3,CD40,CD79A,CD79B,CLCF1,CSK,CXCL8,EDA,FOXG1,FOXO3,FOXO6,FYN,GAB1,GRB2,HCK,HRAS,IFIH1,IFNG,IL11,IL13,IL15,IL1B,IL21,IL4,IL6,IL6R,IL6ST,INPP5D,INPP5K,IRAK1,IRF3,IRF7,IRF9,ISG15,JAK1,LCK,LEP,LTA,LYN,MALT1,MAP3K14,MAPK1,MYD88,NFAT5,NFKB1,NFKB2,PIK3AP1,PIK3C2G,PIK3CD,PIK3CG,PIK3R2,PIK3R3,PIK3R5,PIM2,PLCG2,PPP3CC,PRKCB,PRKCD,PRKCE,PRKCQ,PRKD1,PTPN6,R…
Circadian Rhythm Signaling	5.76	0.552	0	AANAT,ADCY1,ADCY2,ADCY3,ADCY5,ADCY6,ADCY8,ADCYAP1,ADCYAP1R1,ADRB1,ARNTL,BDNF,CACNA1A,CACNA1B,CACNA1C,CACNA1D,CACNA1F,CACNA1H,CACNA2D2,CACNA2D4,CACNB2,CACNB3,CACNG7,CACNG8,CAMK2D,CAMK2G,CREB3L1,CREB3L2,CREB3L3,CSNK1D,CTH,DBP,FRK,FYN,GAD1,GNAI1,GNAI2,GNAI3,GNB1,GNB2,GNB3,GNB4,GNB5,GNG10,GNG12,GNG13,GNG2,GNG3,GNG5,GNG7,GRIA3,GRIA4,GRIN1,GRIN2A,GRIN2C,GRIN2D,GRIN3A,GRIN3B,GRINA,GUCY1A1,GUCY1A2,GUCY2D…
IL-8 Signaling	5.71	0.572	1.606	AKT1,ANGPT1,ANGPT2,BAX,BCL2,CCND2,CCND3,CDC42,CDH1,CXCL8,CXCR2,CYBB,EGFR,FLT4,FNBP1,GNA12,GNA13,GNAI1,GNAI2,GNAI3,GNAO1,GNAT1,GNAT2,GNAZ,GNB1,GNB2,GNB3,GNB4,GNB5,GNG10,GNG12,GNG13,GNG2,GNG3,GNG5,GNG7,HBEGF,HMOX1,HRAS,IRAK1,IRAK3,ITGB2,ITGB3,KDR,LASP1,LIMK1,LIMK2,MAPK1,MAPK10,MAPK12,MMP9,MYL2,NCF1,NCF2,NFKB1,NFKBIA,NFKBIE,NOX1,OPN1SW,PDGFC,PGF,PIK3C2G,PIK3CD,PIK3CG,PIK3R2,PIK3R3,PIK3R5,PLD1,PRKCB,…
Hepatic Fibrosis / Hepatic Stellate Cell Activation	5.71	0.597	0	ACTA2,BAX,BCL2,CD40,COL11A1,COL11A2,COL12A1,COL15A1,COL17A1,COL24A1,COL28A1,COL2A1,COL4A1,COL4A2,COL4A3,COL4A4,COL4A5,COL4A6,COL5A3,COL8A1,COL9A3,CSF1,CXCL8,CXCR3,EDNRB,EGF,EGFR,FAS,FGFR1,FGFR2,FLT4,FN1,HGF,IFNG,IGF1R,IGF2,IGFBP5,IL10RA,IL1B,IL1RAPL1,IL1RAPL2,IL4,IL6,IL6R,KDR,KLF6,LAMA1,LEP,LEPR,LHX2,MET,MMP13,MMP9,MYH11,MYH14,MYH4,MYL2,MYL6,MYO18A,MYO5C,NFKB1,NFKB2,NGFR,PDGFC,PDGFD,PDGFRA,PGF,RE…
RHOA Signaling	5.55	0.634	0.816	ABL2,ACTA2,ACTB,ACTC1,ACTR2,ANLN,ARHGAP1,ARHGAP12,ARHGAP35,ARHGAP4,ARHGEF1,ARHGEF12,ARPC1B,ARPC2,ARPC3,ARPC4,ARPC5,BAIAP2,CDC42EP1,CDC42EP5,CFL1,CIT,GNA12,GNA13,IGF1R,LIMK1,LIMK2,LPAR2,LPAR4,LPAR5,LPAR6,MSN,MYL10,MYL2,MYL6,MYLPF,NGEF,NRP2,PIKFYVE,PIP4K2A,PIP4K2C,PIP5K1B,PIP5K1C,PKN1,PLD1,PLXNA1,PTK2B,RHOA,RHPN1,RHPN2,RND3,SEMA3F,SEPTIN12,SEPTIN2,SEPTIN4,SEPTIN6,SEPTIN7,SEPTIN8,SEPTIN9
IL-15 Production	5.52	0.626	-0.516	AATK,ABL2,ALK,BTK,CLK2,CLK4,CSF1R,CSK,DDR1,DYRK4,EGFR,EPHA2,EPHA3,EPHA6,EPHB2,EPHB3,EPHB4,ERBB3,FES,FGFR1,FGFR2,FGFR3,FLT4,FRK,FYN,HCK,IGF1R,IL15,IL6,INSR,IRF1,IRF3,ITK,JAK1,JAK3,KDR,KIT,LCK,LTK,LYN,MATK,MET,MST1R,NFKB1,NFKB2,NTRK3,PDGFRA,PTK2B,PTK6,PTK7,REL,RELB,ROR1,SRC,STAT1,STYK1,SYK,TEC,TNK1,TXK,TYK2,ZAP70
Fcγ Receptor-mediated Phagocytosis in Macrophages and Monocytes	5.21	0.649	3.111	ACTA2,ACTB,ACTC1,ACTR2,AKT1,ARF6,ARPC1B,ARPC2,ARPC3,ARPC4,ARPC5,CBL,CDC42,DGKB,FYB1,FYN,GAB2,HCK,HMOX1,INPP5D,LCP2,LYN,MAPK1,MYO5A,NCF1,NCK1,PIK3C2G,PIK3CG,PIK3R2,PIK3R3,PLA2G6,PLCG1,PLD1,PRKCB,PRKCD,PRKCE,PRKCQ,PRKD1,PTK2B,RAB11A,RAC2,RAC3,SRC,SYK,TLN1,TLN2,VAMP3,VASP,VAV3,WAS
Relaxin Signaling	5.16	0.589	-0.649	ADCY1,ADCY2,ADCY3,ADCY5,ADCY6,ADCY8,AKT1,CTH,ENPP6,GAD1,GDE1,GDPD1,GDPD3,GNA12,GNA13,GNAI1,GNAI2,GNAI3,GNAO1,GNAT1,GNAT2,GNAZ,GNB1,GNB2,GNB3,GNB4,GNB5,GNG10,GNG12,GNG13,GNG2,GNG3,GNG5,GNG7,GUCY1A1,GUCY1A2,GUCY2D,MAPK1,MMP9,NFKB1,NFKB2,NFKBIA,NFKBIE,NOS2,PDE1C,PDE2A,PDE4B,PDE4C,PDE6A,PDE6B,PDE6D,PDE6G,PDE6H,PDE8B,PIK3C2G,PIK3CD,PIK3CG,PIK3R2,PIK3R3,PIK3R5,PRKACA,PRKACB,PRKAG2,PRKAR1B,PRKAR2A,PRKAR…
Hepatic Fibrosis Signaling Pathway	5.13	0.515	0.671	ACTA2,ACVR1B,ACVR1C,AKT1,APC2,BCL2,BMPR2,CACNA1A,CACNA1B,CACNA1C,CACNA1D,CACNA1F,CACNA2D2,CACNA2D4,CACNB2,CACNB3,CACNG7,CACNG8,CCDC88A,CD40,CDC42,COL11A2,COL2A1,COL5A3,CREB3L1,CREB3L2,CREB3L3,CSNK1D,CXCL8,CYBB,DVL1,FGFR1,FLT4,FNBP1,FTH1,FZD3,FZD5,FZD7,FZD8,GLI1,GLI2,GNAI1,GNAI2,GNAI3,HIF1A,HRAS,IL1B,IL1RAPL1,IL1RAPL2,IRAK1,IRAK3,IRS2,ITGA2,ITGA3,ITGA4,ITGA5,ITGA6,ITGAE,ITGB1,ITGB2,ITGB3,ITGB4,ITG…
Pulmonary Healing Signaling Pathway	5.11	0.571	0.64	ACKR3,BMP4,BMPR1B,BMPR2,CCNB1,CDC42,CDH1,CFL1,CXCL12,CXCR4,EGF,EGFR,FGFR1,FGFR2,FOXM1,FRK,FYN,FZD3,FZD5,FZD7,FZD8,GRB2,HBEGF,HCK,HIF1A,HRAS,JAG1,KDR,LCK,LYN,MAPK1,MAPK10,MAPK12,MMP13,MMP14,MMP15,MMP20,MMP23B,MMP25,MMP28,MMP9,MYD88,NFKB1,NFKB2,NFKBIA,NGFR,NOTCH1,NOTCH3,PDGFC,PGF,PRKAG2,PRKAG3,PRKCB,PRKCD,PRKCE,PRKCQ,PRKD1,RAP1A,RAP1B,RAP2B,RASD1,RBPJ,RRAS,SMO,SRC,STAT3,STAT5A,STAT5B,TCF7,TCF7L1,TC…
Production of Nitric Oxide and Reactive Oxygen Species in Macrophages	5.11	0.571	3.349	AKT1,APOC1,APOD,APOE,APOF,APOL1,ARG2,CDC42,CYBA,CYBB,FNBP1,IFNG,IL4,IRF1,IRF8,JAK1,JAK3,MAP3K1,MAP3K12,MAP3K14,MAP3K5,MAP3K8,MAP3K9,MAPK1,MAPK10,MAPK12,NCF1,NCF2,NCF4,NFKB1,NFKB2,NFKBIA,NFKBIE,NGFR,NOS2,PCYOX1,PIK3C2G,PIK3CD,PIK3CG,PIK3R2,PIK3R3,PIK3R5,PLCG1,PLCG2,PPARA,PPM1J,PPP1R14A,PPP1R14B,PPP1R14C,PPP1R3C,PPP2CB,PPP2R2B,PPP2R2C,PPP2R5A,PPP2R5B,PPP2R5D,PRKCB,PRKCD,PRKCE,PRKCQ,PRKD1,PTPN6,RAC2…
Glutamate Receptor Signaling	5.08	0.698	-2.324	GLS,GLUL,GNB1,GNB2,GNB3,GNB4,GNB5,GNG10,GNG12,GNG13,GNG2,GNG3,GNG5,GNG7,GRIA3,GRIA4,GRID1,GRIK1,GRIK4,GRIN1,GRIN2A,GRIN2C,GRIN2D,GRIN3A,GRIN3B,GRINA,GRIP1,GRM1,GRM2,GRM5,GRM6,GRM8,HOMER3,SLC17A6,SLC17A7,SLC1A2,SLC1A7
Neuroinflammation Signaling Pathway	5.04	0.547	3.162	ACVR1B,ACVR1C,AKT1,APP,B2M,BCL2,BDNF,BIRC2,BIRC5,BIRC7,BMPR2,CALB1,CALB2,CASP8,CD40,CREB3L1,CREB3L2,CREB3L3,CSF1R,CXCL12,CXCL8,CYBB,FAS,GABBR1,GABRA6,GABRB3,GABRD,GABRG2,GABRP,GABRR1,GABRR3,GAD1,GAD2,GLS,GLUL,GRIN1,GRIN2A,GRIN2C,GRIN2D,GRIN3A,GRIN3B,GRINA,HMOX1,IFNG,IL1B,IL34,IL4,IL6,IL6R,IRAK1,IRAK3,IRF3,IRF7,JAK1,JAK3,KCNJ3,MAPK1,MAPK10,MAPK12,MAPT,MFGE8,MMP9,MYD88,NCF1,NCF2,NFAT5,NFKB1,NFKB2,N…
Actin Nucleation by ARP-WASP Complex	5.01	0.649	3.182	ACTR2,ARPC1B,ARPC2,ARPC3,ARPC4,ARPC5,BAIAP2,CDC42,FNBP1,GNA12,GRB2,HRAS,ITGA2,ITGA3,ITGA4,ITGA5,ITGA6,ITGAE,ITGB1,ITGB2,ITGB3,ITGB4,ITGB6,ITGB7,NCK1,RAC2,RAC3,RAP1A,RAP1B,RAP2B,RASD1,RHOA,RHOBTB1,RHOBTB2,RHOC,RHOG,RHOH,RHOJ,RHOQ,RHOU,RND1,RND2,RND3,RRAS,VASP,WAS,WASL,WIPF1
Glycolysis I	5.01	0.895	-0.243	ALDOA,ALDOB,ALDOC,BPGM,ENO1,ENO2,FBP1,GAPDHS,GPI,PFKL,PFKM,PFKP,PGAM1,PGK1,PKLR,PKM,TPI1
Ephrin B Signaling	4.84	0.657	-0.73	ACP1,CAP1,CBL,CDC42,CFL1,CXCL12,CXCR4,EFNB2,EFNB3,EPHB2,EPHB3,EPHB4,EPHB6,GNA12,GNA13,GNAI1,GNAI2,GNAI3,GNAO1,GNAT1,GNAT2,GNAZ,GNB1,GNB2,GNB3,GNB4,GNB5,GNG10,GNG12,GNG13,GNG2,GNG3,GNG5,GNG7,HRAS,ITSN2,KALRN,LIMK1,MAPK1,RAC2,RAC3,RGS3,RHOA,VAV3
SNARE Signaling Pathway	4.73	0.6	-3.15	ADCY1,ADCY2,ADCY3,ADCY5,ADCY6,ADCY8,CACNA1B,CACNA2D2,CACNB2,CACNB3,CAMK2D,CAMK2G,CPLX2,CPLX3,CPLX4,DNAJC5,GUCY1A1,HSPA8,MYH11,MYH14,MYH4,MYL2,MYL6,MYO18A,MYO5C,NAPB,NAPG,NSF,PRKACA,PRKACB,PRKAG2,PRKAR1B,PRKAR2A,PRKAR2B,RAB11A,RAB1A,RAB22A,RAB3A,RAB8A,SNAP25,SNCB,SNCG,STX16,STX1A,STX1B,STXBP1,STXBP4,STXBP5,SYN1,SYN2,SYN3,SYT1,SYT11,SYT13,SYT15,SYT17,SYT2,SYT3,SYT5,SYT9,VAMP2,VAMP3,YKT6
Opioid Signaling Pathway	4.68	0.53	-1.584	ADCY1,ADCY2,ADCY3,ADCY5,ADCY6,ADCY8,AKT1,AP2B1,AP2M1,ARRB1,BAD,CACNA1A,CACNA1B,CACNA1C,CACNA1D,CACNA1F,CACNA1H,CACNA2D2,CACNA2D4,CACNB2,CACNB3,CACNG7,CACNG8,CAMK1,CAMK1D,CAMK1G,CAMK2D,CAMK2G,CDC42,CREB3L1,CREB3L2,CREB3L3,EGR4,FRK,FYN,GNA12,GNA13,GNAI1,GNAI2,GNAI3,GNAO1,GNAT1,GNAT2,GNAZ,GNB1,GNB2,GNB3,GNB4,GNB5,GNG10,GNG12,GNG13,GNG2,GNG3,GNG5,GNG7,GRIN1,GRIN2A,GRIN2C,GRIN2D,GRIN3A,GRIN3B,GRINA,GR…
Cardiac Hypertrophy Signaling (Enhanced)	4.66	0.495	-1.462	ACE,ACVR1B,ACVR1C,ADCY1,ADCY2,ADCY3,ADCY5,ADCY6,ADCY8,ADRA1D,ADRA2C,ADRB1,AKAP13,AKT1,ATF6,ATP2A2,BMPR2,CACNA1A,CACNA1B,CACNA1C,CACNA1D,CACNA1F,CACNA2D2,CACNA2D4,CACNB2,CACNB3,CACNG7,CACNG8,CAMK2D,CAMK2G,CLCF1,CSF2RB,CXCL8,CXCR2,CYBB,DVL1,EDA,EDNRB,EIF2B1,EIF2B2,ENPP6,FGF11,FGF13,FGF14,FGF8,FGFR1,FGFR2,FGFR3,FZD3,FZD5,FZD7,FZD8,GDE1,GDPD1,GDPD3,GHR,GNA12,GNA13,GNAI1,GNAI2,GNAI3,GNB1,GNB2,GNB3,GNB…
Cardiac Hypertrophy Signaling	4.6	0.535	-0.976	ADCY1,ADCY2,ADCY3,ADCY5,ADCY6,ADCY8,ADRA1D,ADRA2C,ADRB1,AKT1,CACNA1A,CACNA1B,CACNA1C,CACNA1D,CACNA1F,CACNA2D2,CACNA2D4,CACNB2,CACNB3,CACNG7,CACNG8,CDC42,EIF2B1,EIF2B2,FNBP1,GNA12,GNA13,GNAI1,GNAI2,GNAI3,GNAO1,GNAT1,GNAT2,GNAZ,GNB1,GNB2,GNB3,GNB4,GNB5,GNG10,GNG12,GNG13,GNG2,GNG3,GNG5,GNG7,GRB2,GUCY1A1,HRAS,IGF1R,IL6,IL6R,IRS1,MAP3K1,MAP3K12,MAP3K14,MAP3K5,MAP3K8,MAP3K9,MAPK1,MAPK10,MAPK12,MAPKAPK2…
TREM1 Signaling	4.6	0.725	5.196	AKT1,CD40,CD83,CXCL8,GRB2,IL1B,IL6,IRAK1,ITGA5,ITGB1,MAPK1,MYD88,NFKB1,NFKB2,NLRC5,NOD2,PLCG1,PLCG2,REL,RELB,SIGIRR,STAT3,STAT5A,STAT5B,TLR2,TLR5,TLR8,TLR9,TNF
Altered T Cell and B Cell Signaling in Rheumatoid Arthritis	4.6	0.725	0	CD28,CD40,CD79A,CD79B,CSF1,FAS,FCER1G,IFNG,IL15,IL1B,IL21,IL4,IL6,LTA,MAP3K14,NFKB1,NFKB2,REL,RELB,SPP1,TGFB1,TLR2,TLR5,TLR8,TLR9,TNF,TNFSF11,TNFSF13B,TRAF3
Wound Healing Signaling Pathway	4.54	0.556	2.014	ACTA2,ACVR1B,ACVR1C,BMPR2,CLCF1,COL11A1,COL11A2,COL12A1,COL15A1,COL17A1,COL24A1,COL28A1,COL2A1,COL4A1,COL4A2,COL4A3,COL4A4,COL4A5,COL4A6,COL5A3,COL8A1,COL9A3,CXCL8,EDA,EGF,EGFR,FGFR2,FN1,GRB2,HBEGF,HRAS,IFNG,IL11,IL13,IL15,IL1B,IL1RAPL1,IL1RAPL2,IL21,IL4,IL6,ITGA3,ITGA6,ITGB1,ITGB4,JAK1,LAMA1,LAMA5,LEP,LTA,MAP3K14,MAPK1,MAPK10,MAPK12,MMP9,MST1R,NFKB1,NFKB2,NFKBIA,NFKBIE,NGFR,PDGFC,PDGFD,PGF,RAP1A…
Role of NFAT in Cardiac Hypertrophy	4.46	0.543	-2.061	ADCY1,ADCY2,ADCY3,ADCY5,ADCY6,ADCY8,AKT1,CACNA1A,CACNA1B,CACNA1C,CACNA1D,CACNA1F,CACNA1H,CACNA2D2,CACNA2D4,CACNB2,CACNB3,CACNG7,CACNG8,CAMK1,CAMK1D,CAMK1G,CAMK2D,CAMK2G,GNAI1,GNAI2,GNAI3,GNB1,GNB2,GNB3,GNB4,GNB5,GNG10,GNG12,GNG13,GNG2,GNG3,GNG5,GNG7,GRB2,GUCY1A1,HDAC1,HDAC3,HDAC4,HDAC5,HDAC9,HRAS,IGF1R,IL11,IL6,IL6ST,ITPR1,MAP3K1,MAPK1,MAPK10,MAPK12,MEF2B,MEF2C,OPN1SW,PDIA3,PIK3C2G,PIK3CD,PIK3CG,…
Osteoarthritis Pathway	4.45	0.551	2.492	ADIPOQ,ALPI,ALPL,ANKH,ANXA2,ANXA5,BMP2,BMPR2,CASP7,CASP8,CASP9,CASQ1,COL2A1,CREB3L1,CREB3L2,CREB3L3,CTNNA1,CTNNA2,CXCL8,CXCR2,DKK1,EPAS1,FGF8,FGFR1,FGFR3,FN1,FOXO3,FRZB,FZD3,FZD5,FZD7,FZD8,GLI1,GLI2,HDAC3,HDAC4,HIF1A,IL1B,IL1RAPL1,IL1RAPL2,ITGA2,ITGA3,ITGA4,ITGA5,ITGA6,ITGAE,ITGB1,ITGB2,ITGB3,ITGB4,ITGB6,ITGB7,JAG1,LEP,LRP1,MATN3,MEF2C,MMP13,MMP9,NFKB1,NFKB2,NOS2,NOTCH1,PDGFC,PGF,PPARG,PPARGC1A,P…
FAT10 Signaling Pathway	4.42	0.696	1.89	IFNG,NUB1,PSMA1,PSMA3,PSMA4,PSMA5,PSMA6,PSMA8,PSMB1,PSMB2,PSMB3,PSMB4,PSMB8,PSMB9,PSMC1,PSMC4,PSMC5,PSMC6,PSMD1,PSMD10,PSMD11,PSMD12,PSMD13,PSMD14,PSMD6,PSMD7,PSME1,PSME2,PSME4,PSMF1,SQSTM1,TNF
Gαi Signaling	4.41	0.581	1.109	ADCY1,ADCY2,ADCY3,ADCY5,ADCY6,ADCY8,ADRA2C,APLNR,CHRM2,CXCR2,DRD2,DRD4,FPR1,GABBR1,GNA12,GNA13,GNAI1,GNAI2,GNAI3,GNAO1,GNAT1,GNAT2,GNAZ,GNB1,GNB2,GNB3,GNB4,GNB5,GNG10,GNG12,GNG13,GNG2,GNG3,GNG5,GNG7,GPR17,GRB2,GRM2,GRM6,GRM8,GUCY1A1,HRAS,HTR1D,LTB4R,MAPK1,OPN1SW,OPRD1,OPRK1,PRKACA,PRKACB,PRKAG2,PRKAR1B,PRKAR2A,PRKAR2B,RAP1A,RAP1B,RAP2B,RASD1,RGS12,RGS14,RGS7,RRAS,S1PR1,SHC2,SRC,SSTR3,STAT3,XCR1
G Beta Gamma Signaling	4.4	0.584	-0.384	ADCY1,ADCY2,AKT1,ARHGEF6,BTK,CACNA1A,CACNA1B,CACNA1C,CACNA1D,CACNA1F,CACNA1H,CACNA2D2,CACNA2D4,CACNB2,CACNB3,CACNG7,CACNG8,CDC42,EGFR,GNA12,GNA13,GNAI1,GNAI2,GNAI3,GNAO1,GNAT1,GNAT2,GNAZ,GNB1,GNB2,GNB3,GNB4,GNB5,GNG10,GNG12,GNG13,GNG2,GNG3,GNG5,GNG7,GRB2,HBEGF,HRAS,ITPR1,KCNJ3,MAPK1,PIK3CG,PLCG1,PLCG2,PRKACA,PRKACB,PRKAG2,PRKAR1B,PRKAR2A,PRKAR2B,PRKCB,PRKCD,PRKCE,PRKCQ,PRKD1,RAP1A,RAP1B,RAP2B,RAS…
G Protein Signaling Mediated by Tubby	4.4	0.73	0	GNA12,GNA13,GNAI1,GNAI2,GNAI3,GNAO1,GNAT1,GNAT2,GNAZ,GNB1,GNB2,GNB3,GNB4,GNB5,GNG10,GNG12,GNG13,GNG2,GNG3,GNG5,GNG7,INSR,LCK,PLCB3,PLCG1,PLCG2,TUB
CXCR4 Signaling	4.38	0.565	1.722	ADCY1,ADCY2,ADCY3,ADCY5,ADCY6,ADCY8,AKT1,CDC42,CXCL12,CXCR4,ELMO1,FNBP1,GNA12,GNA13,GNAI1,GNAI2,GNAI3,GNAO1,GNAT1,GNAT2,GNAZ,GNB1,GNB2,GNB3,GNB4,GNB5,GNG10,GNG12,GNG13,GNG2,GNG3,GNG5,GNG7,GUCY1A1,HRAS,ITPR1,LYN,MAPK1,MAPK10,MAPK12,MYL10,MYL2,MYL6,MYLPF,OPN1SW,PAK6,PIK3C2G,PIK3CD,PIK3CG,PIK3R2,PIK3R3,PIK3R5,PLCB3,PRKCB,PRKCD,PRKCE,PRKCQ,PRKD1,RAC2,RAC3,RAP1A,RAP1B,RAP2B,RASD1,RHOA,RHOBTB1,RHOBTB2,…
IL-1 Signaling	4.33	0.617	1.342	ADCY1,ADCY2,ADCY3,ADCY5,ADCY6,ADCY8,GNA12,GNA13,GNAI1,GNAI2,GNAI3,GNAO1,GNAT1,GNAT2,GNAZ,GNB1,GNB2,GNB3,GNB4,GNB5,GNG10,GNG12,GNG13,GNG2,GNG3,GNG5,GNG7,GUCY1A1,IRAK1,IRAK3,MAP3K1,MAP3K14,MAPK1,MAPK10,MAPK12,MYD88,NFKB1,NFKB2,NFKBIA,NFKBIE,PRKACA,PRKACB,PRKAG2,PRKAR1B,PRKAR2A,PRKAR2B,REL,RELB,TOLLIP,TRAF6
Semaphorin Signaling in Neurons	4.31	0.673	0	ARHGAP1,ARHGEF12,CDC42,CFL1,CRMP1,DPYSL2,DPYSL5,FES,FNBP1,FYN,ITGB1,LIMK1,LIMK2,MAPK1,MET,PAK6,PLXNA1,PLXNA3,PLXNB1,RAC2,RAC3,RHOA,RHOBTB1,RHOBTB2,RHOC,RHOG,RHOH,RHOJ,RHOQ,RHOU,RND1,RND2,RND3,SEMA3A,SEMA7A
fMLP Signaling in Neutrophils	4.22	0.58	1.769	ACTR2,ARPC1B,ARPC2,ARPC3,ARPC4,ARPC5,CDC42,CYBB,FPR1,GNA12,GNA13,GNAI1,GNAI2,GNAI3,GNAO1,GNAT1,GNAT2,GNAZ,GNB1,GNB2,GNB3,GNB4,GNB5,GNG10,GNG12,GNG13,GNG2,GNG3,GNG5,GNG7,HRAS,ITPR1,MAPK1,NCF1,NCF2,NFAT5,NFKB1,NFKB2,NFKBIA,NFKBIE,NOX1,OPN1SW,PIK3C2G,PIK3CD,PIK3CG,PIK3R2,PIK3R3,PIK3R5,PLCB3,PPP3CC,PRKCB,PRKCD,PRKCE,PRKCQ,PRKD1,RAC2,RAC3,RAP1A,RAP1B,RAP2B,RASD1,REL,RELB,RRAS,WAS
Cardiac β-adrenergic Signaling	4.12	0.556	-2.412	ADCY1,ADCY2,ADCY3,ADCY5,ADCY6,ADCY8,ADRB1,AKAP12,AKAP13,AKAP7,ATP2A2,CACNA1A,CACNA1B,CACNA1C,CACNA1D,CACNA1F,CACNA2D2,CACNA2D4,CACNB2,CACNB3,CACNG7,CACNG8,ENPP6,GDE1,GDPD1,GDPD3,GNA12,GNA13,GNAI1,GNAI2,GNAI3,GNAO1,GNAT1,GNAT2,GNAZ,GNB1,GNB2,GNB3,GNB4,GNB5,GNG10,GNG12,GNG13,GNG2,GNG3,GNG5,GNG7,GUCY1A1,PDE1C,PDE2A,PDE4B,PDE4C,PDE6A,PDE6B,PDE6D,PDE6G,PDE6H,PDE8B,PKIB,PKIG,PPM1J,PPP1R14A,PPP1R14B,PPP…
Endocannabinoid Neuronal Synapse Pathway	4	0.562	-2.286	ABHD6,ADCY1,ADCY2,ADCY3,ADCY5,ADCY6,ADCY8,CACNA1A,CACNA1B,CACNA1C,CACNA1D,CACNA1F,CACNA1H,CACNA2D2,CACNA2D4,CACNB2,CACNB3,CACNG7,CACNG8,DNAH3,GNAI1,GNAI2,GNAI3,GNAO1,GNB1,GNB2,GNB3,GNB4,GNB5,GNG10,GNG12,GNG13,GNG2,GNG3,GNG5,GNG7,GRIA3,GRIA4,GRIN1,GRIN2A,GRIN2C,GRIN2D,GRIN3A,GRIN3B,GRINA,GRM1,GRM5,GUCY1A1,ITPR1,KCNJ3,MAPK1,MAPK10,MAPK12,OPN1SW,PDIA3,PLCB3,PLCD1,PLCE1,PLCG1,PLCG2,PLCH1,PLCH2,PLCL1,…
Protein Kinase A Signaling	4	0.502	-1.772	ACP1,ADCY1,ADCY2,ADCY3,ADCY5,ADCY6,ADCY8,ADD2,AKAP12,AKAP13,AKAP7,ANAPC2,BAD,CAMK2D,CAMK2G,CDC25B,CNGA1,CNGA3,CNGB1,CNGB3,CREB3L1,CREB3L2,CREB3L3,CREM,DUSP2,DUSP22,DUSP3,DUSP4,DUSP8,ENPP6,FLNB,GDE1,GDPD1,GDPD3,GNA13,GNAI1,GNAI2,GNAI3,GNB1,GNB2,GNB3,GNB4,GNB5,GNG10,GNG12,GNG13,GNG2,GNG3,GNG5,GNG7,GRK7,GUCY1A1,H3-3A/H3-3B,ITPR1,LIPE,MAP3K1,MAPK1,MYH4,MYL10,MYL2,MYL6,MYLPF,NFAT5,NFKB1,NFKB2,NFKBIA,N…
Iron homeostasis signaling pathway	3.99	0.586	0	ATP6AP1,ATP6AP1L,ATP6AP2,ATP6V0A1,ATP6V0B,ATP6V0C,ATP6V0D1,ATP6V0E2,ATP6V1A,ATP6V1B2,ATP6V1C1,ATP6V1C2,ATP6V1E1,ATP6V1F,ATP6V1G1,ATP6V1H,BMP1,BMP2,BMP4,BMP5,BMP7,BMPR1B,BMPR2,CIAO1,CREB3L3,CYBRD1,EGF,EGFR,EPAS1,FBXL5,FECH,FLVCR1,FTH1,HAMP,HIF1A,HIF3A,HMOX1,HMOX2,HP,IL6,IL6R,IREB2,ISCU,JAK1,JAK3,LRP1,MAPK1,MCOLN1,MMS19,NUBP1,PDGFRA,STAT3,STAT5A,STAT5B,TCIRG1,TF,TFRC,TYK2
Synaptic Long Term Depression	3.98	0.552	-2.458	CACNA1A,CACNA1B,CACNA1C,CACNA1D,CACNA1F,CACNA1H,CACNA2D2,CACNA2D4,CACNB2,CACNB3,CACNG7,CACNG8,CRHR1,CTH,GAD1,GNA12,GNA13,GNAI1,GNAI2,GNAI3,GNAO1,GNAT1,GNAT2,GNAZ,GRIA3,GRIA4,GRID1,GRM1,GRM2,GRM5,GRM6,GRM8,GUCY1A1,GUCY1A2,GUCY2D,HRAS,IGF1R,ITPR1,LCAT,LYN,MAPK1,NOS1,NOS2,PDIA3,PLA2G4A,PLA2G4F,PLA2G6,PLCB3,PLCD1,PLCE1,PLCG1,PLCG2,PLCH1,PLCH2,PLCL1,PPM1J,PPP2CB,PPP2R2B,PPP2R2C,PPP2R5A,PPP2R5B,PPP2R5D…
Reelin Signaling in Neurons	3.97	0.565	-0.882	ACTR2,AKT1,APOE,APP,ARHGEF1,ARHGEF12,ARHGEF16,ARHGEF2,ARHGEF25,ARHGEF33,ARHGEF37,ARHGEF39,ARHGEF4,ARHGEF40,ARHGEF5,ARHGEF6,ARHGEF9,ARPC1B,ARPC2,ARPC3,ARPC4,ARPC5,CAMK2D,CAMK2G,CDC42,CDK5R1,CFL1,DAB1,DNAH3,FRK,FYN,GRIN1,GRIN2A,GRIN2C,GRIN2D,GRIN3A,GRIN3B,GRINA,HCK,ITGA3,ITGA5,ITGB1,LCK,LIMK1,LYN,MAP1B,MAP3K9,MAPK1,MAPK10,MAPK12,MAPK8IP1,MAPK8IP2,MAPT,NECTIN3,PDK2,PDK3,PDK4,PIK3C2G,PIK3CD,PIK3CG,PI…
Role of Pattern Recognition Receptors in Recognition of Bacteria and Viruses	3.96	0.593	3.182	C1QA,C1QB,C1QC,CLCF1,CXCL8,EDA,IFIH1,IFNG,IL11,IL13,IL15,IL1B,IL21,IL4,IL6,IRF3,IRF7,LEP,LTA,MAPK1,MAPK10,MAPK12,MYD88,NFKB1,NFKB2,NOD2,PIK3C2G,PIK3CD,PIK3CG,PIK3R2,PIK3R3,PIK3R5,PLCG2,PRKCB,PRKCD,PRKCE,PRKCQ,PRKD1,PTX3,REL,RELB,SYK,TGFB1,TGFB3,TLR2,TLR5,TLR8,TLR9,TNF,TNFSF10,TNFSF11,TNFSF12,TNFSF13B,TRAF6
IL-9 Signaling	3.92	0.727	1.342	BCL3,CISH,IL2RG,IRS1,IRS2,JAK1,JAK3,NFKB1,NFKB2,PIK3C2G,PIK3CD,PIK3CG,PIK3R2,PIK3R3,PIK3R5,REL,RELB,SOCS2,SOCS3,STAT1,STAT3,STAT5A,STAT5B,TNF
Integrin Signaling	3.85	0.54	1.937	ACTA2,ACTB,ACTC1,ACTN2,ACTR2,AKT1,ARF1,ARF4,ARF6,ARPC1B,ARPC2,ARPC3,ARPC4,ARPC5,CAPN1,CAPN2,CAPN3,CAPN5,CAPN7,CAPN9,CAPNS1,CDC42,FNBP1,FYN,GRB2,GSN,HRAS,ILK,ITGA2,ITGA3,ITGA4,ITGA5,ITGA6,ITGAE,ITGB1,ITGB2,ITGB3,ITGB4,ITGB6,ITGB7,LIMS1,MAPK1,MYL2,NCK1,PAK6,PARVB,PIK3C2G,PIK3CD,PIK3CG,PIK3R2,PIK3R3,PIK3R5,PIKFYVE,PLCG1,PLCG2,RAC2,RAC3,RAP1A,RAP1B,RAP2B,RAPGEF1,RASD1,RHOA,RHOBTB1,RHOBTB2,RHOC,RHOG,R…
Phagosome Formation	3.82	0.484	0.071	ACKR3,ACKR4,ACTR2,ADCYAP1R1,ADGRA2,ADGRE5,ADGRG2,ADGRL3,ADGRV1,ADORA2A,ADRA1D,ADRA2C,ADRB1,AKT1,AP1M1,AP1S2,AP1S3,APLNR,ARF6,ARFIP2,ARPC1B,ARPC2,ARPC3,ARPC4,ARPC5,AVPR2,CALCR,CARD9,CCR9,CDC42,CFL1,CHRM2,CRHR1,DRD2,DRD4,EDNRB,ELMO1,F2RL1,F2RL2,FCER1G,FN1,FPR1,FYN,FZD3,FZD5,FZD7,FZD8,GAB2,GABBR1,GCGR,GHRHR,GIPR,GPER1,GPR132,GPR137B,GPR146,GPR153,GPR156,GPR17,GPR174,GPR18,GPR183,GPR19,GPR22,GPR27,GP…
Leukocyte Extravasation Signaling	3.8	0.55	1.673	ACTA2,ACTB,ACTC1,ACTN2,ARHGAP1,ARHGAP12,ARHGAP35,ARHGAP4,BTK,CD44,CD99,CDC42,CLDN10,CLDN7,CTNNA1,CTNNA2,CXCL12,CXCR4,CYBA,CYBB,GNAI1,GNAI2,GNAI3,ITGA2,ITGA3,ITGA4,ITGB1,ITGB2,ITK,MAPK1,MAPK10,MAPK12,MMP13,MMP14,MMP15,MMP20,MMP23B,MMP25,MMP28,MMP9,MSN,MYL6,NCF1,NCF2,NCF4,NOX1,OPN1SW,PIK3C2G,PIK3CD,PIK3CG,PIK3R2,PIK3R3,PIK3R5,PLCG1,PLCG2,PRKCB,PRKCD,PRKCE,PRKCQ,PRKD1,PTK2B,RAC2,RAP1A,RAP1B,RHOA,RHO…
GPCR-Mediated Nutrient Sensing in Enteroendocrine Cells	3.78	0.589	-2.774	ADCY1,ADCY2,ADCY3,ADCY5,ADCY6,ADCY8,CACNA1A,CACNA1B,CACNA1C,CACNA1D,CACNA1F,CACNA1H,CACNA2D2,CACNA2D4,CACNB2,CACNB3,CACNG7,CACNG8,GCG,GNAI1,GNAI2,GNAI3,GNG10,GNG12,GNG13,GNG2,GNG3,GNG5,GNG7,GUCY1A1,ITPR1,LPAR5,OPN1SW,PDIA3,PLCB3,PLCD1,PLCE1,PLCG1,PLCG2,PLCH1,PLCH2,PLCL1,PRKACA,PRKACB,PRKAG2,PRKAR1B,PRKAR2A,PRKAR2B,PRKCB,PRKCD,PRKCE,PRKCQ,PRKD1
T Helper Cell Differentiation	3.76	0.692	0	CD28,CD40,FCER1G,FOXP3,IFNG,IL10RA,IL12RB2,IL13,IL21,IL21R,IL2RG,IL4,IL6,IL6R,IL6ST,NGFR,RORC,STAT1,STAT3,STAT4,STAT6,TBX21,TGFB1,TGFBR2,TNF,TNFRSF1A,TNFRSF1B
Type I Diabetes Mellitus Signaling	3.74	0.608	3.55	BCL2,BID,CASP8,CASP9,CD28,CPE,CYC1,CYCS,FAS,FCER1G,GAD1,GAD2,HSPD1,IFNG,IL1B,IRAK1,IRF1,JAK1,LTA,MAP3K14,MAP3K5,MAPK1,MAPK10,MAPK12,MYD88,NFKB1,NFKB2,NFKBIA,NFKBIE,NGFR,NOS2,PTPRN,REL,RELB,RIPK1,SOCS1,SOCS2,SOCS3,SOCS7,STAT1,TNF,TNFRSF1A,TNFRSF1B,TRADD,TRAF6
Granulocyte Adhesion and Diapedesis	3.74	0.608	0	ACKR3,ACKR4,CCL19,CCL25,CCL27,CCR9,CD99,CLDN10,CLDN7,CSF3,CSF3R,CXCL11,CXCL12,CXCL14,CXCL8,CXCR2,CXCR3,CXCR4,FPR1,GNAI1,GNAI2,GNAI3,IL1B,IL1RAPL1,IL1RAPL2,ITGA4,ITGB1,ITGB2,MMP13,MMP14,MMP15,MMP20,MMP23B,MMP25,MMP28,MMP9,MSN,NGFR,OPN1SW,SDC4,SELP,SELPLG,TNF,TNFRSF1A,TNFRSF1B
Crosstalk between Dendritic Cells and Natural Killer Cells	3.72	0.683	2.524	ACTA2,ACTB,ACTC1,CAMK2D,CAMK2G,CD226,CD28,CD40,CD83,CSF2RB,FAS,FSCN2,IFNG,IL15,IL2RG,IL4,IL6,LTA,NFKB1,NFKB2,REL,RELB,TLN1,TLN2,TLR9,TNF,TNFRSF1B,TNFSF10
Breast Cancer Regulation by Stathmin1	3.65	0.484	-1.57	ACKR3,ACKR4,ADCYAP1R1,ADGRA2,ADGRE5,ADGRG2,ADGRL3,ADGRV1,ADORA2A,ADRA1D,ADRA2C,ADRB1,APLNR,ARHGEF1,ARHGEF12,ARHGEF16,ARHGEF2,ARHGEF4,ARHGEF5,ARHGEF6,ARHGEF9,AURKA,AURKB,AVPR2,CALCR,CAMK1,CAMK1D,CAMK1G,CAMK2D,CAMK2G,CCND2,CCND3,CCR9,CDK1,CDK6,CHRM2,CREB3L1,CREB3L2,CREB3L3,CRHR1,DRD2,DRD4,E2F3,E2F7,E2F8,EDNRB,EGF,F2RL1,F2RL2,FOXM1,FPR1,FZD3,FZD5,FZD7,FZD8,GABBR1,GCGR,GHRHR,GIPR,GNA13,GNB1,GNB2,GNB3…
G-Protein Coupled Receptor Signaling	3.65	0.475	-1.596	ACKR3,ACKR4,ADCY1,ADCY2,ADCY3,ADCY5,ADCY6,ADCY8,ADCYAP1R1,ADGRA2,ADGRE5,ADGRG2,ADGRL3,ADGRV1,ADORA2A,ADRA1D,ADRA2C,ADRB1,AKT1,AMOT,APLNR,ARRB1,AVPR2,CALCR,CAMK2D,CAMK2G,CCR9,CDC42,CHRM2,CNGA1,CNGA3,CNGB1,CNGB3,CREB3L1,CREB3L2,CREB3L3,CRHR1,CXCR2,DRD2,DRD4,DUSP4,EDNRB,ENPP6,F2RL1,F2RL2,FOXG1,FOXO3,FOXO6,FPR1,FYN,FZD3,FZD5,FZD7,FZD8,GABBR1,GCGR,GDE1,GDPD1,GDPD3,GHRHR,GIPR,GNA12,GNA13,GNAI1,GNAI2,GN…
Corticotropin Releasing Hormone Signaling	3.64	0.558	0.267	ADCY1,ADCY2,ADCY3,ADCY5,ADCY6,ADCY8,ARPC5,BDNF,CACNA1A,CACNA1B,CACNA1C,CACNA1D,CACNA1F,CACNA1H,CACNA2D2,CACNA2D4,CACNB2,CACNB3,CACNG7,CACNG8,CREB3L1,CREB3L2,CREB3L3,CRHR1,CTH,GAD1,GLI1,GLI2,GNAI1,GNAI2,GNAI3,GNAO1,GUCY1A1,GUCY1A2,GUCY2D,ITPR1,MAPK1,MAPK12,MEF2B,MEF2C,NOS1,NOS2,OPN1SW,PLCG1,PLCG2,PRKACA,PRKACB,PRKAG2,PRKAR1B,PRKAR2A,PRKAR2B,PRKCB,PRKCD,PRKCE,PRKCQ,PRKD1,PTCH1,PTCH2,PTGS2,RAP1A,RAP…
Gαq Signaling	3.63	0.547	0.714	ADRA1D,AKT1,ARHGEF25,BTK,CALCR,CDC42,CSK,FNBP1,GNA12,GNA13,GNAI1,GNAI2,GNAI3,GNAO1,GNAT1,GNAT2,GNAZ,GNB1,GNB2,GNB3,GNB4,GNB5,GNG10,GNG12,GNG13,GNG2,GNG3,GNG5,GNG7,GRM1,GRM5,HMOX1,HTR2A,ITPR1,MAPK1,NFKB1,NFKB2,NFKBIA,NFKBIE,PIK3C2G,PIK3CD,PIK3CG,PIK3R2,PIK3R3,PIK3R5,PLCB3,PLCG1,PLCG2,PLD1,PPP3CC,PRKCB,PRKCD,PRKCE,PRKCQ,PRKD1,PTK2B,RAC2,RAC3,REL,RELB,RGS18,RGS2,RGS7,RHOA,RHOBTB1,RHOBTB2,RHOC,RHOG,R…
α-Adrenergic Signaling	3.63	0.579	1.46	ADCY1,ADCY2,ADCY3,ADCY5,ADCY6,ADCY8,GNA12,GNA13,GNAI1,GNAI2,GNAI3,GNAO1,GNAT1,GNAT2,GNAZ,GNB1,GNB2,GNB3,GNB4,GNB5,GNG10,GNG12,GNG13,GNG2,GNG3,GNG5,GNG7,GUCY1A1,HRAS,ITPR1,MAPK1,OPN1SW,PHKG1,PHKG2,PLCG1,PLCG2,PRKACA,PRKACB,PRKAG2,PRKAR1B,PRKAR2A,PRKAR2B,PRKCB,PRKCD,PRKCE,PRKCQ,PRKD1,PYGB,PYGM,RAP1A,RAP1B,RAP2B,RASD1,RRAS,SLC8A2
Agranulocyte Adhesion and Diapedesis	3.62	0.581	0	ACKR3,ACKR4,ACTA2,ACTB,ACTC1,CCL19,CCL25,CCL27,CCR9,CD99,CLDN10,CLDN7,CXCL11,CXCL12,CXCL14,CXCL8,CXCR2,CXCR3,CXCR4,FN1,GNAI1,GNAI2,GNAI3,IL1B,ITGA2,ITGA3,ITGA4,ITGA5,ITGA6,ITGB1,ITGB2,ITGB7,MMP13,MMP14,MMP15,MMP20,MMP23B,MMP25,MMP28,MMP9,MSN,MYH11,MYH14,MYH4,MYL2,MYL6,MYO18A,MYO5C,OPN1SW,SDC4,SELP,SELPLG,TNF,TNFRSF1A
P2Y Purigenic Receptor Signaling Pathway	3.61	0.56	-0.42	ADCY1,ADCY2,ADCY3,ADCY5,ADCY6,ADCY8,AKT1,CREB3L1,CREB3L2,CREB3L3,GNAI1,GNAI2,GNAI3,GNB1,GNB2,GNB3,GNB4,GNB5,GNG10,GNG12,GNG13,GNG2,GNG3,GNG5,GNG7,GUCY1A1,HRAS,ITGB3,MAPK1,NFKB1,NFKB2,OPN1SW,PDIA3,PIK3C2G,PIK3CD,PIK3CG,PIK3R2,PIK3R3,PIK3R5,PLCB3,PLCD1,PLCE1,PLCG1,PLCG2,PLCH1,PLCH2,PLCL1,PRKACA,PRKACB,PRKAG2,PRKAR1B,PRKAR2A,PRKAR2B,PRKCB,PRKCD,PRKCE,PRKCQ,PRKD1,RAP1A,RAP1B,RAP2B,RASD1,REL,RELB,RRAS
Human Embryonic Stem Cell Pluripotency	3.6	0.549	0	AKT1,APC2,BDNF,BMP1,BMP2,BMP4,BMP5,BMP7,BMPR1B,BMPR2,DVL1,FGFR1,FGFR2,FGFR3,FZD3,FZD5,FZD7,FZD8,GNA12,GNA13,GNAI1,GNAI2,GNAI3,GNAO1,GNAT1,GNAT2,GNAZ,GNB1,GNB2,GNB3,GNB4,GNB5,GNG10,GNG12,GNG13,GNG2,GNG3,GNG5,GNG7,INHBA,NGF,NOG,NTF3,NTRK3,PDGFC,PDGFD,PDGFRA,PIK3C2G,PIK3CD,PIK3CG,PIK3R2,PIK3R3,PIK3R5,S1PR1,S1PR4,S1PR5,SMAD6,SMO,TCF7,TCF7L1,TCF7L2,TGFB1,TGFB3,TGFBR2,WNT10A,WNT3,WNT3A,WNT5A,WNT5B,WNT6…
Glioma Invasiveness Signaling	3.55	0.627	2.191	CD44,CDC42,FNBP1,HMMR,HRAS,ITGB3,MAPK1,MMP9,PIK3C2G,PIK3CD,PIK3CG,PIK3R2,PIK3R3,PIK3R5,PLAU,RAC2,RAC3,RAP1A,RAP1B,RAP2B,RASD1,RHOA,RHOBTB1,RHOBTB2,RHOC,RHOG,RHOH,RHOJ,RHOQ,RHOU,RND1,RND2,RND3,RRAS,TIMP2,TIMP4,VTN
Natural Killer Cell Signaling	3.55	0.551	2.91	AKT1,B2M,CD226,CDC42,CFL1,COL11A2,COL2A1,COL5A3,FCER1G,FYN,GRB2,HCST,HRAS,HSPA5,HSPA8,IFNG,IL12RB2,IL15,ITGB1,JAK3,LAT,LCK,LCP2,LIMK1,LIMK2,MAP3K1,MAP3K12,MAP3K14,MAP3K5,MAP3K8,MAP3K9,MAPK1,MAPK12,MYD88,NCK1,NFAT5,NFKB1,NFKB2,PAK6,PIK3C2G,PIK3CD,PIK3CG,PIK3R2,PIK3R3,PIK3R5,PLCG1,PLCG2,PRKCQ,PTK2B,PTPN6,RAC2,RAC3,RAP1A,RAP1B,RAP2B,RASD1,REL,RELB,RRAS,SH2D1A,STAT4,SYK,TNFSF10,TRAF6,TYK2,VAV3,WAS,WA…
GABA Receptor Signaling	3.55	0.565	0	ABAT,ADCY1,ADCY2,ADCY3,ADCY5,ADCY6,ADCY8,AP2B1,AP2M1,CACNA1A,CACNA1B,CACNA1C,CACNA1D,CACNA1F,CACNA1H,CACNA2D2,CACNA2D4,CACNB2,CACNB3,CACNG7,CACNG8,DNM1,GABBR1,GABRA6,GABRB3,GABRD,GABRG2,GABRP,GABRR1,GABRR3,GAD1,GAD2,GNA12,GNA13,GNAI1,GNAI2,GNAI3,GNAO1,GNAT1,GNAT2,GNAZ,GNB1,GNB2,GNB3,GNB4,GNB5,GNG10,GNG12,GNG13,GNG2,GNG3,GNG5,GNG7,GPR37,GUCY1A1,ITPR1,KCNN3,NSF,SLC6A1,SLC6A11,SLC6A13
Regulation of Cellular Mechanics by Calpain Protease	3.54	0.603	0.392	ACTN2,CAPN1,CAPN2,CAPN3,CAPN5,CAPN7,CAPN9,CAPNS1,CAST,CCNA1,CCNA2,CCND2,CCND3,CDK1,CDK6,CNGA1,CNGA3,CNGB1,CNGB3,EGF,EGFR,GRB2,HRAS,ITGA2,ITGA3,ITGA4,ITGA5,ITGA6,ITGAE,ITGB1,ITGB2,ITGB3,ITGB4,ITGB6,ITGB7,MAPK1,RAP1A,RAP1B,RAP2B,RASD1,RRAS,SRC,TLN1,TLN2
BAG2 Signaling Pathway	3.54	0.609	-1.213	ANXA2,CDKN1A,CTSB,HSPA5,HSPA8,MAPK1,MAPKAPK2,MAPT,NFKB1,NFKB2,PINK1,PRKN,PSMA1,PSMA3,PSMA4,PSMA5,PSMA6,PSMA8,PSMB1,PSMB2,PSMB3,PSMB4,PSMB8,PSMB9,PSMC1,PSMC4,PSMC5,PSMC6,PSMD1,PSMD10,PSMD11,PSMD12,PSMD13,PSMD14,PSMD6,PSMD7,PSME1,PSME2,PSME4,PSMF1,REL,RELB
Role of Hypercytokinemia/hyperchemokinemia in the Pathogenesis of Influenza	3.52	0.741	4.472	CXCL8,IFNG,IL13,IL1B,IL6,IRF3,IRF7,IRF9,ISG15,JAK1,MYD88,NFKB1,NFKB2,RSAD2,S1PR1,STAT1,STAT2,TLR9,TNF,TYK2
Tumor Microenvironment Pathway	3.5	0.543	2.224	AKT1,ARG1,BAD,BCL2,CD44,CSF1,CSF3,CSPG4,CXCL12,CXCL8,CXCR4,EGF,FAS,FGF11,FGF13,FGF14,FGF8,FN1,FOXG1,FOXO3,FOXO6,HGF,HIF1A,HRAS,IGF2,IL13,IL1B,IL4,IL6,IL6R,ITGA5,ITGB3,LEP,LEPR,MAP3K14,MAPK1,MMP13,MMP14,MMP15,MMP20,MMP23B,MMP25,MMP28,MMP9,NFKB1,NFKB2,NOS2,PDGFC,PDGFD,PGF,PIK3C2G,PIK3CD,PIK3CG,PIK3R2,PIK3R3,PIK3R5,PLAU,PTGS2,RAP1A,RAP1B,RAP2B,RASD1,REL,RELB,RRAS,SLC2A1,SLC2A3,SPP1,STAT3,TGFB1,TGFB3…
RAC Signaling	3.5	0.554	1.664	ABI2,ACTR2,ANK1,ARFIP2,ARPC1B,ARPC2,ARPC3,ARPC4,ARPC5,BAIAP2,CD44,CDC42,CDK5R1,CFL1,CYBB,HRAS,IQGAP2,IQGAP3,ITGA2,ITGA3,ITGA4,ITGA5,ITGA6,ITGAE,ITGB1,ITGB2,ITGB3,ITGB4,ITGB6,ITGB7,LIMK1,LIMK2,MAP3K1,MAPK1,NCF1,NCF2,NFKB1,NFKB2,NOX1,PAK6,PARD3,PARD6A,PIK3C2G,PIK3CD,PIK3CG,PIK3R2,PIK3R3,PIK3R5,PIKFYVE,PIP4K2A,PIP4K2C,PIP5K1B,PIP5K1C,PLD1,PTK2B,RAC2,RAC3,RAP1A,RAP1B,RAP2B,RASD1,REL,RELB,RHOA,RRAS,SH…
Gαs Signaling	3.49	0.57	-1.715	ADCY1,ADCY2,ADCY3,ADCY5,ADCY6,ADCY8,ADD2,ADORA2A,ADRB1,AVPR2,CNGA1,CNGA3,CNGB1,CNGB3,CREB3L1,CREB3L2,CREB3L3,CRHR1,GNA12,GNA13,GNAI1,GNAI2,GNAI3,GNAO1,GNAT1,GNAT2,GNAZ,GNB1,GNB2,GNB3,GNB4,GNB5,GNG10,GNG12,GNG13,GNG2,GNG3,GNG5,GNG7,GPER1,GUCY1A1,HCK,MAPK1,MC1R,MC5R,PRKACA,PRKACB,PRKAG2,PRKAR1B,PRKAR2A,PRKAR2B,PTGER4,RAP1A,RGS2,RYR1,RYR2,SRC
Oxytocin Signaling Pathway	3.49	0.514	-0.777	AKT1,ARRB1,ATP2B1,ATP2B2,ATP2B3,CACNA1A,CACNA1B,CACNA1C,CACNA1D,CACNA1F,CACNA2D2,CACNA2D4,CACNB2,CACNB3,CACNG7,CACNG8,CAMKK1,CREB3L1,CREB3L2,CREB3L3,CTH,CXCL8,EEF2,EGFR,GAD1,GNA12,GNA13,GNAI1,GNAI2,GNAI3,GNAO1,GNB1,GNB2,GNB3,GNB4,GNB5,GNG10,GNG12,GNG13,GNG2,GNG3,GNG5,GNG7,GRB2,GUCY1A1,GUCY1A2,GUCY2D,HRAS,IL6,ITPR1,LEP,LIPE,MAPK1,MAPK10,MAPK12,MEF2C,MYH11,MYH14,MYH4,MYL2,MYL6,MYO18A,MYO5C,NFKB1,NF…
Gap Junction Signaling	3.45	0.537	0	ACTA2,ACTB,ACTC1,ADCY1,ADCY2,ADCY3,ADCY5,ADCY6,ADCY8,ADRB1,AKT1,CSNK1D,CTH,DBN1,DRD2,EGF,EGFR,GAD1,GJD2,GNAI1,GNAI2,GNAI3,GRB2,GRIA3,GRIA4,GRIK1,GUCY1A1,GUCY1A2,GUCY2D,HRAS,HTR2A,ITPR1,MAPK1,OPN1SW,PDIA3,PIK3C2G,PIK3CD,PIK3CG,PIK3R2,PIK3R3,PIK3R5,PLCB3,PLCD1,PLCE1,PLCG1,PLCG2,PLCH1,PLCH2,PLCL1,PPP3CC,PRKACA,PRKACB,PRKAG2,PRKAR1B,PRKAR2A,PRKAR2B,PRKCB,PRKCD,PRKCE,PRKCQ,PRKD1,PRKG1,PRKG2,RAP1A,RAP1…
Dopamine-DARPP32 Feedback in cAMP Signaling	3.37	0.533	-2.945	ADCY1,ADCY2,ADCY3,ADCY5,ADCY6,ADCY8,ATP2A2,CACNA1A,CACNA1B,CACNA1C,CACNA1D,CACNA1F,CACNA2D2,CACNA2D4,CACNB2,CACNB3,CACNG7,CACNG8,CAMKK1,CREB3L1,CREB3L2,CREB3L3,CREM,CSNK1D,DRD2,DRD4,GNAI1,GNAI2,GNAI3,GRIN1,GRIN2A,GRIN2C,GRIN2D,GRIN3A,GRIN3B,GRINA,GUCY1A1,GUCY1A2,ITPR1,KCNJ1,KCNJ10,KCNJ14,KCNJ3,KCNJ4,NOS1,OPN1SW,PAWR,PDIA3,PLCB3,PLCD1,PLCE1,PLCG1,PLCG2,PLCH1,PLCH2,PLCL1,PPM1J,PPP1R14A,PPP1R14B,PPP…
Oxytocin In Brain Signaling Pathway	3.36	0.54	-1.65	ADCYAP1,AKT1,CACNA1A,CACNA1B,CACNA1C,CACNA1D,CACNA1F,CACNA1H,CACNA2D2,CACNA2D4,CACNB2,CACNB3,CACNG7,CACNG8,CAMKK1,CREB3L1,CREB3L2,CREB3L3,DDIT3,EGFR,EIF2A,GNAI1,GNAI2,GNAI3,GNAO1,GNB1,GNB2,GNB3,GNB4,GNB5,GNG10,GNG12,GNG13,GNG2,GNG3,GNG5,GNG7,HRAS,IL1B,IL6,ITPR1,LCAT,MAPK1,MEF2B,MEF2C,NFKB1,NFKB2,PIK3C2G,PIK3CD,PIK3CG,PIK3R2,PIK3R3,PIK3R5,PLA2G4A,PLA2G4F,PLA2G6,PLCB3,PRDX6,PRKCB,PRKCD,PRKCE,PRKCQ,…
Hepatic Cholestasis	3.27	0.543	0	ADCY1,ADCY2,ADCY3,ADCY5,ADCY6,ADCY8,ATP8B1,CLCF1,CXCL8,CYP7B1,EDA,GCG,GCGR,GUCY1A1,IFNG,IL11,IL13,IL15,IL1B,IL1RAPL1,IL1RAPL2,IL21,IL4,IL6,INSR,IRAK1,IRAK3,LEP,LTA,MAP3K14,MAPK10,MAPK12,MYD88,NFKB1,NFKB2,NFKBIA,NFKBIE,NGFR,NR0B2,NR1H4,NR1I2,PPARA,PRKACA,PRKACB,PRKAG2,PRKAR1B,PRKAR2A,PRKAR2B,PRKCB,PRKCD,PRKCE,PRKCQ,PRKD1,REL,RELB,SLC22A7,SLCO1C1,TGFB1,TGFB3,TIRAP,TJP2,TNF,TNFRSF1A,TNFRSF1B,TNFSF10…
FAK Signaling	3.23	0.474	-1.481	ACKR3,ACKR4,ACTR2,ACVR1B,ACVR1C,ADCYAP1R1,ADGRA2,ADGRE5,ADGRG2,ADGRL3,ADGRV1,ADORA2A,ADRA1D,ADRA2C,ADRB1,AKT1,APLNR,ARHGAP35,ARHGEF6,ARPC1B,ARPC2,ARPC3,ARPC4,ARPC5,AVPR2,BAD,BMPR2,CALCR,CAPN1,CAPN2,CAPN3,CAPN5,CAPN7,CAPN9,CAPNS1,CCR9,CDH1,CHRM2,COL11A2,COL2A1,COL5A3,CRHR1,CSF2RB,CSK,CXCR2,DRD2,DRD4,EDNRB,EFNA1,EFNA3,EFNA5,EFNB2,EFNB3,EGF,EGFR,F2RL1,F2RL2,FCER1G,FLT4,FPR1,FYN,FZD3,FZD5,FZD7,FZD8,G…
White Adipose Tissue Browning Pathway	3.23	0.557	-4.811	ADCY1,ADCY2,ADCY3,ADCY5,ADCY6,ADCY8,ANGPT2,BDNF,BMP7,CACNA1A,CACNA1B,CACNA1C,CACNA1D,CACNA1F,CACNA1H,CACNA2D2,CACNA2D4,CACNB2,CACNB3,CACNG7,CACNG8,CREB3L1,CREB3L2,CREB3L3,CTBP2,DIO2,FCER1G,FGFR1,FGFR2,FGFR3,GUCY1A1,GUCY1A2,HIF1AN,ITPR1,KDR,LDHA,LDHB,LDHD,LEP,LIPE,MAPK1,MAPK12,PPARA,PPARG,PPARGC1A,PRKACA,PRKACB,PRKAG2,PRKAG3,PRKAR1B,PRKAR2A,PRKAR2B,PRKG1,PRKG2,THRA,THRB,TRPV1,UCP1,VEGFA
Insulin Secretion Signaling Pathway	3.21	0.504	-0.704	ABCC8,ADCY1,ADCY2,ADCY3,ADCY5,ADCY6,ADCY8,ASIC2,CACNA1A,CACNA1B,CACNA1C,CACNA1D,CACNA1F,CACNA1H,CACNA2D2,CACNA2D4,CACNB2,CACNB3,CACNG7,CACNG8,CAMK2D,CAMK2G,CPE,CREB3L1,CREB3L2,CREB3L3,EIF2A,EIF2B1,EIF2B2,EIF2S2,FYN,GCG,GCGR,GHR,GIPR,GUCY1A1,HCK,INSR,ITPR1,JAK1,JAK3,LCK,LYN,MAFA,MAPK1,MAPK12,NALCN,NAPB,NAPG,NEUROD1,NSF,PC,PCSK1,PDHA1,PDIA3,PIK3C2G,PIK3CD,PIK3CG,PIK3R2,PIK3R3,PIK3R5,PLCB3,PLCD1,PLC…
Pyroptosis Signaling Pathway	3.19	0.651	3.024	BAX,CASP8,CASP9,FOXO3,GSDME,GZMA,IL1B,MAPK1,MAPK12,NFKB1,NFKB2,NGFR,PRKACA,PRKACB,PRKAG2,PRKAR1B,PRKAR2A,PRKAR2B,PTGER4,RHOA,TLR2,TLR5,TLR8,TLR9,TNF,TNFRSF1A,TNFRSF1B,TRAF3
Calcium Signaling	3.15	0.521	-4.817	ACTA2,ACTC1,ASPH,ATP2A2,ATP2B1,ATP2B2,ATP2B3,CACNA1A,CACNA1B,CACNA1C,CACNA1D,CACNA1F,CACNA1H,CACNA2D2,CACNA2D4,CACNB2,CACNB3,CACNG7,CACNG8,CALR,CAMK1,CAMK1D,CAMK1G,CAMK2D,CAMK2G,CAMKK1,CASQ1,CHRNA10,CHRNA5,CHRNA6,CHRNB1,CHRNB3,CHRNB4,CREB3L1,CREB3L2,CREB3L3,GRIA3,GRIA4,GRIK1,GRIN1,GRIN2A,GRIN2C,GRIN2D,GRIN3A,GRIN3B,GRINA,HDAC1,HDAC3,HDAC4,HDAC5,HDAC9,ITPR1,MAPK1,MEF2B,MEF2C,MYH11,MYH14,MYH4,MYL2,…
Th17 Activation Pathway	3.15	0.627	2.785	FCER1G,FOXP3,HIF1A,HSP90AB1,HSP90B1,IFNG,IL12RB2,IL1B,IL21,IL21R,IL6,IL6R,IRAK1,IRAK3,IRF4,JAK1,JAK3,MYD88,NFAT5,NFKB1,NFKB2,PTGER4,REL,RELB,RORA,RORC,RUNX1,SOCS3,STAT3,STAT4,TRAF6,TYK2
Role of JAK1 and JAK3 in γc Cytokine Signaling	3.14	0.614	0	BLNK,FES,GRB2,HRAS,IL15,IL21,IL21R,IL2RG,IL4,IL7R,IRS1,IRS2,JAK1,JAK3,MAPK1,PIK3C2G,PIK3CD,PIK3CG,PIK3R2,PIK3R3,PIK3R5,PTK2B,RAP1A,RAP1B,RAP2B,RASD1,RRAS,SOCS1,SOCS3,STAT1,STAT3,STAT5A,STAT5B,STAT6,SYK
Neuropathic Pain Signaling In Dorsal Horn Neurons	3.12	0.565	-2.774	BDNF,CAMK1,CAMK1D,CAMK1G,CAMK2D,CAMK2G,GPR37,GRIA3,GRIA4,GRIN1,GRIN2A,GRIN2C,GRIN2D,GRIN3A,GRIN3B,GRINA,GRM1,GRM2,GRM5,GRM6,GRM8,ITPR1,KCNN3,MAPK1,PDIA3,PIK3C2G,PIK3CD,PIK3CG,PIK3R2,PIK3R3,PIK3R5,PLCB3,PLCD1,PLCE1,PLCG1,PLCG2,PLCH1,PLCH2,PLCL1,PRKACA,PRKACB,PRKAG2,PRKAR1B,PRKAR2A,PRKAR2B,PRKCB,PRKCD,PRKCE,PRKCQ,PRKD1,SRC,TAC1
STAT3 Pathway	3.06	0.553	-0.59	BCL2,BMPR1B,BMPR2,CDKN1A,CISH,CSF2RB,CXCR2,EGF,EGFR,FGFR1,FGFR2,FGFR3,FLT4,GHR,HGF,HRAS,IGF1R,IGF2R,IL10RA,IL12RB2,IL13RA2,IL17RD,IL1B,IL21R,IL2RG,IL6R,IL6ST,IL7R,INSR,KDR,MAP3K12,MAP3K9,MAPK1,MAPK10,MAPK12,NGFR,NTRK3,PDGFRA,PTPN6,RAP1A,RAP1B,RAP2B,RASD1,RRAS,SOCS1,SOCS2,SOCS3,SOCS7,SRC,STAT3,TGFA,TGFB1,TGFBR2,TGFBR3,TNFRSF11A,TYK2,VEGFA
Huntington's Disease Signaling	3.03	0.498	-2.138	AKT1,ARFIP2,BAX,BDNF,CACNA1B,CAPN1,CAPN2,CAPN3,CAPN5,CAPN7,CAPN9,CAPNS1,CASP7,CASP8,CASP9,CASQ1,CDK5R1,CPLX2,CREB3L1,CREB3L2,CREB3L3,CTSD,CYCS,DNAJC5,DNM1,DYNC1I2,EGF,EGFR,GLS,GNB1,GNB2,GNB3,GNB4,GNB5,GNG10,GNG12,GNG13,GNG2,GNG3,GNG5,GNG7,GRB2,GRM1,GRM5,HDAC1,HDAC3,HDAC4,HDAC5,HDAC9,HIP1,HRAS,HSPA5,HSPA8,IGF1R,ITPR1,MAPK1,NAPB,NAPG,NCOR2,NEUROD1,NGF,NSF,PACSIN1,PENK,PIK3C2G,PIK3CD,PIK3CG,PIK3R2,P…
GP6 Signaling Pathway	3.02	0.556	1.857	AKT1,BTK,COL11A1,COL11A2,COL12A1,COL15A1,COL17A1,COL24A1,COL28A1,COL2A1,COL4A1,COL4A2,COL4A3,COL4A4,COL4A5,COL4A6,COL5A3,COL8A1,COL9A3,FCER1G,FYB1,FYN,GRAP2,GRB2,ITGB3,ITK,ITPR1,LAMA1,LAMA4,LAMA5,LAT,LCP2,LYN,NCK1,NOX1,PIK3C2G,PIK3CD,PIK3CG,PIK3R2,PIK3R3,PIK3R5,PLCG1,PLCG2,PRKCB,PRKCD,PRKCE,PRKCQ,PRKD1,RAP1B,RASGRP2,RHOG,SCHIP1,SYK,TLN1,VAV3
Macropinocytosis Signaling	2.99	0.586	2.502	ARF6,CDC42,CSF1,CSF1R,EGF,HGF,HRAS,ITGA5,ITGB1,ITGB2,ITGB3,ITGB4,ITGB6,ITGB7,MET,MRC1,NGF,PDGFC,PDGFD,PIK3C2G,PIK3CD,PIK3CG,PIK3R2,PIK3R3,PIK3R5,PLCG1,PLCG2,PRKCB,PRKCD,PRKCE,PRKCQ,PRKD1,RAB34,RAP1A,RAP1B,RAP2B,RASD1,RHOA,RRAS,SRC,USP6NL
Atherosclerosis Signaling	2.98	0.588	0	ALOX5,APOC1,APOD,APOE,APOF,APOL1,CD40,COL11A2,COL2A1,COL5A3,CSF1,CXCL12,CXCL8,CXCR4,F3,IFNG,IL1B,IL6,ITGA4,ITGB2,LCAT,MMP13,MMP9,NFKB1,NFKB2,PCYOX1,PDGFC,PDGFD,PLA2G4A,PLA2G4F,PLA2G6,PRDX6,RBP4,REL,RELB,SELP,SELPLG,TGFB1,TNF,TNFSF12
Dilated Cardiomyopathy Signaling Pathway	2.97	0.545	-2.111	ACTA2,ACTB,ACTC1,ADCY1,ADCY2,ADCY3,ADCY5,ADCY6,ADCY8,ADRB1,AKT1,ATP2A2,BAD,BAX,BCL2,CACNA1A,CACNA1B,CACNA1C,CACNA1D,CACNA1F,CACNA1H,CACNA2D2,CACNA2D4,CACNB2,CACNB3,CACNG7,CACNG8,CAMK1,CAMK1D,CAMK1G,CAMK2D,CAMK2G,CASP9,DMD,GAB1,GUCY1A1,ILK,ITPR1,LAMA4,MAPK1,MAPK12,MYH11,MYH14,MYH4,MYL2,MYL6,MYO18A,MYO5C,PDE2A,PRKACA,PRKACB,PRKAG2,PRKAR1B,PRKAR2A,PRKAR2B,PRKCE,RYR2,TNNI1,TNNI2,TNNT2
Semaphorin Neuronal Repulsive Signaling Pathway	2.96	0.537	-1.134	AKT1,ARHGEF12,CD44,CFL1,CRMP1,CSPG4,CSPG5,DPYSL2,DPYSL5,FARP1,FES,FYN,GUCY1A1,GUCY1A2,ITGA2,ITGA3,ITGA4,ITGA5,ITGA6,ITGAE,ITGB1,ITGB2,ITGB3,ITGB4,ITGB6,ITGB7,LIMK1,LIMK2,MAPT,MYL10,MYL2,MYL6,MYLPF,NCAN,NRP2,PAK6,PDE4B,PDE4C,PIK3C2G,PIK3CD,PIK3CG,PIK3R2,PIK3R3,PIK3R5,PIP5K1C,PLCG1,PLCG2,PLXNA1,PLXNA3,PLXNB1,PRKACA,PRKACB,PRKAG2,PRKAR1B,PRKAR2A,PRKAR2B,PRKG1,PRKG2,RHOA,RND1,RRAS,SEMA3A,SEMA3E,SEMA3…
Apelin Endothelial Signaling Pathway	2.92	0.538	2.16	ADCY1,ADCY2,ADCY3,ADCY5,ADCY6,ADCY8,AKT1,ANGPT1,APLNR,GNA12,GNA13,GNAI1,GNAI2,GNAI3,GNAO1,GNAT1,GNAT2,GNAZ,GNB1,GNB2,GNB3,GNB4,GNB5,GNG10,GNG12,GNG13,GNG2,GNG3,GNG5,GNG7,GUCY1A1,HDAC4,HDAC5,HIF1A,HRAS,KLF2,MAPK1,MAPK10,MAPK12,MEF2B,MEF2C,NFKB1,NFKB2,PIK3C2G,PIK3CD,PIK3CG,PIK3R2,PIK3R3,PIK3R5,PLCB3,PRKAG2,PRKAG3,PRKCB,PRKCD,PRKCE,PRKCQ,PRKD1,RAP1A,RAP1B,RAP2B,RASD1,REL,RELB,RRAS
CCR5 Signaling in Macrophages	2.91	0.565	0.258	CACNA1A,CACNA1B,CACNA1C,CACNA1D,CACNA1F,CACNA1H,CACNA2D2,CACNA2D4,CACNB2,CACNB3,CACNG7,CACNG8,FAS,FCER1G,GNA12,GNA13,GNAI1,GNAI2,GNAI3,GNAO1,GNAT1,GNAT2,GNAZ,GNB1,GNB2,GNB3,GNB4,GNB5,GNG10,GNG12,GNG13,GNG2,GNG3,GNG5,GNG7,ITPR1,MAPK1,MAPK10,MAPK12,OPN1SW,PLCG1,PLCG2,PRKCB,PRKCD,PRKCE,PRKCQ,PRKD1,PTK2B
Kinetochore Metaphase Signaling Pathway	2.89	0.568	3.683	ANAPC2,AURKB,BIRC5,BOD1,BUB1,BUB1B,CCNB1,CDC20,CDK1,CENPH,CENPK,CENPL,CENPO,CENPP,CENPQ,DNAH3,DSN1,ENSA,ESPL1,INCENP,KIF2C,KNL1,KNTC1,MAD1L1,MAD2L1,MASTL,MIS12,MXD3,NDC80,NEK2,PLK1,PPP1R14A,PPP1R14B,PPP1R14C,PPP1R3C,PPP2R5A,PPP2R5B,PPP2R5D,PTTG1,SKA3,SPC24,SPC25,SPDL1,STAG1,TTK,ZWILCH
Neurovascular Coupling Signaling Pathway	2.86	0.52	-2.491	ADORA2A,APP,CACNA1A,CACNA1B,CACNA1C,CACNA1D,CACNA1F,CACNA1H,CACNA2D2,CACNA2D4,CACNB2,CACNB3,CACNG7,CACNG8,CHRM2,CTH,ENTPD2,ENTPD5,ENTPD6,ENTPD8,GABBR1,GABRA6,GABRB3,GABRD,GABRG2,GABRP,GABRR1,GABRR3,GAD1,GRIA3,GRIA4,GRIN1,GRIN2A,GRIN2C,GRIN2D,GRIN3A,GRIN3B,GRINA,GRM1,GRM5,GUCY1A1,GUCY1A2,GUCY2D,ITPR1,KCNJ1,KCNJ10,KCNJ14,KCNJ3,KCNJ4,KCNMA1,KCNN3,LCAT,MAPT,NOS1,P2RX1,PLA2G4A,PLA2G4F,PLA2G6,PLCB3,PRD…
ILK Signaling	2.86	0.516	1.477	ACTA2,ACTB,ACTC1,ACTN2,AKT1,ARHGEF6,BMP2,CDC42,CDH1,CFL1,CREB3L1,CREB3L2,CREB3L3,DSP,FBLIM1,FLNB,FN1,FNBP1,HIF1A,ILK,IRS1,IRS2,ITGB1,ITGB2,ITGB3,ITGB4,ITGB6,ITGB7,LIMS1,MAPK1,MAPK10,MAPK12,MMP9,MYH11,MYH14,MYH4,MYL2,MYL6,MYO18A,MYO5C,NFKB1,NFKB2,NOS2,PARVB,PDGFC,PGF,PIK3C2G,PIK3CD,PIK3CG,PIK3R2,PIK3R3,PIK3R5,PPM1J,PPP1R14B,PPP2CB,PPP2R2B,PPP2R2C,PPP2R5A,PPP2R5B,PPP2R5D,PTGS2,RAC2,RAC3,REL,RELB,RH…
Role of Macrophages, Fibroblasts and Endothelial Cells in Rheumatoid Arthritis	2.79	0.494	0	AKT1,APC2,CAMK2D,CAMK2G,CEBPA,CEBPD,CREB3L1,CREB3L2,CREB3L3,CSF1,CSNK1D,CXCL12,CXCL8,DAAM1,DKK1,DKK3,DVL1,F2RL1,FN1,FRZB,FZD3,FZD5,FZD7,FZD8,GNAO1,HRAS,IL15,IL16,IL1B,IL1RAPL1,IL1RAPL2,IL6,IL6R,IL6ST,IRAK1,IRAK3,LRP1,LTA,MAP3K14,MAPK1,MAPKAPK2,MMP13,MYD88,NFAT5,NFKB1,NFKBIA,NFKBIE,NGFR,NOS2,PDGFC,PDGFD,PDIA3,PGF,PIK3C2G,PIK3CD,PIK3CG,PIK3R2,PIK3R3,PIK3R5,PLCB3,PLCD1,PLCE1,PLCG1,PLCG2,PLCH1,PLCH2,…
Antiproliferative Role of Somatostatin Receptor 2	2.78	0.587	1.091	CDKN1A,CTH,GAD1,GNB1,GNB2,GNB3,GNB4,GNB5,GNG10,GNG12,GNG13,GNG2,GNG3,GNG5,GNG7,GUCY1A1,GUCY1A2,GUCY2D,HRAS,MAPK1,NOS1,PIK3C2G,PIK3CD,PIK3CG,PIK3R2,PIK3R3,PIK3R5,PTPN6,RAP1A,RAP1B,RAP2B,RASD1,RRAS,SLC39A7,SMARCC2,SOX15,SRC
Dendritic Cell Maturation	2.77	0.544	2.335	AKT1,B2M,CD40,CD83,COL11A2,COL2A1,COL5A3,CREB3L1,CREB3L2,CREB3L3,FCER1G,FSCN2,IL15,IL1B,IL6,IRF8,LEP,LEPR,LTA,LY75,MAP3K14,MAPK1,MAPK10,MAPK12,MYD88,NFKB1,NFKB2,NFKBIA,NFKBIE,NGFR,PDIA3,PIK3C2G,PIK3CD,PIK3CG,PIK3R2,PIK3R3,PIK3R5,PLCB3,PLCD1,PLCE1,PLCG1,PLCG2,PLCH1,PLCH2,PLCL1,REL,RELB,STAT1,STAT2,STAT4,TLR2,TLR9,TNF,TNFRSF1A,TNFRSF1B,TRAF6
Systemic Lupus Erythematosus In T Cell Signaling Pathway	2.75	0.517	0.918	AKT1,B2M,CASP7,CASP8,CASP9,CASQ1,CBL,CD28,CD44,CDC42,CREB3L1,CREB3L2,CREB3L3,CREM,DNMT1,FAS,FCER1G,FNBP1,FOXP3,GADD45A,GNA12,GNA13,GNAI1,GNAI2,GNAI3,GRB2,HRAS,IL21,IL6,IRF4,ITPR1,LAT,LEP,LEPR,MAPK1,MSN,NOS1,NOS2,OPN1SW,ORAI1,PIK3C2G,PIK3CD,PIK3CG,PIK3R2,PIK3R3,PIK3R5,PLCG1,PPM1J,PPP2CB,PPP2R2B,PPP2R2C,PPP2R5A,PPP2R5B,PPP2R5D,PPP3CC,RAC2,RAC3,RAP1A,RAP1B,RAP2B,RASD1,RHOA,RHOBTB1,RHOBTB2,RHOC,RHOG,…
Pulmonary Fibrosis Idiopathic Signaling Pathway	2.75	0.487	0.18	ACTA2,ACTB,ACTC1,ACVR1B,ACVR1C,AKT1,BAX,BCL2,BIRC5,BMPR2,CDH1,COL11A1,COL11A2,COL12A1,COL15A1,COL17A1,COL24A1,COL28A1,COL2A1,COL4A1,COL4A2,COL4A3,COL4A4,COL4A5,COL4A6,COL5A3,COL8A1,COL9A3,CXCL12,EFNB2,EGFR,EPHB3,EPHB4,EZH1,FGFR1,FGFR2,FGFR3,FN1,FOXG1,FOXO3,FOXO6,FZD3,FZD5,FZD7,FZD8,GLI1,GLI2,GNA12,GNA13,GRB2,HRAS,IL11,IL13,IL1B,IL4,IL6,IL6ST,ILK,ITGA2,ITGB1,ITGB6,JAG1,JARID2,MAPK1,MAPK10,MAPK12,M…
Apelin Muscle Signaling Pathway	2.75	0.634	-1	AKT1,APLNR,GNA12,GNA13,GNAI1,GNAI2,GNAI3,GNAO1,GNAT1,GNAT2,GNAZ,GNB1,GNB2,GNB3,GNB4,GNB5,GNG10,GNG12,GNG13,GNG2,GNG3,GNG5,GNG7,PPARGC1A,PRKAG2,PRKAG3
IL-23 Signaling Pathway	2.75	0.634	1.633	AKT1,FOXP3,HIF1A,IL12RB2,IL1B,IL21,NFKB1,NFKB2,NFKBIA,PIK3C2G,PIK3CD,PIK3CG,PIK3R2,PIK3R3,PIK3R5,REL,RELB,RORA,RORC,RUNX1,SOCS3,STAT3,STAT4,TNF,TNFSF11,TYK2
Th1 and Th2 Activation Pathway	2.73	0.545	0	ACVR1B,ACVR1C,BMPR2,CD28,CD40,CHD4,CXCR3,CXCR4,DLL1,DLL4,GRB2,IFNG,IKZF1,IL10RA,IL12RB2,IL13,IL2RG,IL4,IL6,IL6R,IRF1,ITGB2,JAG1,JAG2,JAK1,JAK3,LTA,NFKB1,NOTCH1,NOTCH3,PIK3C2G,PIK3CD,PIK3CG,PIK3R2,PIK3R3,PIK3R5,PRKCQ,PSEN2,S1PR1,SOCS1,SOCS3,SPI1,STAT1,STAT3,STAT4,STAT5A,STAT5B,STAT6,TBX21,TGFB1,TGFBR2,TGFBR3,TNFSF11,TYK2
Role of Osteoblasts, Osteoclasts and Chondrocytes in Rheumatoid Arthritis	2.72	0.509	0	AKT1,ALPL,APC2,BAD,BCL2,BIRC2,BMP1,BMP2,BMP4,BMP5,BMP7,BMPR1B,BMPR2,CALCR,CASP9,CBL,CSF1,CSF1R,CSNK1D,CTSK,DKK1,DKK3,DVL1,FRZB,FZD3,FZD5,FZD7,FZD8,GSN,IFNG,IL11,IL1B,IL1RAPL1,IL1RAPL2,IL4,IL6,ITGA5,ITGB3,LRP1,MAP3K14,MAP3K5,MAPK1,MAPK10,MAPK12,MMP13,MMP14,NFAT5,NFKB1,NFKBIA,NFKBIE,NGFR,PIK3C2G,PIK3CD,PIK3CG,PIK3R2,PIK3R3,PIK3R5,PPP3CC,PTH,PTK2B,RUNX2,SFRP1,SMAD6,SMO,SPP1,SRC,TCF7,TCF7L1,TCF7L2,TG…
Role of NFAT in Regulation of the Immune Response	2.71	0.522	3.781	AKT1,BLNK,BTK,CD28,CD79A,CD79B,CSNK1D,FCER1G,FYN,GNA12,GNA13,GNAI1,GNAI2,GNAI3,GNAO1,GNAT1,GNAT2,GNAZ,GNB1,GNB2,GNB3,GNB4,GNB5,GNG10,GNG12,GNG13,GNG2,GNG3,GNG5,GNG7,GRB2,HRAS,ITK,ITPR1,KPNA2,LAT,LCK,LCP2,LYN,MAPK1,MEF2B,MEF2C,NFAT5,NFKB1,NFKB2,NFKBIA,NFKBIE,ORAI1,PIK3C2G,PIK3CD,PIK3CG,PIK3R2,PIK3R3,PIK3R5,PLCB3,PLCG1,PLCG2,PPP3CC,PRKCQ,RAP1A,RAP1B,RAP2B,RASD1,RCAN1,RCAN2,RCAN3,REL,RELB,RRAS,SYK,Z…
ID1 Signaling Pathway	2.7	0.509	0.325	ACVR1B,ACVR1C,AKT1,APP,ATAD5,ATF6,AURKA,BAX,BCL2,BCL3,BHLHE23,BIRC5,BMP2,BMP4,BMPR1B,BMPR2,CDC20,CDKN1A,CDKN2A,CHRNA10,CHRNA5,CHRNA6,CHRNB1,CHRNB3,CHRNB4,EGF,EGFR,FGFR1,FGFR2,FGFR3,FN1,FOXO3,FRK,FYN,GLI2,HCK,HIF1A,HRAS,ID1,IGF1R,IGF2,IL6,IL6R,KIF11,KLF17,LCK,LIFR,LYN,MAPK1,MAPK12,MCAM,MMP9,NFKB1,NFKB2,NGFR,PDGFC,PGF,PIK3C2G,PIK3CD,PIK3CG,PIK3R2,PIK3R3,PIK3R5,PLXNB1,PTGER4,PTK7,RAP1A,RAP1B,RAP2B,R…
Cellular Effects of Sildenafil (Viagra)	2.68	0.537	0	ACTA2,ACTB,ACTC1,ADCY1,ADCY2,ADCY3,ADCY5,ADCY6,ADCY8,CACNA1A,CACNA1B,CACNA1C,CACNA1D,CACNA1F,CACNA2D2,CACNA2D4,CACNB2,CACNB3,CACNG7,CACNG8,GPR37,GUCY1A1,GUCY1A2,GUCY2D,ITPR1,KCNN3,MYH11,MYH14,MYH4,MYL10,MYL2,MYL6,MYLPF,MYO18A,MYO5C,PABPC4,PDE1C,PDE2A,PDE4B,PDE4C,PDIA3,PLCB3,PLCD1,PLCE1,PLCG1,PLCG2,PLCH1,PLCH2,PLCL1,PRKACA,PRKACB,PRKAG2,PRKAR1B,PRKAR2A,PRKAR2B,PRKG1,PRKG2,SLC4A10
Glioblastoma Multiforme Signaling	2.65	0.518	-0.651	AKT1,APC2,CCND2,CCND3,CDC42,CDK6,CDKN1A,CDKN2A,E2F3,E2F7,E2F8,EGF,EGFR,FNBP1,FZD3,FZD5,FZD7,FZD8,GRB2,HRAS,IGF1R,IGF2,ITPR1,MAPK1,PDGFC,PDGFD,PDGFRA,PDIA3,PIK3C2G,PIK3CD,PIK3CG,PIK3R2,PIK3R3,PIK3R5,PLCB3,PLCD1,PLCE1,PLCG1,PLCG2,PLCH1,PLCH2,PLCL1,PRKCD,RAC2,RAC3,RAP1A,RAP1B,RAP2B,RASD1,RHOA,RHOBTB1,RHOBTB2,RHOC,RHOG,RHOH,RHOJ,RHOQ,RHOU,RND1,RND2,RND3,RRAS,SHC2,SMO,SRC,WNT10A,WNT3,WNT3A,WNT5A,WNT5B…
Germ Cell-Sertoli Cell Junction Signaling	2.63	0.518	0	ACTA2,ACTB,ACTC1,ACTN2,AKT1,CDC42,CDH1,CFL1,CTNNA1,CTNNA2,FNBP1,GSN,HRAS,ILK,ITGA2,ITGA3,ITGA6,ITGB1,JUP,LIMK1,LIMK2,MAP3K1,MAP3K12,MAP3K14,MAP3K5,MAP3K8,MAP3K9,MAPK1,MAPK10,MAPK12,MYO7A,NECTIN3,PAK6,PIK3C2G,PIK3CD,PIK3CG,PIK3R2,PIK3R3,PIK3R5,RAB8B,RAC2,RAC3,RAP1A,RAP1B,RAP2B,RASD1,RHOA,RHOBTB1,RHOBTB2,RHOC,RHOG,RHOH,RHOJ,RHOQ,RHOU,RND1,RND2,RND3,RRAS,SRC,TGFB1,TGFB3,TGFBR2,TJP1,TNF,TNFRSF1A,TUBA…
HMGB1 Signaling	2.62	0.53	3.507	AKT1,CDC42,CLCF1,CXCL8,EDA,FNBP1,HRAS,IFNG,IL11,IL13,IL15,IL1B,IL21,IL4,IL6,KAT7,LEP,LTA,MAPK1,MAPK10,MAPK12,NFKB1,NFKB2,NGFR,PIK3C2G,PIK3CD,PIK3CG,PIK3R2,PIK3R3,PIK3R5,RAC2,RAC3,RAP1A,RAP1B,RAP2B,RASD1,REL,RELB,RHOA,RHOBTB1,RHOBTB2,RHOC,RHOG,RHOH,RHOJ,RHOQ,RHOU,RND1,RND2,RND3,RRAS,SERPINE1,TGFB1,TGFB3,TNF,TNFRSF1A,TNFRSF1B,TNFSF10,TNFSF11,TNFSF12,TNFSF13B
GNRH Signaling	2.57	0.51	-1.905	ADCY1,ADCY2,ADCY3,ADCY5,ADCY6,ADCY8,CACNA1A,CACNA1B,CACNA1C,CACNA1D,CACNA1F,CACNA1H,CACNA2D2,CACNA2D4,CACNB2,CACNB3,CACNG7,CACNG8,CAMK2D,CAMK2G,CDC42,CREB3L1,CREB3L2,CREB3L3,EGFR,GNAI1,GNAI2,GNAI3,GNB1,GNB2,GNB3,GNB4,GNB5,GNG10,GNG12,GNG13,GNG2,GNG3,GNG5,GNG7,GRB2,GUCY1A1,HBEGF,HRAS,ITPR1,MAP3K1,MAP3K12,MAP3K14,MAP3K5,MAP3K8,MAP3K9,MAPK1,MAPK10,MAPK12,NFKB1,NFKB2,OPN1SW,PAK6,PLCB3,PRKACA,PRKACB,P…
Induction of Apoptosis by HIV1	2.56	0.593	2.043	BAX,BCL2,BID,BIRC2,CASP8,CASP9,CXCR4,CYC1,CYCS,DAXX,DFFB,DIABLO,FAS,MAP3K14,MAP3K5,MAPK10,MAPK12,NFKB1,NFKB2,NFKBIA,NFKBIE,NGFR,REL,RELB,RIPK1,SLC25A3,SLC25A6,TNF,TNFRSF1A,TNFRSF1B,TRADD,TRAF1
Actin Cytoskeleton Signaling	2.55	0.5	2.325	ABI2,ACTA2,ACTB,ACTC1,ACTN2,ACTR2,APC2,ARHGAP35,ARHGEF1,ARHGEF12,ARHGEF4,ARHGEF6,ARPC1B,ARPC2,ARPC3,ARPC4,ARPC5,BAIAP2,CDC42,CFL1,CSK,EGF,FGD1,FGF11,FGF13,FGF14,FGF8,FN1,GNA12,GNA13,GNG12,GRB2,GSN,HRAS,IQGAP2,IQGAP3,ITGA2,ITGA3,ITGA4,ITGA5,ITGA6,ITGAE,ITGB1,ITGB2,ITGB3,ITGB4,ITGB6,ITGB7,LIMK1,LIMK2,MAPK1,MATK,MSN,MYH11,MYH14,MYH4,MYL10,MYL2,MYL6,MYLPF,MYO18A,MYO5C,PAK6,PDGFC,PDGFD,PIK3C2G,PIK3CD,…
WNT/Ca+ pathway	2.55	0.596	-2.502	CREB3L1,CREB3L2,CREB3L3,DVL1,FZD3,FZD5,FZD7,FZD8,NFAT5,NFKB1,NFKB2,PDE6A,PDE6B,PDE6D,PDE6G,PDE6H,PDIA3,PLCB3,PLCD1,PLCE1,PLCG1,PLCG2,PLCH1,PLCH2,PLCL1,REL,RELB,ROR1,SMO,WNT5A,WNT5B
Th2 Pathway	2.54	0.558	1.622	ACVR1B,ACVR1C,BMPR2,CD28,CD40,CHD4,CXCR4,DLL1,GRB2,IFNG,IKZF1,IL12RB2,IL13,IL2RG,IL4,ITGB2,JAG1,JAG2,JAK1,JAK3,NFKB1,NOTCH1,NOTCH3,PIK3C2G,PIK3CD,PIK3CG,PIK3R2,PIK3R3,PIK3R5,PRKCQ,PSEN2,S1PR1,SOCS3,SPI1,STAT4,STAT5A,STAT5B,STAT6,TBX21,TGFB1,TGFBR2,TGFBR3,TYK2
FAT10 Cancer Signaling Pathway	2.54	0.614	0.626	ACKR3,ACVR1B,ACVR1C,AKT1,BMPR2,CXCR4,EEF1A1,IFNG,IL6,MAD2L1,NFKB1,NFKB2,NFKBIA,NFKBIE,NGFR,PCNA,REL,RELB,STAT3,TCF7L2,TGFB1,TGFB3,TGFBR2,TGFBR3,TNF,TNFRSF1A,TNFRSF1B
Oxytocin In Spinal Neurons Signaling Pathway	2.45	0.696	-2.5	ABCC8,CAMKK1,CTH,GAD1,GNAI3,GUCY1A1,GUCY1A2,GUCY2D,NOS1,PLCB3,PRKG1,PRKG2,SLC39A7,SMARCC2,SOX15,TRPV1
GPCR-Mediated Integration of Enteroendocrine Signaling Exemplified by an L Cell	2.41	0.576	-0.87	ADCY1,ADCY2,ADCY3,ADCY5,ADCY6,ADCY8,ADCYAP1,ADRB1,CHRM2,GCG,GIPR,GNAI1,GNAI2,GNAI3,GUCY1A1,ITPR1,OPN1SW,PDIA3,PLCB3,PLCD1,PLCE1,PLCG1,PLCG2,PLCH1,PLCH2,PLCL1,PRKACA,PRKACB,PRKAG2,PRKAR1B,PRKAR2A,PRKAR2B,SSTR5,VIP
Tight Junction Signaling	2.4	0.511	0	ACTA2,ACTB,ACTC1,AKT1,ARHGEF2,CASK,CDC42,CEBPA,CGN,CLDN10,CLDN7,CPSF1,CPSF3,CTNNA1,F2RL2,IGSF5,LLGL1,MARK2,MYH11,MYH14,MYH4,MYL2,MYL6,MYO18A,MYO5C,NAPB,NAPG,NECTIN1,NECTIN3,NFKB1,NFKB2,NGFR,NSF,NUDT21,OCLN,PARD6A,PATJ,PPM1J,PPP2CB,PPP2R2B,PPP2R2C,PPP2R5A,PPP2R5B,PPP2R5D,PRKACA,PRKACB,PRKAG2,PRKAR1B,PRKAR2A,PRKAR2B,REL,RELB,RHOA,SNAP25,STX16,STX1A,STX1B,TGFB1,TGFB3,TGFBR2,TIAM1,TJP1,TJP2,TJP3,TNF,…
Communication between Innate and Adaptive Immune Cells	2.37	0.655	0	B2M,CD28,CD40,CD79A,CD79B,CD83,CXCL8,FCER1G,IFNG,IL15,IL1B,IL4,IL6,TLR2,TLR5,TLR8,TLR9,TNF,TNFSF13B
Amyotrophic Lateral Sclerosis Signaling	2.36	0.529	-0.632	BAX,BCL2,BID,BIRC2,CACNA1A,CACNA1B,CACNA1C,CACNA1D,CACNA1F,CACNA2D2,CACNA2D4,CACNB2,CACNB3,CACNG7,CACNG8,CAPN1,CAPN2,CAPN3,CAPN5,CAPN7,CAPN9,CAPNS1,CASP7,CASP9,CYCS,GLUL,GRIA3,GRIA4,GRID1,GRIK1,GRIK4,GRIN1,GRIN2A,GRIN2C,GRIN2D,GRIN3A,GRIN3B,GRINA,NEFL,NOS1,PDGFC,PGF,PIK3C2G,PIK3CD,PIK3CG,PIK3R2,PIK3R3,PIK3R5,PRPH,RAB5B,RAB5C,SLC1A2,SSR4,VEGFA
Clathrin-mediated Endocytosis Signaling	2.36	0.503	0	ACTA2,ACTB,ACTC1,ACTR2,AMPH,AP1M1,AP1S2,AP2B1,AP2M1,AP3M1,APOC1,APOD,APOE,APOF,APOL1,ARF6,ARPC1B,ARPC2,ARPC3,ARPC4,ARPC5,ARRB1,CBL,CD2AP,CDC42,DNM1,EGF,EPHB2,FGF11,FGF13,FGF14,FGF8,GRB2,HIP1,HIP1R,HSPA8,ITGA5,ITGB1,ITGB2,ITGB3,ITGB4,ITGB6,ITGB7,LDLRAP1,MET,MYO1E,MYO6,PCYOX1,PDGFC,PDGFD,PGF,PICALM,PIK3C2G,PIK3CD,PIK3CG,PIK3R2,PIK3R3,PIK3R5,PIP5K1C,PPP3CC,RAB11A,RAB5B,RAB5C,RBP4,SH3BP4,SH3GL2,SH3GL…
Cell Cycle Control of Chromosomal Replication	2.36	0.592	5.014	CDC45,CDK1,CDK20,CDK6,CHEK2,DBF4,DNA2,LIG1,MCM2,MCM3,MCM4,MCM5,MCM6,MCM8,ORC1,ORC2,ORC3,ORC5,ORC6,PCNA,POLA1,POLA2,POLE,PRIM1,PRIM2,RPA1,RPA2,RPA3,TOP2A
cAMP-mediated signaling	2.32	0.494	-2.012	ADCY1,ADCY2,ADCY3,ADCY5,ADCY6,ADCY8,ADORA2A,ADRA2C,ADRB1,AKAP12,AKAP13,AKAP7,APLNR,AVPR2,CAMK1,CAMK1D,CAMK1G,CAMK2D,CAMK2G,CHRM2,CNGA1,CNGA3,CNGB1,CNGB3,CREB3L1,CREB3L2,CREB3L3,CREM,CRHR1,CXCR2,DRD2,DRD4,DUSP4,ENPP6,FPR1,GABBR1,GDE1,GDPD1,GDPD3,GNAI1,GNAI2,GNAI3,GNAO1,GPER1,GPR17,GRM2,GRM6,GRM8,GUCY1A1,HTR1D,LAMTOR3,LTB4R,MAPK1,MC1R,MC5R,OPRD1,OPRK1,PDE1C,PDE2A,PDE4B,PDE4C,PDE6A,PDE6B,PDE6D,PDE6G…
eNOS Signaling	2.27	0.512	-2.263	ADCY1,ADCY2,ADCY3,ADCY5,ADCY6,ADCY8,AKT1,AQP11,AQP3,AQP4,AQP7,AQP9,CASP8,CASP9,CCNA1,CCNA2,CHRM2,CHRNA10,CHRNA5,CHRNA6,CHRNB1,CHRNB3,CHRNB4,CNGA1,CNGA3,CNGB1,CNGB3,ESR2,FLT4,GUCY1A1,GUCY1A2,HSP90AB1,HSP90B1,HSPA5,HSPA8,ITPR1,KDR,LPAR2,LPAR4,LPAR5,LPAR6,PDGFC,PGF,PIK3C2G,PIK3CD,PIK3CG,PIK3R2,PIK3R3,PIK3R5,PLCG1,PLCG2,PRKACA,PRKACB,PRKAG2,PRKAG3,PRKAR1B,PRKAR2A,PRKAR2B,PRKCB,PRKCD,PRKCE,PRKCQ,PRKD1…
p70S6K Signaling	2.24	0.518	0.927	AKT1,BAD,BTK,CD79A,CD79B,EEF2,EEF2K,EGFR,F2RL1,F2RL2,GNAI1,GNAI2,GNAI3,GRB2,HRAS,IL2RG,IL4,IRS1,JAK1,LYN,MAPK1,MAPT,OPN1SW,PDIA3,PIK3C2G,PIK3CD,PIK3CG,PIK3R2,PIK3R3,PIK3R5,PLCB3,PLCD1,PLCE1,PLCG1,PLCG2,PLCH1,PLCH2,PLCL1,PLD1,PPM1J,PPP2CB,PPP2R2B,PPP2R2C,PPP2R5A,PPP2R5B,PPP2R5D,PRKCB,PRKCD,PRKCE,PRKCQ,PRKD1,RAP1A,RAP1B,RAP2B,RASD1,RRAS,SRC,SYK,YWHAZ
Interferon Signaling	2.23	0.7	3.051	BAX,BCL2,IFI35,IFNG,IRF1,IRF9,ISG15,JAK1,PSMB8,SOCS1,STAT1,STAT2,TAP1,TYK2
PPARα/RXRα Activation	2.2	0.5	-1.987	ACADL,ACVR1B,ACVR1C,ADCY1,ADCY2,ADCY3,ADCY5,ADCY6,ADCY8,ADIPOQ,ADIPOR2,AIP,BCL3,BMPR2,CPT1B,FASN,GHR,GOT2,GPD1,GRB2,GUCY1A1,HRAS,HSP90AB1,HSP90B1,IL1B,IL1RAPL1,IL1RAPL2,IL6,INSR,IRS1,MAP3K14,MAPK1,MED23,MED24,MEF2C,NCOR2,NFKB1,NFKB2,NFKBIA,NFKBIE,NR0B2,NR2F1,PDIA3,PLCB3,PLCD1,PLCE1,PLCG1,PLCG2,PLCH1,PLCH2,PLCL1,PPARA,PPARGC1A,PRKACA,PRKACB,PRKAG2,PRKAG3,PRKAR1B,PRKAR2A,PRKAR2B,PRKCB,RAP1A,RAP1B,R…
Apoptosis Signaling	2.2	0.535	0.156	BAD,BAX,BCL2,BCL2L10,BCL2L11,BID,BIRC2,CAPN1,CAPN2,CAPN3,CAPN5,CAPN7,CAPN9,CAPNS1,CASP7,CASP8,CASP9,CDK1,CYC1,CYCS,DFFB,DIABLO,FAS,GAS2,HRAS,MAP3K14,MAP3K5,MAPK1,NFKB1,NFKB2,NFKBIA,NFKBIE,PLCG1,PLCG2,PRKCE,PRKCQ,RAP1A,RAP1B,RAP2B,RASD1,REL,RELB,RRAS,TNF,TNFRSF1A,TNFRSF1B
nNOS Signaling in Neurons	2.13	0.605	-1.897	CAPN1,CAPN2,CAPN3,CAPN5,CAPN7,CAPN9,CAPNS1,GRIN1,GRIN2A,GRIN2C,GRIN2D,GRIN3A,GRIN3B,GRINA,NOS1,PFKM,PPP3CC,PRKCB,PRKCD,PRKCE,PRKCQ,PRKD1,RASD1
Oncostatin M Signaling	2.13	0.618	3.9	EPAS1,GRB2,HRAS,IL6ST,JAK1,JAK3,MAPK1,MMP13,MT2A,OSMR,PLAU,RAP1A,RAP1B,RAP2B,RASD1,RRAS,STAT1,STAT3,STAT5A,STAT5B,TYK2
Leptin Signaling in Obesity	2.12	0.556	0.832	ADCY1,ADCY2,ADCY3,ADCY5,ADCY6,ADCY8,AKT1,GRB2,GUCY1A1,LEP,LEPR,MAPK1,PDIA3,PIK3C2G,PIK3CD,PIK3CG,PIK3R2,PIK3R3,PIK3R5,PLCB3,PLCD1,PLCE1,PLCG1,PLCG2,PLCH1,PLCH2,PLCL1,PRKACA,PRKACB,PRKAG2,PRKAR1B,PRKAR2A,PRKAR2B,SOCS3,STAT3
Epithelial Adherens Junction Signaling	2.1	0.504	-0.492	ACTR2,ACVR1B,ACVR1C,AKT1,ARHGAP35,ARPC1B,ARPC2,ARPC3,ARPC4,ARPC5,BAIAP2,BMPR2,CDC42,CDH1,CFL1,CTNNA1,CTNNA2,DLL1,ECT2,EGF,EGFR,FGFR1,FYN,HGF,HRAS,IGF1R,KIF23,LIMK1,LIMK2,MAGI1,MET,MYH4,NECTIN1,NECTIN3,NOTCH1,NOTCH3,PAK6,PPM1J,PPP2CB,PPP2R2B,PPP2R2C,PPP2R5A,PPP2R5B,PPP2R5D,PRKAG2,PRKAG3,RACGAP1,RAP1A,RAP1B,RAP2B,RAPGEF1,RASD1,RHOA,RRAS,SNAI1,SRC,TCF7,TCF7L1,TCF7L2,TGFBR2,TGFBR3,TIAM1,WAS,WWC1,YAP1…
Melatonin Signaling	2.09	0.559	-0.87	CAMK2D,CAMK2G,GNAI1,GNAI2,GNAI3,GNAO1,MAPK1,MTNR1A,MTNR1B,OPN1SW,PDIA3,PLCB3,PLCD1,PLCE1,PLCG1,PLCG2,PLCH1,PLCH2,PLCL1,PRKACA,PRKACB,PRKAG2,PRKAR1B,PRKAR2A,PRKAR2B,PRKCB,PRKCD,PRKCE,PRKCQ,PRKD1,RORA,RORB,RORC
Chemokine Signaling	2.09	0.559	-0.354	CAMK1,CAMK1D,CAMK1G,CAMK2D,CAMK2G,CFL1,CXCL12,CXCR4,GNAI1,GNAI2,GNAI3,HRAS,LIMK1,LIMK2,MAPK1,MAPK12,MYL2,NOX1,OPN1SW,PIK3C2G,PIK3CG,PLCB3,PLCG1,PLCG2,PRKCB,PTK2B,RAP1A,RAP1B,RAP2B,RASD1,RHOA,RRAS,SRC
Role of Cytokines in Mediating Communication between Immune Cells	2.06	0.733	0	CSF3,CXCL8,IFNG,IL13,IL15,IL1B,IL21,IL4,IL6,TGFB1,TNF
PKCθ Signaling in T Lymphocytes	2.06	0.508	2.897	CACNA1A,CACNA1B,CACNA1C,CACNA1D,CACNA1F,CACNA1H,CACNA2D2,CACNA2D4,CACNB2,CACNB3,CACNG7,CACNG8,CAMK2D,CAMK2G,CARD11,CD28,FCER1G,FYN,GRAP2,GRB2,HRAS,ITPR1,LAT,LCK,LCP2,MALT1,MAP3K1,MAP3K12,MAP3K14,MAP3K5,MAP3K8,MAP3K9,MAPK1,NFAT5,NFKB1,NFKB2,NFKBIA,NFKBIE,PIK3C2G,PIK3CD,PIK3CG,PIK3R2,PIK3R3,PIK3R5,PLCG1,PLCG2,POU2F1,PPP3CC,PRKCQ,RAC2,RAC3,RAP1A,RAP1B,RAP2B,RASD1,REL,RELB,RRAS,VAV3,ZAP70
Virus Entry via Endocytic Pathways	2.06	0.529	0	ACTA2,ACTB,ACTC1,AP1M1,AP1S2,AP2B1,AP2M1,AP3M1,B2M,CDC42,CXADR,DNM1,FLNB,FYN,HRAS,ITGA2,ITGA5,ITGB1,ITGB2,ITGB3,ITGB4,ITGB6,ITGB7,PIK3C2G,PIK3CD,PIK3CG,PIK3R2,PIK3R3,PIK3R5,PLCG1,PLCG2,PRKCB,PRKCD,PRKCE,PRKCQ,PRKD1,RAC2,RAC3,RAP1A,RAP1B,RAP2B,RASD1,RRAS,SRC,TFRC
FcγRIIB Signaling in B Lymphocytes	2.04	0.543	2.041	AKT1,BLNK,BTK,CACNA1A,CACNA1B,CACNA1C,CACNA1D,CACNA1F,CACNA1H,CACNA2D2,CACNA2D4,CACNB2,CACNB3,CACNG7,CACNG8,CD79A,CD79B,DOK1,GRB2,HRAS,INPP5D,ITPR1,LYN,MAPK10,MAPK12,PIK3C2G,PIK3CD,PIK3CG,PIK3R2,PIK3R3,PIK3R5,PLCG2,RAP1A,RAP1B,RAP2B,RASD1,RRAS,SYK
Apelin Adipocyte Signaling Pathway	2.04	0.543	0.174	ADCY1,ADCY2,ADCY3,ADCY5,ADCY6,ADCY8,APLNR,CLIC2,CYBB,GNAI1,GNAI2,GNAI3,GPX7,GSTZ1,GUCY1A1,HIF1A,LIPE,MAPK1,MAPK10,MAPK12,MGST1,MGST2,NCF1,NCF2,NOX1,OPN1SW,PPARGC1A,PRDX6,PRKACA,PRKACB,PRKAG2,PRKAG3,PRKAR1B,PRKAR2A,PRKAR2B,RAC2,RAC3,UCP1
PTEN Signaling	2.03	0.5	0.544	AKT1,BAD,BCL2,BCL2L11,BMPR1B,BMPR2,CASP9,CBL,CDC42,CDKN1A,EGFR,FGFR1,FGFR2,FGFR3,FLT4,FOXG1,FOXO3,FOXO6,GHR,GRB2,HRAS,IGF1R,IGF2R,ILK,INPP5D,INPP5K,INSR,ITGA2,ITGA3,ITGA4,ITGA5,ITGA6,ITGAE,ITGB1,ITGB2,ITGB3,ITGB4,ITGB6,ITGB7,KDR,MAGI1,MAGI3,MAPK1,NFKB1,NFKB2,NGFR,NTRK3,PDGFRA,PIK3CD,PIK3CG,PIK3R2,PIK3R3,PIK3R5,PREX2,RAC2,RAC3,RAP1A,RAP1B,RAP2B,RASD1,REL,RELB,RRAS,SYNJ1,TGFBR2,TGFBR3,TNFRSF11A
Airway Pathology in Chronic Obstructive Pulmonary Disease	2.02	0.569	0	APOD,CLCF1,CXCL8,EDA,FGF11,FGF13,FGF14,FGF8,IFNG,IL11,IL13,IL15,IL1B,IL21,IL4,IL6,LCN15,LEP,LTA,MMP9,PTGDS,RBP4,TGFB1,TGFB3,TNF,TNFSF10,TNFSF11,TNFSF12,TNFSF13B
Ceramide Signaling	2.02	0.531	1.859	AKT1,BAD,BCL2,CNKSR1,CTSD,CYCS,DIABLO,HRAS,KSR1,MAP3K1,NFKB1,NFKB2,NGFR,PIK3C2G,PIK3CD,PIK3CG,PIK3R2,PIK3R3,PIK3R5,PPM1J,PPP2CB,PPP2R2B,PPP2R2C,PPP2R5A,PPP2R5B,PPP2R5D,RAP1A,RAP1B,RAP2B,RASD1,REL,RELB,RRAS,S1PR1,S1PR4,S1PR5,SMPD1,SMPD2,SMPD3,SMPD5,TNF,TNFRSF1A,TNFRSF1B
Role of JAK1, JAK2 and TYK2 in Interferon Signaling	2.01	0.706	0	IFNG,JAK1,NFKB1,NFKB2,PTPN6,REL,RELB,SOCS1,STAT1,STAT2,STAT3,TYK2
Erythropoietin Signaling Pathway	2.01	0.504	0.13	AKT1,BAD,BIRC2,CCND2,CLCF1,CSF2RB,CXCL8,EDA,FOXO3,GRB2,HIF1A,HRAS,IFNG,IL11,IL13,IL15,IL1B,IL21,IL4,IL6,IRS2,ITPR1,LEP,LTA,MAPK1,NFKB1,NFKB2,NFKBIA,NFKBIE,PIK3C2G,PIK3CD,PIK3CG,PIK3R2,PIK3R3,PIK3R5,PLCG1,PRKCB,PRKCD,PRKCE,PRKCQ,PRKD1,PTPN6,RAC2,RAC3,RAP1A,RAP1B,RAP2B,RASD1,REL,RELB,RRAS,SHC2,SRC,STAT5A,STAT5B,TGFB1,TGFB3,TNF,TNFSF10,TNFSF11,TNFSF12,TNFSF13B
Sphingomyelin Metabolism	2.01	1	-0.447	SGMS2,SMPD1,SMPD2,SMPD3,SMPD5
Gluconeogenesis I	1.97	0.684	0.277	ALDOA,ALDOB,ALDOC,BPGM,ENO1,ENO2,FBP1,GAPDHS,GPI,MDH1,ME2,PGAM1,PGK1
Role of JAK family kinases in IL-6-type Cytokine Signaling	1.93	0.652	0	IL6,IL6R,IL6ST,JAK1,MAPK1,MAPK10,MAPK12,OSMR,SOCS1,SOCS3,STAT1,STAT3,STAT5A,STAT5B,TYK2
SAPK/JNK Signaling	1.9	0.516	0.973	CDC42,DAXX,DUSP4,DUSP8,FCER1G,GAB1,GADD45A,GNA12,GNA13,GNB1,GNB2,GNB3,GNB4,GNB5,GNG10,GNG12,GNG13,GNG2,GNG3,GNG5,GNG7,GRB2,HRAS,IRS1,LCK,MAP3K1,MAP3K12,MAP3K5,MAP3K9,MAPK10,MAPK12,MAPK8IP1,MAPK8IP2,PIK3C2G,PIK3CD,PIK3CG,PIK3R2,PIK3R3,PIK3R5,RAC2,RAC3,RAP1A,RAP1B,RAP2B,RASD1,RIPK1,RRAS,TRADD
Endothelin-1 Signaling	1.9	0.493	1.833	ADCY1,ADCY2,ADCY3,ADCY5,ADCY6,ADCY8,CASP7,CASP8,CASP9,CASQ1,EDNRB,GAB1,GNA12,GNA13,GNAI1,GNAI2,GNAI3,GNAO1,GNAT1,GNAT2,GNAZ,GRB2,GUCY1A1,GUCY1A2,GUCY2D,HMOX1,HRAS,ITPR1,LCAT,MAPK1,MAPK10,MAPK12,NOS1,NOS2,OPN1SW,PDIA3,PIK3C2G,PIK3CD,PIK3CG,PIK3R2,PIK3R3,PIK3R5,PLA2G4A,PLA2G4F,PLA2G6,PLCB3,PLCD1,PLCE1,PLCG1,PLCG2,PLCH1,PLCH2,PLCL1,PLD1,PRDX6,PRKCB,PRKCD,PRKCE,PRKCQ,PRKD1,PTGS1,PTGS2,RAP1A,RAP1B,RAP…
AMPK Signaling	1.89	0.474	-0.135	ACACA,ACTB,ADIPOQ,ADRA1D,ADRA2C,ADRB1,AK1,AK2,AKT1,CCNA2,CDKN1A,CHRM2,CHRNA10,CHRNA5,CHRNA6,CHRNB1,CHRNB3,CHRNB4,CKM,CPT1A,CPT1B,CPT2,CREB3L1,CREB3L2,CREB3L3,EEF2,EEF2K,FASN,FOXG1,FOXO3,FOXO6,GNA12,GNA13,GNAI1,GNAI2,GNAI3,GNAO1,GNAT1,GNAT2,GNAZ,GNB1,GNB2,GNB3,GNB4,GNB5,GNG10,GNG12,GNG13,GNG2,GNG3,GNG5,GNG7,INSR,IRS1,IRS2,LEP,LIPE,MAPK1,MAPK12,ORAI1,PCK2,PFKFB1,PFKFB2,PFKL,PFKM,PFKP,PIK3C2G,PIK3CD…
T Cell Exhaustion Signaling Pathway	1.88	0.505	0.146	ACVR1B,ACVR1C,AKT1,BMPR2,CD28,EOMES,FCER1G,HRAS,IFNG,IL10RA,IL12RB2,IL6,IL6R,IRF4,IRF9,JAK1,JAK3,KDR,MAPK1,MAPK10,MAPK12,NFAT5,PIK3C2G,PIK3CD,PIK3CG,PIK3R2,PIK3R3,PIK3R5,PLCG1,PLCG2,PPM1J,PPP2CB,PPP2R2B,PPP2R2C,PPP2R5A,PPP2R5B,PPP2R5D,PRKCQ,PTPN6,RAP1A,RAP1B,RAP2B,RASD1,RRAS,STAT1,STAT2,STAT3,STAT4,TBX21,TCF7,TGFB1,TGFBR2,TGFBR3,TYK2,VEGFA,ZAP70
Type II Diabetes Mellitus Signaling	1.87	0.496	2.197	ABCC8,ADIPOQ,ADIPOR2,AKT1,CACNA1A,CACNA1B,CACNA1C,CACNA1D,CACNA1F,CACNA1H,CACNA2D2,CACNA2D4,CACNB2,CACNB3,CACNG7,CACNG8,INSR,IRS1,IRS2,ITPR1,MAFA,MAP3K1,MAP3K14,MAP3K5,MAPK1,MAPK10,MAPK12,NFKB1,NFKB2,NFKBIA,NFKBIE,NGFR,PIK3C2G,PIK3CD,PIK3CG,PIK3R2,PIK3R3,PIK3R5,PKLR,PKM,PPARG,PRKAG2,PRKAG3,PRKCB,PRKCD,PRKCE,PRKCQ,PRKD1,REL,RELB,SLC27A1,SLC27A2,SMPD1,SMPD2,SMPD3,SMPD5,SOCS1,SOCS2,SOCS3,SOCS7,TNF,T…
CCR3 Signaling in Eosinophils	1.86	0.51	1.043	CFL1,GNA12,GNA13,GNAI1,GNAI2,GNAI3,GNAO1,GNAT1,GNAT2,GNAZ,GNB1,GNB2,GNB3,GNB4,GNB5,GNG10,GNG12,GNG13,GNG2,GNG3,GNG5,GNG7,HRAS,ITPR1,LIMK1,LIMK2,MAPK1,MAPK12,OPN1SW,PAK6,PIK3C2G,PIK3CD,PIK3CG,PIK3R2,PIK3R3,PIK3R5,PLA2G4A,PLA2G4F,PLA2G6,PLCB3,PRKCB,PRKCD,PRKCE,PRKCQ,PRKD1,RAP1A,RAP1B,RAP2B,RASD1,RHOA,RRAS
PPAR Signaling	1.86	0.526	-2.795	AIP,GRB2,HRAS,HSP90AB1,HSP90B1,IL1B,IL1RAPL1,IL1RAPL2,INSR,MAP3K14,MAPK1,NCOR2,NFKB1,NFKB2,NFKBIA,NFKBIE,NGFR,NR0B2,NR2F1,NRIP1,PDGFC,PDGFD,PDGFRA,PPARA,PPARG,PPARGC1A,PTGS2,RAP1A,RAP1B,RAP2B,RASD1,REL,RELB,RRAS,SRA1,STAT5A,STAT5B,TNF,TNFRSF1A,TNFRSF1B,TRAF6
Synaptic Long Term Potentiation	1.85	0.505	-1.26	ADCY1,ADCY8,CACNA1C,CAMK2D,CAMK2G,CREB3L1,CREB3L2,CREB3L3,GRIA3,GRIA4,GRIN1,GRIN2A,GRIN2C,GRIN2D,GRIN3A,GRIN3B,GRINA,GRM1,GRM2,GRM5,GRM6,GRM8,HRAS,ITPR1,MAPK1,PDIA3,PLCB3,PLCD1,PLCE1,PLCG1,PLCG2,PLCH1,PLCH2,PLCL1,PPP1R14A,PPP1R14B,PPP1R14C,PPP1R3C,PPP3CC,PRKACA,PRKACB,PRKAG2,PRKAR1B,PRKAR2A,PRKAR2B,PRKCB,PRKCD,PRKCE,PRKCQ,PRKD1,RAP1A,RAP1B,RAP2B,RASD1,RRAS
Colanic Acid Building Blocks Biosynthesis	1.84	0.75	3	GALK1,GALK2,GALT,GMPPA,GPI,MPI,PMM2,UGDH,UGP2
Neuroprotective Role of THOP1 in Alzheimer's Disease	1.82	0.565	1.091	ACE,APP,CFD,CTRL,FAP,GZMA,GZMK,IFNG,MAPT,MASP1,MMP9,PDYN,PNOC,PRKACA,PRKACB,PRKAG2,PRKAR1B,PRKAR2A,PRKAR2B,PRSS12,PRSS16,ST14,TAC1,TMPRSS15,TMPRSS4,TPP1
Death Receptor Signaling	1.81	0.527	2.197	ACTA2,ACTB,ACTC1,BCL2,BID,BIRC2,CASP7,CASP8,CASP9,CYC1,CYCS,DAXX,DFFB,DIABLO,FAS,GAS2,LIMK1,MAP3K14,MAP3K5,NFKB1,NFKB2,NFKBIA,NFKBIE,PARP12,PARP3,PARP8,REL,RELB,RIPK1,TANK,TIPARP,TNF,TNFRSF1A,TNFRSF1B,TNFRSF21,TNFSF10,TNFSF12,TNKS,TRADD
Activation of IRF by Cytosolic Pattern Recognition Receptors	1.8	0.568	1.877	CD40,DHX58,IFIH1,IL6,IRF3,IRF7,IRF9,ISG15,LTA,MAPK10,MAPK12,NFKB1,NFKB2,NFKBIA,NFKBIE,PPIB,REL,RELB,RIPK1,STAT1,STAT2,TANK,TNF,TRAF3,TRAF6
Antigen Presentation Pathway	1.79	0.714	0	B2M,CALR,CD74,IFNG,NLRC5,PDIA3,PSMB8,PSMB9,TAP1,TAPBP
Pancreatic Adenocarcinoma Signaling	1.78	0.5	0.822	AKT1,BAD,BCL2,BIRC5,BRCA2,CASP9,CDC42,CDKN1A,CDKN2A,CDKN2B,E2F3,E2F7,E2F8,EGF,EGFR,GRB2,HBEGF,HDAC1,HDAC3,HDAC4,HDAC5,HDAC9,HMOX1,JAK1,JAK3,MAPK1,MAPK10,MAPK12,MMP9,NFKB1,NFKB2,NOTCH1,PA2G4,PDGFC,PGF,PIK3C2G,PIK3CD,PIK3CG,PIK3R2,PIK3R3,PIK3R5,PLD1,PTGS2,RAD51,RBL1,REL,RELB,STAT1,STAT3,SUV39H1,TGFA,TGFB1,TGFB3,TGFBR2,TYK2,VEGFA
Th1 Pathway	1.75	0.529	2.263	CD28,CD40,CXCR3,DLL1,DLL4,GRB2,IFNG,IL10RA,IL12RB2,IL4,IL6,IL6R,IRF1,ITGB2,JAK1,JAK3,LTA,NFKB1,NOTCH1,NOTCH3,PIK3C2G,PIK3CD,PIK3CG,PIK3R2,PIK3R3,PIK3R5,PRKCQ,PSEN2,SOCS1,SOCS3,STAT1,STAT3,STAT4,TBX21,TNFSF11,TYK2
Role of PKR in Interferon Induction and Antiviral Response	1.73	0.511	1.897	BAX,BID,CASP8,CASP9,CYC1,CYCS,DNAJC3,FANCC,FAS,HSP90AB1,HSP90B1,HSPA5,HSPA8,IFIH1,IFNG,IL1B,IRF1,IRF3,IRF9,JAK1,MAPK1,MAPK10,MAPK12,MARCO,METAP2,MYD88,NFKB1,NFKB2,NFKBIA,NFKBIE,NPM1,PDGFC,PDGFD,REL,RELB,STAT1,STAT2,STAT3,TIRAP,TLR9,TNF,TNFRSF1A,TRAF3,TRAF6,TYK2
Regulation Of The Epithelial Mesenchymal Transition In Development Pathway	1.73	0.53	-1.461	BCL9,CDH1,DVL1,FZD3,FZD5,FZD7,FZD8,GLI1,GLI2,GSC,HIF1A,JAG1,JAG2,NFKB1,NFKB2,NOTCH1,PSEN2,PTCH1,PTCH2,RBPJ,REL,RELB,SMO,SNAI1,TCF7,TCF7L1,TCF7L2,WNT10A,WNT3,WNT3A,WNT5A,WNT5B,WNT6,WNT7A,WNT9A
TWEAK Signaling	1.72	0.6	1.5	BID,BIRC2,CASP7,CASP8,CASP9,CYCS,MAP3K14,NFKB1,NFKB2,NFKBIA,NFKBIE,REL,RELB,RIPK1,TNFSF12,TRADD,TRAF1,TRAF3
D-myo-inositol (1,4,5)-Trisphosphate Biosynthesis	1.71	0.65	-0.277	PI4K2A,PIKFYVE,PIP4K2A,PIP4K2C,PIP5K1B,PIP5K1C,PLCB3,PLCD1,PLCE1,PLCG1,PLCG2,PLCH1,PLCH2
Regulation of the Epithelial-Mesenchymal Transition Pathway	1.71	0.481	0	AKT1,BCL9,CDH1,CDH12,DVL1,EGF,EGFR,ESRP2,FGF11,FGF13,FGF14,FGF8,FGFR1,FGFR2,FGFR3,FRS2,FZD3,FZD5,FZD7,FZD8,GAB1,GRB2,GSC,HGF,HIF1A,HRAS,ID2,JAG1,JAG2,JAK1,JAK3,MAPK1,MET,MMP9,NFKB1,NFKB2,NOTCH1,NOTCH3,PARD6A,PDGFD,PIK3C2G,PIK3CD,PIK3CG,PIK3R2,PIK3R3,PIK3R5,PSEN2,RAP1A,RAP1B,RAP2B,RASD1,RBPJ,REL,RELB,RHOA,RRAS,SMO,SNAI1,STAT3,TCF7,TCF7L1,TCF7L2,TGFB1,TGFB3,TGFBR2,TYK2,WNT10A,WNT3,WNT3A,WNT5A,WNT5B…
Role of MAPK Signaling in Promoting the Pathogenesis of Influenza	1.7	0.52	1.48	ATP6AP1,ATP6AP1L,ATP6AP2,ATP6V0A1,ATP6V0B,ATP6V0C,ATP6V0D1,ATP6V0E2,ATP6V1A,ATP6V1B2,ATP6V1C1,ATP6V1C2,ATP6V1E1,ATP6V1F,ATP6V1G1,ATP6V1H,BAX,BCL2,HRAS,LCAT,MAP3K5,MAPK1,MAPK10,MAPK12,NFKB1,NFKB2,NFKBIA,NFKBIE,PLA2G4A,PLA2G4F,PLA2G6,PRDX6,PTGS2,RAP1A,RAP1B,RAP2B,RASD1,RRAS,TCIRG1
HIF1α Signaling	1.67	0.476	2.038	ADM,AKT1,CAMK1,CAMK1D,CAMK1G,CAMK2D,CAMK2G,CDKN1A,CYBB,EGF,EGLN1,EGLN3,FLT4,FOXP3,GPI,HGF,HIF1A,HIF1AN,HK1,HMOX1,HRAS,HSPA5,HSPA8,IGF2,IL6,IL6R,KDR,LDHA,LDHB,MAPK1,MET,MKNK2,MMP13,MMP14,MMP15,MMP20,MMP23B,MMP25,MMP28,MMP9,NAA10,NCF1,NCF2,NOS2,NOX1,PDGFC,PGF,PIK3C2G,PIK3CD,PIK3CG,PIK3R2,PIK3R3,PIK3R5,PKM,PLCG1,PLCG2,PPP3CC,PRKCB,PRKCD,PRKCE,PRKCQ,PRKD1,RAC2,RAC3,RAP1A,RAP1B,RAP2B,RASD1,RORC,RRAS,S…
IL-7 Signaling Pathway	1.66	0.533	1.671	AKT1,BAD,BAX,BCL2,CCND3,FOXG1,FOXO3,FOXO6,FYN,GRB2,HGF,IFNG,IL2RG,IL7R,JAK1,JAK3,LYN,MAPK1,MAPK12,MET,PAX5,PIK3C2G,PIK3CD,PIK3CG,PIK3R2,PIK3R3,PIK3R5,SLC2A1,SOCS1,STAT1,STAT5A,STAT5B
IL-13 Signaling Pathway	1.65	0.521	0.822	AGR2,AKT1,ARG1,CLCA1,FRK,FYN,HBEGF,HCK,IL13,IL13RA2,IL4,JAK1,LCK,LYN,MAOA,MAPK1,MAPK12,PIK3C2G,PIK3CD,PIK3CG,PIK3R2,PIK3R3,PIK3R5,POSTN,PRKCD,RHOA,SERPINE3,SOCS1,SOCS3,SRC,STAT1,STAT3,STAT6,TGFB1,TGFB3,TRAF6,TYK2
Sertoli Cell-Sertoli Cell Junction Signaling	1.65	0.48	0	ACTA2,ACTB,ACTC1,ACTN2,AKT1,CDC42,CDH1,CGN,CLDN10,CLDN7,CTNNA1,CTNNA2,GUCY1A1,GUCY1A2,HRAS,IGSF5,ILK,ITGA2,ITGA3,ITGA4,ITGA5,ITGA6,ITGAE,ITGB1,ITGB2,ITGB3,ITGB4,ITGB6,ITGB7,JUP,MAP3K1,MAP3K12,MAP3K14,MAP3K5,MAP3K8,MAP3K9,MAPK1,MAPK10,MAPK12,MYO7A,NECTIN1,NECTIN3,NOS1,NOS2,OCLN,PRKACA,PRKACB,PRKAG2,PRKAR1B,PRKAR2A,PRKAR2B,PRKG1,PRKG2,RAB8B,RAP1A,RAP1B,RAP2B,RASD1,RRAS,SRC,TGFB3,TGFBR3,TJP1,TJP2,TJ…
Gustation Pathway	1.63	0.491	-3.474	ABCC8,ADCY1,ADCY2,ADCY3,ADCY5,ADCY6,ADCY8,ASIC2,CACNA1A,CACNA1B,CACNA1C,CACNA1D,CACNA1F,CACNA1H,CACNA2D2,CACNA2D4,CACNB2,CACNB3,CACNG7,CACNG8,ENTPD2,GABRA6,GABRB3,GABRD,GABRG2,GABRP,GABRR1,GABRR3,GCG,GNB3,GNG13,GPR37,GUCY1A1,ITPR1,KCNN3,LIPE,LIPF,LPAR6,LRRC8A,LRRC8D,ORAI1,P2RX1,P2RX3,P2RX5,P2RY8,PRKACA,PRKACB,PRKAG2,PRKAR1B,PRKAR2A,PRKAR2B,SCN1B,SCN4A,SCN4B,SCN8A,SLC5A1,TRPM4
Fc Epsilon RI Signaling	1.63	0.506	2.846	AKT1,BTK,FCER1G,FYN,GAB1,GRAP2,GRB2,HRAS,IL13,IL4,INPP5D,INPP5K,LAT,LCP2,LYN,MAPK1,MAPK10,MAPK12,PIK3C2G,PIK3CD,PIK3CG,PIK3R2,PIK3R3,PIK3R5,PLA2G4A,PLA2G4F,PLA2G6,PLCG1,PLCG2,PRKCB,PRKCD,PRKCE,PRKCQ,PRKD1,RAC2,RAC3,RAP1A,RAP1B,RAP2B,RASD1,RRAS,SYK,SYNJ1,TNF,VAV3
Graft-versus-Host Disease Signaling	1.62	0.778	0	CD28,FAS,FCER1G,IFNG,IL1B,IL6,TNF
B Cell Development	1.61	1	0	CD40,CD79A,CD79B,IL7R
Heme Biosynthesis from Uroporphyrinogen-III I	1.61	1	1	CPOX,FECH,PPOX,UROD
Glutathione Redox Reactions II	1.61	1	2	GLRX,GSR,PDIA3,TXNDC12
dTMP De Novo Biosynthesis	1.61	1	2	DHFR,SHMT1,SHMT2,TYMS
N-acetylglucosamine Degradation II	1.61	1	2	AMDHD2,GNPDA1,GNPDA2,NAGK
CD28 Signaling in T Helper Cells	1.6	0.506	3.042	ACTR2,AKT1,ARPC1B,ARPC2,ARPC3,ARPC4,ARPC5,CARD11,CD28,CDC42,CSK,FCER1G,FYN,GRAP2,GRB2,ITK,ITPR1,LAT,LCK,LCP2,MALT1,MAP3K1,MAPK10,MAPK12,NFAT5,NFKB1,NFKB2,NFKBIA,NFKBIE,PIK3C2G,PIK3CD,PIK3CG,PIK3R2,PIK3R3,PIK3R5,PLCG1,PPP3CC,PRKCQ,PTPN6,REL,RELB,SYK,WAS,ZAP70
Cholecystokinin/Gastrin-mediated Signaling	1.6	0.506	1.808	CDC42,CREM,EGFR,FNBP1,GNA12,GNA13,GRB2,HRAS,IL1B,ITPR1,MAPK1,MAPK10,MAPK12,MEF2B,MEF2C,PLCB3,PRKCB,PRKCD,PRKCE,PRKCQ,PRKD1,PTGS2,PTK2B,RAC2,RAC3,RAP1A,RAP1B,RAP2B,RASD1,RHOA,RHOBTB1,RHOBTB2,RHOC,RHOG,RHOH,RHOJ,RHOQ,RHOU,RND1,RND2,RND3,RRAS,SRC,TNF
Necroptosis Signaling Pathway	1.6	0.5	2.021	BIRC2,CAMK2D,CAMK2G,CAPN1,CAPN2,CAPN3,CAPN5,CAPN7,CAPN9,CAPNS1,CASP8,CYBB,CYLD,FAS,FKBP1A,GLUD1,GLUL,IRF3,IRF9,JAK1,NGFR,PELI1,PGAM5,PLA2G4A,PLA2G4F,PLA2G6,PPID,PPP3CC,RBCK1,RBL1,RIPK1,RIPK3,SLC25A3,SLC25A6,STAT1,STAT2,TIMM10,TIMM22,TIMM23,TNF,TNFRSF1A,TNFRSF1B,TNFSF10,TNIP1,TOMM34,TOMM7,TRADD,TSPO
Factors Promoting Cardiogenesis in Vertebrates	1.59	0.488	-3.101	ACVR1B,ACVR1C,APC2,BMP1,BMP2,BMP4,BMP5,BMP7,BMPR1B,BMPR2,CAMK2D,CAMK2G,CREB3L1,CREB3L2,CREB3L3,DKK1,DVL1,FZD3,FZD5,FZD7,FZD8,LRP1,MAPK10,MAPK12,MEF2C,MYL2,NOG,PDIA3,PLCB3,PLCD1,PLCE1,PLCG1,PLCG2,PLCH1,PLCH2,PLCL1,PRKCB,PRKCD,PRKCE,PRKCQ,PRKD1,RHOA,SMO,TBX5,TCF7,TCF7L1,TCF7L2,TGFB1,TGFB3,TGFBR2,TGFBR3,WNT10A,WNT3,WNT3A,WNT5A,WNT5B,WNT6,WNT7A,WNT9A
iNOS Signaling	1.57	0.571	3.5	HMGA1,IFNG,IRAK1,IRAK3,IRF1,JAK1,JAK3,MAPK1,MAPK12,MYD88,NFKB1,NFKB2,NFKBIA,NFKBIE,NOS2,REL,RELB,STAT1,TRAF6,TYK2
LXR/RXR Activation	1.55	0.514	-1.095	ABCG1,ACACA,APOC1,APOD,APOE,APOF,APOL1,ARG2,FASN,HADH,IL1B,IL1RAPL1,IL1RAPL2,IL6,IRF3,LCAT,MMP9,MYLIP,NCOR2,NFKB1,NFKB2,NGFR,NOS2,NR1H4,PCYOX1,PLTP,PTGS2,RBP4,REL,RELB,SAA1,TF,TNF,TNFRSF1A,TNFRSF1B,TTR,VTN
Dopamine Receptor Signaling	1.54	0.525	-2	ADCY1,ADCY2,ADCY3,ADCY5,ADCY6,ADCY8,COMT,DDC,DRD2,DRD4,GUCY1A1,MAOA,PPM1J,PPP1R14A,PPP1R14B,PPP1R14C,PPP1R3C,PPP2CB,PPP2R2B,PPP2R2C,PPP2R5A,PPP2R5B,PPP2R5D,PRKACA,PRKACB,PRKAG2,PRKAR1B,PRKAR2A,PRKAR2B,PTH,SLC18A2,SPR
IL-12 Signaling and Production in Macrophages	1.53	0.495	0	AKT1,APOC1,APOD,APOE,APOF,APOL1,CD40,IFNG,IL12RB2,IL4,IRF1,IRF8,JMJD6,MAP3K8,MAPK1,MAPK10,MAPK12,MST1R,MYD88,NFKB1,NFKB2,NFKBIA,NFKBIE,NOS2,PCYOX1,PIK3C2G,PIK3CD,PIK3CG,PIK3R2,PIK3R3,PIK3R5,PPARG,PRKCB,PRKCD,PRKCE,PRKCQ,PRKD1,RBP4,REL,RELB,SPI1,STAT1,STAT4,STAT6,TGFB1,TGFB3,TLR2,TNF,TRAF6
Nitric Oxide Signaling in the Cardiovascular System	1.53	0.495	-1.121	ADRB1,AKT1,ARG2,ATP2A2,CACNA1A,CACNA1B,CACNA1C,CACNA1D,CACNA1F,CACNA2D2,CACNA2D4,CACNB2,CACNB3,CACNG7,CACNG8,FLT4,GUCY1A1,GUCY1A2,GUCY2D,HSP90AB1,HSP90B1,ITPR1,KDR,MAPK1,PDE1C,PDE2A,PDGFC,PGF,PIK3C2G,PIK3CD,PIK3CG,PIK3R2,PIK3R3,PIK3R5,PRKACA,PRKACB,PRKAG2,PRKAR1B,PRKAR2A,PRKAR2B,PRKCB,PRKCD,PRKCE,PRKCQ,PRKD1,PRKG1,PRKG2,RYR2,VEGFA
Netrin Signaling	1.52	0.525	-3.651	ABLIM1,ABLIM3,CACNA1A,CACNA1B,CACNA1C,CACNA1D,CACNA1F,CACNA1H,CACNA2D2,CACNA2D4,CACNB2,CACNB3,CACNG7,CACNG8,ITPR1,NCK1,NFAT5,PPP3CC,PRKACA,PRKACB,PRKAG2,PRKAR1B,PRKAR2A,PRKAR2B,PRKG1,RAC2,RAC3,RYR1,RYR2,UNC5B,UNC5D
IL-17 Signaling	1.52	0.491	3.328	AKT1,CLCF1,CSF3,CXCL8,EDA,HRAS,HSP90AB1,HSP90B1,IFNG,IL11,IL13,IL15,IL1B,IL21,IL4,IL6,JAK1,LEP,LTA,MAP3K14,MAPK1,MAPK10,MAPK12,MMP13,MMP9,NFKB1,NOS2,PDGFC,PGF,PIK3C2G,PIK3CD,PIK3CG,PIK3R2,PIK3R3,PIK3R5,PTGS2,RAP1A,RAP1B,RAP2B,RASD1,RGS13,RRAS,TGFB1,TGFB3,TNF,TNFSF10,TNFSF11,TNFSF12,TNFSF13B,TRAF5,TRAF6,VEGFA
PAK Signaling	1.51	0.495	0.16	ARHGEF6,CDC42,CFL1,DSCAM,EPHA3,EPHB3,GRB2,HRAS,ITGA2,ITGA3,ITGA4,ITGA5,ITGA6,ITGAE,ITGB1,ITGB2,ITGB3,ITGB4,ITGB6,ITGB7,LIMK1,LIMK2,MAPK1,MAPK10,MAPK12,MYL10,MYL2,MYL6,MYLPF,NCK1,PAK6,PDGFC,PDGFD,PDGFRA,PIK3C2G,PIK3CD,PIK3CG,PIK3R2,PIK3R3,PIK3R5,PTK2B,RAP1A,RAP1B,RAP2B,RASD1,RRAS,TNF,WASL
Role of Tissue Factor in Cancer	1.51	0.495	0	AKT1,ARRB1,CDC42,CFL1,CSF1,CXCL8,EGFR,F2RL1,F3,FRK,FYN,GNA12,GNA13,HBEGF,HCK,HRAS,IL1B,ITGA3,ITGA6,ITGB1,ITGB3,LCK,LIMK1,LIMK2,LYN,MAPK1,MAPK12,MMP13,P4HB,PDIA2,PDIA6,PIK3C2G,PIK3CD,PIK3CG,PIK3R2,PIK3R3,PIK3R5,PTK2B,RAP1A,RAP1B,RAP2B,RASD1,RPS6KA2,RRAS,SRC,STAT5A,STAT5B,VEGFA
Paxillin Signaling	1.51	0.5	1	ACTA2,ACTB,ACTC1,ACTN2,ARF1,ARF6,ARFIP2,ARHGEF6,CDC42,CSK,GRB2,HRAS,ITGA2,ITGA3,ITGA4,ITGA5,ITGA6,ITGAE,ITGB1,ITGB2,ITGB3,ITGB4,ITGB6,ITGB7,MAPK1,MAPK10,MAPK12,NCK1,PAK6,PIK3C2G,PIK3CD,PIK3CG,PIK3R2,PIK3R3,PIK3R5,PTK2B,RAP1A,RAP1B,RAP2B,RASD1,RRAS,SRC,TLN1,TLN2
Antioxidant Action of Vitamin C	1.5	0.515	-0.784	CSF2RB,GLRX,HMOX1,LCAT,MAPK1,MAPK10,MAPK12,NFKB1,NFKB2,NFKBIA,NFKBIE,PDIA3,PLA2G4A,PLA2G4F,PLA2G6,PLCB3,PLCD1,PLCE1,PLCG1,PLCG2,PLCH1,PLCH2,PLCL1,PLD1,PRDX6,REL,RELB,SLC23A2,SLC2A1,SLC2A3,SLC2A8,STAT5A,STAT5B,TNF,TXN
Sonic Hedgehog Signaling	1.49	0.609	-1.155	CCNB1,CDK1,GLI1,GLI2,HHIP,PRKACA,PRKACB,PRKAG2,PRKAR1B,PRKAR2A,PRKAR2B,PTCH1,PTCH2,SMO
MIF-mediated Glucocorticoid Regulation	1.48	0.632	1.897	CD74,MAPK1,NFKB1,NFKB2,NFKBIA,NFKBIE,PLA2G4A,PLA2G4F,PLA2G6,PTGS2,REL,RELB
PD-1, PD-L1 cancer immunotherapy pathway	1.48	0.515	-1.976	AKT1,B2M,CD28,CIP2A,CSK,FOXP3,IFNG,IL2RG,IL4,JAK1,JAK3,LAT,LCK,LCP2,NGFR,PDCD4,PIK3C2G,PIK3CD,PIK3CG,PIK3R2,PIK3R3,PIK3R5,PLCG1,PRKCQ,STAT5A,STAT5B,TGFB1,TGFB3,TNF,TNFRSF1A,TNFRSF1B,TYK2,YAP1,ZAP70
Glioma Signaling	1.45	0.486	0.507	AKT1,CAMK1,CAMK1D,CAMK1G,CAMK2D,CAMK2G,CCND2,CCND3,CDK6,CDKN1A,CDKN2A,CDKN2B,E2F3,E2F7,E2F8,EGF,EGFR,GRB2,HDAC1,HDAC3,HDAC4,HDAC5,HDAC9,HRAS,IGF1R,IGF2,IGF2R,MAPK1,PA2G4,PDGFC,PDGFD,PDGFRA,PIK3C2G,PIK3CD,PIK3CG,PIK3R2,PIK3R3,PIK3R5,PLCG1,PLCG2,PRKCB,PRKCD,PRKCE,PRKCQ,PRKD1,RAP1A,RAP1B,RAP2B,RASD1,RBL1,RRAS,SUV39H1,TGFA
Amyloid Processing	1.45	0.55	-1.941	AKT1,APP,CAPN1,CAPN2,CAPN3,CAPN5,CAPN7,CAPN9,CAPNS1,CDK5R1,CSNK1D,MAPK1,MAPK12,MAPT,PRKACA,PRKACB,PRKAG2,PRKAR1B,PRKAR2A,PRKAR2B,PRKCE,PSEN2
MSP-RON Signaling In Macrophages Pathway	1.42	0.507	0.707	ARG1,CREB3L1,CREB3L2,CREB3L3,GAB2,GRB2,HRAS,IFNG,ITGB2,MAPK1,MST1R,NFKB1,NFKB2,NFKBIZ,NOS2,PIK3C2G,PIK3CD,PIK3CG,PIK3R2,PIK3R3,PIK3R5,PTGS2,RAP1A,RAP1B,RAP2B,RASD1,REL,RELB,RRAS,SBNO2,SOCS1,SOCS3,ST14,STAT1,STAT3,TNF
Hematopoiesis from Multipotent Stem Cells	1.4	0.833	0	CSF1,CSF3,IL15,IL4,KITLG
Endocannabinoid Developing Neuron Pathway	1.4	0.482	1.48	ADCY1,ADCY2,ADCY3,ADCY5,ADCY6,ADCY8,AKT1,CREB3L1,CREB3L2,CREB3L3,GNAI1,GNAI2,GNAI3,GNAO1,GNB1,GNB2,GNB3,GNB4,GNB5,GNG10,GNG12,GNG13,GNG2,GNG3,GNG5,GNG7,GUCY1A1,HRAS,MAPK1,MAPK10,MAPK12,PAX6,PIK3C2G,PIK3CD,PIK3CG,PIK3R2,PIK3R3,PIK3R5,PRKACA,PRKACB,PRKAG2,PRKAR1B,PRKAR2A,PRKAR2B,RAC2,RAC3,RAP1A,RAP1B,RAP2B,RASD1,RHOA,RRAS,SRC,STAT3
MSP-RON Signaling Pathway	1.37	0.562	0	ACTA2,ACTB,ACTC1,CSF1,CSF2RB,IFNG,ITGB2,MST1R,NOS2,PIK3C2G,PIK3CD,PIK3CG,PIK3R2,PIK3R3,PIK3R5,RPS6KA2,TLR2,TNF
Estrogen Receptor Signaling	1.37	0.443	-0.626	ADCY1,ADCY2,ADCY3,ADCY5,ADCY6,ADCY8,AKT1,ARG2,BAD,BCL2,CACNA1A,CACNA1B,CACNA1C,CACNA1D,CACNA1F,CACNA2D2,CACNA2D4,CACNB2,CACNB3,CACNG7,CACNG8,CDKN1A,CFL1,CREB3L1,CREB3L2,CREB3L3,CTBP2,CYC1,DDX5,EGF,EGFR,EIF2B1,EIF2B2,ESR2,FOXG1,FOXO3,FOXO6,GNA12,GNA13,GNAI1,GNAI2,GNAI3,GNAO1,GNAT1,GNAT2,GNAZ,GNB1,GNB2,GNB3,GNB4,GNB5,GNG10,GNG12,GNG13,GNG2,GNG3,GNG5,GNG7,GPER1,GRB2,GUCY1A1,HDAC3,HIF1A,HRAS,HSP90AB1…
Endocannabinoid Cancer Inhibition Pathway	1.36	0.476	1.633	ADCY1,ADCY2,ADCY3,ADCY5,ADCY6,ADCY8,AKT1,BAD,CASP7,CASP8,CASP9,CASQ1,CCND2,CCND3,CDH1,CDKN1A,CREB3L1,CREB3L2,CREB3L3,DDIT3,EIF2A,GNA13,GNAI1,GNAI2,GNAI3,GNAO1,GUCY1A1,HIF1A,MAPK1,NOS1,NOS2,NUPR1,PDGFC,PGF,PIK3C2G,PIK3CD,PIK3CG,PIK3R2,PIK3R3,PIK3R5,PRKACA,PRKACB,PRKAG2,PRKAG3,PRKAR1B,PRKAR2A,PRKAR2B,RHOA,SMPD1,SMPD2,SMPD3,SPTLC2,SRC,TCF7,TCF7L1,TCF7L2,TRIB3,TRPV1,VEGFA
Renin-Angiotensin Signaling	1.33	0.481	1.441	ACE,ADCY1,ADCY2,ADCY3,ADCY5,ADCY6,ADCY8,GRB2,GUCY1A1,HRAS,ITPR1,MAP3K1,MAPK1,MAPK10,MAPK12,NFKB1,NFKB2,NOX1,PAK6,PIK3C2G,PIK3CD,PIK3CG,PIK3R2,PIK3R3,PIK3R5,PLCG1,PLCG2,PRKACA,PRKACB,PRKAG2,PRKAR1B,PRKAR2A,PRKAR2B,PRKCB,PRKCD,PRKCE,PRKCQ,PRKD1,PTK2B,PTPN6,RAP1A,RAP1B,RAP2B,RASD1,REL,RELB,RRAS,SHC2,STAT1,STAT3,TNF
Regulation Of The Epithelial Mesenchymal Transition By Growth Factors Pathway	1.33	0.465	1.969	AKT1,CDC42,CDH1,CDH12,DOCK10,EGF,EGFR,ESRP2,FGF11,FGF13,FGF14,FGF8,FGFR1,FGFR2,FGFR3,FRS2,GAB1,GRB2,GSC,HGF,HRAS,ID2,IL6,IL6R,JAK1,JAK3,LTA,MAP3K1,MAPK1,MAPK10,MAPK12,MEST,MET,MMP9,NFKB1,NFKB2,NGFR,OCLN,PARD6A,PDGFC,PDGFD,PDGFRA,PIK3C2G,PIK3CD,PIK3CG,PIK3R2,PIK3R3,PIK3R5,RAP1A,RAP1B,RAP2B,RASD1,REL,RELB,RHOA,RRAS,SHC2,SNAI1,STAT3,TGFB1,TGFB3,TGFBR2,TNF,TNFRSF1A,TNFRSF1B,TNFSF10,TNFSF11,TNFSF12,TN…
Apelin Cardiomyocyte Signaling Pathway	1.32	0.494	-1.581	AKT1,APLNR,ATP2A2,GNAI1,GNAI2,GNAI3,HIF1A,ITPR1,MAPK1,MAPK10,MAPK12,MYL10,MYL2,MYL6,MYLPF,OPN1SW,PDIA3,PIK3C2G,PIK3CD,PIK3CG,PIK3R2,PIK3R3,PIK3R5,PLCB3,PLCD1,PLCE1,PLCG1,PLCG2,PLCH1,PLCH2,PLCL1,PRKCB,PRKCD,PRKCE,PRKCQ,PRKD1,SLC8A2,SLC9A2,SLC9A3,TGFB1
CDC42 Signaling	1.32	0.485	1.029	ACTR2,APC2,ARHGEF6,ARPC1B,ARPC2,ARPC3,ARPC4,ARPC5,B2M,BAIAP2,CDC42,CDC42EP5,CFL1,EXOC8,FCER1G,FGD1,IQGAP2,IQGAP3,ITGA2,ITGA3,ITGA4,ITGA5,ITGA6,ITGAE,ITGB1,ITGB2,ITGB3,ITGB4,ITGB6,ITGB7,ITK,LIMK1,LIMK2,LLGL1,MAPK1,MAPK10,MAPK12,MYL10,MYL2,MYL6,MYLPF,PARD3,PARD6A,SRC,WAS,WASL,WIPF1
Remodeling of Epithelial Adherens Junctions	1.31	0.519	2.496	ACTA2,ACTB,ACTC1,ACTN2,ACTR2,ARF6,ARPC1B,ARPC2,ARPC3,ARPC4,ARPC5,CDH1,CTNNA1,CTNNA2,DNM1,HGF,MAPRE1,MAPRE3,MET,RAB5B,RAB5C,SRC,TUBA1B,TUBA1C,TUBB,TUBB2B,ZYX
PI3K/AKT Signaling	1.3	0.465	3.539	AKT1,BAD,BCL2,CDKN1A,CSF2RB,CXCR2,FOXO3,GAB1,GAB2,GHR,GRB2,HRAS,HSP90AB1,HSP90B1,IL10RA,IL12RB2,IL13RA2,IL17RD,IL21R,IL2RG,IL6R,IL6ST,IL7R,ILK,INPP5D,INPP5K,ITGA2,ITGA3,ITGA4,ITGA5,ITGA6,ITGAE,ITGB1,ITGB2,ITGB3,ITGB4,ITGB6,ITGB7,JAK1,JAK3,LIMS1,MAP3K5,MAP3K8,MAPK1,MAPK8IP1,NFKB1,NFKB2,NFKBIA,NFKBIE,PIK3CD,PIK3CG,PIK3R2,PIK3R3,PPM1J,PPP2CB,PPP2R2B,PPP2R2C,PPP2R5A,PPP2R5B,PPP2R5D,PTGS2,RAP1A,RAP1B,…
Acute Phase Response Signaling	1.29	0.472	4.323	AKT1,C1QA,C1QB,C1QC,CRABP1,CRABP2,F8,FN1,GRB2,HAMP,HMOX1,HMOX2,HP,HRAS,IL1B,IL6,IL6R,IL6ST,IRAK1,MAP3K1,MAP3K14,MAP3K5,MAPK1,MAPK12,MYD88,NFKB1,NFKB2,NFKBIA,NFKBIE,NGFR,OSMR,PIK3CD,PIK3CG,PIK3R2,PIK3R3,RAP1A,RAP1B,RAP2B,RASD1,RBP3,RBP4,REL,RELB,RIPK1,RRAS,SAA1,SERPINE1,SOCS1,SOCS2,SOCS3,SOCS7,STAT3,TF,TNF,TNFRSF1A,TNFRSF1B,TRADD,TRAF6,TTR
OX40 Signaling Pathway	1.29	0.591	0	B2M,BCL2,FCER1G,MAPK10,MAPK12,NFKB1,NFKB2,NFKBIA,NFKBIE,REL,RELB,TRAF3,TRAF5
Melanocyte Development and Pigmentation Signaling	1.28	0.488	-0.667	ADCY1,ADCY2,ADCY3,ADCY5,ADCY6,ADCY8,BCL2,CREB3L1,CREB3L2,CREB3L3,GRB2,GUCY1A1,HRAS,KIT,KITLG,MAPK1,MC1R,MITF,PAX3,PIK3C2G,PIK3CD,PIK3CG,PIK3R2,PIK3R3,PIK3R5,PLCG1,PLCG2,PRKACA,PRKACB,PRKAG2,PRKAR1B,PRKAR2A,PRKAR2B,PTPN6,RAP1A,RAP1B,RAP2B,RASD1,RPS6KA2,RRAS,SOX10,SRC
NF-κB Activation by Viruses	1.27	0.5	2.694	AKT1,HRAS,ITGA2,ITGA3,ITGA6,ITGB1,ITGB3,LCK,MAP3K1,MAP3K14,MAPK1,NFKB1,NFKB2,NFKBIA,NFKBIE,PIK3C2G,PIK3CD,PIK3CG,PIK3R2,PIK3R3,PIK3R5,PRKCB,PRKCD,PRKCE,PRKCQ,PRKD1,RAP1A,RAP1B,RAP2B,RASD1,REL,RELB,RIPK1,RRAS
Cytotoxic T Lymphocyte-mediated Apoptosis of Target Cells	1.27	0.611	3	B2M,BCL2,BID,CASP7,CASP8,CASP9,CYC1,CYCS,DFFB,FAS,FCER1G
Toll-like Receptor Signaling	1.26	0.521	3.5	IL1B,IRAK1,IRAK3,MAP3K1,MAP3K14,MAPK1,MAPK12,MYD88,NFKB1,NFKB2,NFKBIA,PPARA,REL,RELB,SIGIRR,TIRAP,TLR2,TLR5,TLR8,TLR9,TNF,TOLLIP,TRAF1,TRAF4,TRAF6
Allograft Rejection Signaling	1.26	0.667	0	B2M,CD28,CD40,FAS,FCER1G,IFNG,IL4,TNF
JAK/STAT Signaling	1.25	0.493	3.43	AKT1,CDKN1A,CISH,GRB2,HRAS,IL6,JAK1,JAK3,MAPK1,NFKB1,NFKB2,PIK3C2G,PIK3CD,PIK3CG,PIK3R2,PIK3R3,PIK3R5,PTPN6,RAP1A,RAP1B,RAP2B,RASD1,REL,RELB,RRAS,SOCS1,SOCS2,SOCS3,SOCS7,STAT1,STAT2,STAT3,STAT4,STAT5A,STAT5B,STAT6,TYK2
CTLA4 Signaling in Cytotoxic T Lymphocytes	1.25	0.5	0	AKT1,AP1M1,AP1S2,AP1S3,AP2B1,AP2M1,B2M,CD28,FCER1G,FYN,GRAP2,GRB2,LAT,LCK,LCP2,PIK3C2G,PIK3CD,PIK3CG,PIK3R2,PIK3R3,PIK3R5,PLCG1,PPM1J,PPP2CB,PPP2R2B,PPP2R2C,PPP2R5A,PPP2R5B,PPP2R5D,PTPN22,PTPN6,SYK,ZAP70
GDNF Family Ligand-Receptor Interactions	1.25	0.5	0.73	CDC42,DOK1,DOK2,DOK4,DOK6,FRS2,GAB1,GFRA1,GFRA3,GFRA4,GRB2,HRAS,IRS1,IRS2,ITPR1,MAPK1,MAPK10,MAPK12,NCK1,NRTN,PIK3C2G,PIK3CD,PIK3CG,PIK3R2,PIK3R3,PIK3R5,PLCG1,PLCG2,RAP1A,RAP1B,RAP2B,RASD1,RRAS
Neuregulin Signaling	1.24	0.48	0.707	AKT1,BAD,BTC,CDK5R1,EGF,EGFR,ERBB3,GRB2,HBEGF,HRAS,HSP90AB1,HSP90B1,ITGA2,ITGA3,ITGA4,ITGA5,ITGA6,ITGAE,ITGB1,ITGB2,ITGB3,ITGB4,ITGB6,ITGB7,MAPK1,MATK,NRG2,NRG3,PIK3R2,PIK3R3,PLCG1,PLCG2,PRKCB,PRKCD,PRKCE,PRKCQ,PRKD1,RAP1A,RAP1B,RAP2B,RASD1,RRAS,SRC,STAT5A,STAT5B,TGFA,TMEFF2
CDK5 Signaling	1.22	0.479	-0.949	ADCY1,ADCY2,ADCY3,ADCY5,ADCY6,ADCY8,BDNF,CACNA1A,CAPN1,CDK5R1,GUCY1A1,HRAS,ITGA2,ITGA3,ITGA6,ITGB1,LAMA1,LAMA5,MAPK1,MAPK10,MAPK12,MAPT,NGF,NGFR,PPM1J,PPP1R14A,PPP1R14B,PPP1R14C,PPP1R3C,PPP2CB,PPP2R2B,PPP2R2C,PPP2R5A,PPP2R5B,PPP2R5D,PRKACA,PRKACB,PRKAG2,PRKAR1B,PRKAR2A,PRKAR2B,RAP1A,RAP1B,RAP2B,RASD1,RRAS
N-acetylglucosamine Degradation I	1.2	1	0	AMDHD2,GNPDA1,GNPDA2
Ovarian Cancer Signaling	1.2	0.466	0.756	AKT1,ARRB1,BCL2,BRCA2,CD44,CDKN2A,DVL1,E2F3,EGF,EGFR,FZD3,FZD5,FZD7,FZD8,HDAC1,HDAC3,HDAC4,HDAC5,HDAC9,HRAS,MAPK1,MMP9,PA2G4,PDGFC,PGF,PIK3C2G,PIK3CD,PIK3CG,PIK3R2,PIK3R3,PIK3R5,PRKACA,PRKACB,PRKAG2,PRKAR1B,PRKAR2A,PRKAR2B,PTGS1,PTGS2,RAD51,RAP1A,RAP1B,RAP2B,RASD1,RBL1,RRAS,SMO,SRC,SUV39H1,TCF7,TCF7L1,TCF7L2,VEGFA,WNT10A,WNT3,WNT3A,WNT5A,WNT5B,WNT6,WNT7A,WNT9A
TNFR1 Signaling	1.19	0.524	2.683	BID,BIRC2,CASP7,CASP8,CASP9,CDC42,CYCS,MADD,MAP3K1,MAP3K14,NFKB1,NFKB2,NFKBIA,NFKBIE,PAK6,REL,RELB,RIPK1,TANK,TNF,TNFRSF1A,TRADD
Acute Myeloid Leukemia Signaling	1.19	0.487	1.461	AKT1,BAD,CCNA1,CEBPA,CSF1R,CSF2RB,CSF3R,FLT3,GRB2,HRAS,JUP,KIT,KITLG,MAPK1,NFKB1,NFKB2,PIK3C2G,PIK3CD,PIK3CG,PIK3R2,PIK3R3,PIK3R5,PIM2,RAP1A,RAP1B,RAP2B,RASD1,REL,RELB,RRAS,RUNX1,SPI1,STAT3,STAT5A,STAT5B,TCF7,TCF7L1,TCF7L2
Sumoylation Pathway	1.18	0.482	-2.611	AR,ARHGDIA,ARHGDIG,CDC42,CDH1,CEBPA,CTBP2,DAXX,DNMT3A,FAS,FNBP1,HDAC1,MAP3K5,MAPK10,MAPK12,NFKB1,NFKB2,NFKBIA,PCNA,RAC2,RAC3,RFC2,RFC3,RFC4,RFC5,RHOA,RHOBTB1,RHOBTB2,RHOC,RHOG,RHOH,RHOJ,RHOQ,RHOU,RND1,RND2,RND3,RPA1,SAE1,SLC19A1,SUMO1
T Cell Receptor Signaling	1.18	0.465	3.098	AKT1,B2M,CARD11,CBL,CD28,CSK,FCER1G,FOXO3,FYB1,FYN,GRAP2,GRB2,HRAS,IFNG,IL4,ITGA2,ITGA3,ITGB1,ITGB2,ITK,LAT,LCK,LCP2,MALT1,MAP3K1,MAPK1,MAPK12,NCK1,NFAT5,NFKB1,NFKB2,NFKBIA,NFKBIE,PIK3C2G,PIK3CD,PIK3CG,PIK3R2,PIK3R3,PIK3R5,PLCG1,PPP3CC,PRKCQ,PTK2B,PTPN22,PTPN6,PTPRH,RAP1A,RAP1B,RAP2B,RASD1,REL,RELB,RRAS,SKAP1,TCF7,TCF7L1,TCF7L2,TNF,VAV3,ZAP70
Apelin Pancreas Signaling Pathway	1.17	0.525	-0.471	APLNR,DDIT3,MAPK10,MAPK12,NFKB1,NFKB2,PIK3C2G,PIK3CD,PIK3CG,PIK3R2,PIK3R3,PIK3R5,PRKACA,PRKACB,PRKAG2,PRKAG3,PRKAR1B,PRKAR2A,PRKAR2B,REL,RELB
Role of RIG1-like Receptors in Antiviral Innate Immunity	1.16	0.556	2.714	CASP8,DHX58,IFIH1,IRF3,IRF7,NFKB1,NFKB2,NFKBIA,NFKBIE,REL,RELB,RIPK1,TANK,TRAF3,TRAF6
MIF Regulation of Innate Immunity	1.16	0.556	1.387	CD74,MAPK1,MAPK10,MAPK12,NFKB1,NFKB2,NFKBIA,NFKBIE,NOS2,PLA2G4A,PLA2G4F,PLA2G6,PTGS2,REL,RELB
Gα12/13 Signaling	1.16	0.469	2.309	AKT1,ARHGEF1,BTK,CDC42,CDH1,CDH12,CDH18,CDH19,CDH26,CDH4,CDH8,F2RL1,F2RL2,GNA12,GNA13,HRAS,LPAR2,LPAR4,LPAR5,LPAR6,MAP3K1,MAP3K5,MAPK1,MAPK10,MAPK12,MEF2B,MEF2C,MYL10,MYL2,MYL6,MYLPF,NFKB1,NFKB2,NFKBIA,NFKBIE,PIK3C2G,PIK3CD,PIK3CG,PIK3R2,PIK3R3,PIK3R5,PTK2B,RAP1A,RAP1B,RAP2B,RASD1,REL,RELB,RHOA,RRAS,SRC,TEC,VAV3
IL-15 Signaling	1.15	0.493	3.053	AKT1,CXCL8,HRAS,IL15,IL2RG,IL4,JAK1,JAK3,LCK,MAPK1,MAPK12,NFKB1,NFKB2,PIK3C2G,PIK3CD,PIK3CG,PIK3R2,PIK3R3,PIK3R5,RAC3,RAP1A,RAP1B,RAP2B,RASD1,REL,RELB,RRAS,STAT3,STAT5A,STAT5B,STAT6,SYK,TYK2
Aldosterone Signaling in Epithelial Cells	1.15	0.465	-0.73	ASIC2,CRYAB,DNAJB11,DNAJB6,DNAJB9,DNAJC1,DNAJC11,DNAJC14,DNAJC15,DNAJC24,DNAJC3,DNAJC30,DNAJC5,DNAJC5G,DNAJC6,DNAJC9,HSP90AB1,HSP90B1,HSPA13,HSPA4L,HSPA5,HSPA8,HSPB6,HSPB9,HSPD1,HSPE1,HSPH1,ICMT,ITPR1,KCNMA1,MAPK1,NR3C2,PDIA3,PIK3C2G,PIK3CD,PIK3CG,PIK3R2,PIK3R3,PIK3R5,PIKFYVE,PIP4K2A,PIP4K2C,PIP5K1B,PIP5K1C,PLCB3,PLCD1,PLCE1,PLCG1,PLCG2,PLCH1,PLCH2,PLCL1,PRKCB,PRKCD,PRKCE,PRKCQ,PRKD1,SASS6,SMO
BEX2 Signaling Pathway	1.15	0.493	0.18	AKT1,BAD,BCL2,CDKN1A,HIF1A,ITGB6,MAPK10,MAPK12,NFKB1,NFKB2,NFKBIA,NGF,NGFR,PDGFC,PGF,PLXNC1,PPM1J,PPP2CB,PPP2R2B,PPP2R2C,PPP2R5A,PPP2R5B,PPP2R5D,REL,RELB,SMARCB1,SPP1,STAT3,SWAP70,TCF7,TCF7L1,TCF7L2,VEGFA
GADD45 Signaling	1.15	0.51	-2.6	ACVR1B,ACVR1C,CCNB1,CCND2,CCND3,CDK1,CDKN1A,FOXO3,GADD45A,GADD45G,IL1B,MAPK1,MAPK10,MAPK12,NFKB1,NFKB2,PCNA,POU2F1,REL,RELB,TGFB1,TGFB3,TGFBR2,TNF,WT1
Inhibition of ARE-Mediated mRNA Degradation Pathway	1.13	0.462	0.649	AKT1,CNOT3,EXOSC1,EXOSC5,EXOSC8,LTA,MAPK1,MAPK12,MAPKAPK2,NGFR,PPM1J,PPP2CB,PPP2R2B,PPP2R2C,PPP2R5A,PPP2R5B,PPP2R5D,PRKACA,PRKACB,PRKAG2,PRKAR1B,PRKAR2A,PRKAR2B,PSMA1,PSMA3,PSMA4,PSMA5,PSMA6,PSMA8,PSMB1,PSMB2,PSMB3,PSMB4,PSMB8,PSMB9,PSMC1,PSMC4,PSMC5,PSMC6,PSMD1,PSMD10,PSMD11,PSMD12,PSMD13,PSMD14,PSMD6,PSMD7,PSME1,PSME2,PSME4,PSMF1,TNF,TNFRSF1A,TNFRSF1B,TNFSF10,TNFSF11,TNFSF12,TNFSF13B,TNFSF18,YW…
Basal Cell Carcinoma Signaling	1.13	0.5	-2.183	APC2,BMP1,BMP2,BMP4,BMP5,BMP7,DVL1,FZD3,FZD5,FZD7,FZD8,GLI1,GLI2,HHIP,PTCH1,PTCH2,SMO,TCF7,TCF7L1,TCF7L2,WNT10A,WNT3,WNT3A,WNT5A,WNT5B,WNT6,WNT7A,WNT9A
Mechanisms of Viral Exit from Host Cells	1.12	0.528	0	ACTA2,ACTB,ACTC1,CHMP4C,CHMP6,LMNB1,PRKCB,PRKCD,PRKCE,PRKCQ,PRKD1,SH3GL2,SH3GL3,SH3GLB1,SH3GLB2,SNF8,TSG101,VPS36,VPS37C
ICOS-ICOSL Signaling in T Helper Cells	1.12	0.486	2.043	AKT1,BAD,CAMK2D,CAMK2G,CD28,CD40,CSK,FCER1G,GAB2,GRAP2,GRB2,IL2RG,INPP5D,ITK,ITPR1,LAT,LCK,LCP2,NFAT5,NFKB1,NFKB2,NFKBIA,NFKBIE,PIK3C2G,PIK3CD,PIK3CG,PIK3R2,PIK3R3,PIK3R5,PLCG1,PPP3CC,PRKCQ,REL,RELB,ZAP70
SPINK1 General Cancer Pathway	1.1	0.511	2.558	AKT1,EGFR,GZMA,HRAS,IL6,IL6R,JAK1,JAK3,MAPK1,MT2A,PIK3C2G,PIK3CD,PIK3CG,PIK3R2,PIK3R3,PIK3R5,RAP1A,RAP1B,RAP2B,RASD1,RRAS,STAT3,TYK2
Primary Immunodeficiency Signaling	1.1	0.571	0	AIRE,BLNK,BTK,CD40,CD79A,IL2RG,IL7R,JAK3,LCK,RFXANK,TAP1,ZAP70
Phospholipases	1.09	0.529	-1	HMOX1,LCAT,PDIA3,PLA1A,PLA2G15,PLA2G4A,PLA2G4F,PLA2G6,PLCB3,PLCD1,PLCE1,PLCG1,PLCG2,PLCH1,PLCH2,PLCL1,PLD1,PRDX6
PI3K Signaling in B Lymphocytes	1.09	0.465	2.236	AKT1,ATF6,ATF7,BLNK,BTK,CAMK2D,CAMK2G,CBL,CD180,CD40,CD79A,CD79B,CD81,FOXO3,FYN,HRAS,IL4,INPP5D,IRS1,IRS2,ITPR1,LYN,MALT1,MAPK1,NFAT5,NFKB1,NFKB2,NFKBIA,NFKBIE,PDIA3,PIK3AP1,PIK3CD,PIK3CG,PIK3R2,PLCB3,PLCD1,PLCE1,PLCG1,PLCG2,PLCH1,PLCH2,PLCL1,PPP3CC,PRKCB,RAP1A,RAP1B,RAP2B,RASD1,REL,RELB,RRAS,SYK,VAV3
Caveolar-mediated Endocytosis Signaling	1.08	0.5	0	ACTA2,ACTB,ACTC1,B2M,COPA,COPB2,EGF,EGFR,FLNB,FYN,INSR,ITGA2,ITGA3,ITGA4,ITGA5,ITGA6,ITGAE,ITGB1,ITGB2,ITGB3,ITGB4,ITGB6,ITGB7,RAB5B,RAB5C,SRC
Serotonin and Melatonin Biosynthesis	1.07	0.8	-2	AANAT,ASMT,DDC,TPH1
Arginine Degradation VI (Arginase 2 Pathway)	1.07	0.8	-1	ARG1,ARG2,OAT,PYCR1
Galactose Degradation I (Leloir Pathway)	1.07	0.8	2	GALK1,GALK2,GALM,GALT
Folate Polyglutamylation	1.07	0.8	1	MTHFD1,MTHFD1L,SHMT1,SHMT2
GDP-mannose Biosynthesis	1.07	0.8	2	GMPPA,GPI,MPI,PMM2
HGF Signaling	1.07	0.464	2.287	AKT1,CDC42,CDKN1A,CDKN2A,GAB1,GRB2,HGF,HRAS,IL6,ITGA2,ITGA3,ITGA4,ITGA5,ITGA6,ITGAE,ITGB1,ITGB2,ITGB3,ITGB4,ITGB6,ITGB7,MAP3K1,MAP3K12,MAP3K14,MAP3K5,MAP3K8,MAP3K9,MAPK1,MAPK10,MAPK12,MET,PIK3C2G,PIK3CD,PIK3CG,PIK3R2,PIK3R3,PIK3R5,PLCG1,PLCG2,PRKCB,PRKCD,PRKCE,PRKCQ,PRKD1,PTGS2,RAP1A,RAP1B,RAP2B,RAPGEF1,RASD1,RRAS,STAT3
Tumoricidal Function of Hepatic Natural Killer Cells	1.06	0.588	3	BAX,BID,CASP7,CASP8,CASP9,CYCS,DFFB,FAS,LYVE1,SRGN
Prolactin Signaling	1.06	0.48	2.263	FYN,GRB2,HRAS,IRF1,IRS1,KCNMA1,MAPK1,NMI,PIK3C2G,PIK3CD,PIK3CG,PIK3R2,PIK3R3,PIK3R5,PLCG1,PLCG2,PRKCB,PRKCD,PRKCE,PRKCQ,PRKD1,PRLR,RAP1A,RAP1B,RAP2B,RASD1,RRAS,SOCS1,SOCS2,SOCS3,SOCS7,STAT1,STAT3,STAT5A,STAT5B,TCF7
Adrenomedullin signaling pathway	1.05	0.452	-0.378	ADCY1,ADCY2,ADCY3,ADCY5,ADCY6,ADCY8,ADM,AKT1,BAD,BAX,BCL2,CFH,CSK,CTH,GAD1,GPR37,GRB2,GUCY1A1,GUCY1A2,GUCY2D,HIF1A,HRAS,IL1B,ITPR1,KCNN3,LTA,MAPK1,MAPK10,MAPK12,MATK,NFKB1,NFKB2,PDIA3,PIK3C2G,PIK3CD,PIK3CG,PIK3R2,PIK3R3,PIK3R5,PLCB3,PLCD1,PLCE1,PLCG1,PLCG2,PLCH1,PLCH2,PLCL1,PPARG,PRKACA,PRKACB,PRKAG2,PRKAR1B,PRKAR2A,PRKAR2B,PRKG1,PRKG2,PTK2B,RAP1A,RAP1B,RAP2B,RASD1,REL,RELB,RRAS,SHC2,SLC39A7,SMAR…
Role of NANOG in Mammalian Embryonic Stem Cell Pluripotency	1.05	0.469	3.273	AKT1,APC2,BMP1,BMP2,BMP4,BMP5,BMP7,BMPR1B,BMPR2,DVL1,FZD3,FZD5,FZD7,FZD8,GAB1,GRB2,HRAS,IL6ST,JAK1,JAK3,LIFR,MAPK1,PIK3C2G,PIK3CD,PIK3CG,PIK3R2,PIK3R3,PIK3R5,RAP1A,RAP1B,RAP2B,RASD1,RRAS,SMO,STAT3,TCF7L1,TYK2,WNT10A,WNT3,WNT3A,WNT5A,WNT5B,WNT6,WNT7A,WNT9A
Prostanoid Biosynthesis	1.03	0.714	-1.342	PTGDS,PTGES3,PTGS1,PTGS2,TBXAS1
Citrulline Biosynthesis	1.03	0.714	-2.236	ARG1,ARG2,GLS,LOC102724788/PRODH,OAT
Superpathway of Citrulline Metabolism	1.02	0.636	-1.89	ARG1,ARG2,GLS,LOC102724788/PRODH,NOS1,NOS2,OAT
Inflammasome pathway	1.02	0.636	2.646	CASP8,CTSB,IL1B,MYD88,NFKB1,NFKB2,NOD2
Glycogen Degradation II	1.02	0.667	0.816	AGL,PGM1,PGM2,PYGB,PYGM,TYMP
Heme Biosynthesis II	1.02	0.667	1.633	ALAS1,CPOX,FECH,HMBS,PPOX,UROD
Folate Transformations I	1.02	0.667	0.816	MTHFD1,MTHFD1L,MTHFS,MTR,SHMT1,SHMT2
Role of JAK2 in Hormone-like Cytokine Signaling	1.02	0.536	0	GHR,IRS1,IRS2,JAK1,PRLR,PTPN6,SOCS1,SOCS2,SOCS3,SOCS7,STAT1,STAT3,STAT5A,STAT5B,TYK2
Role of BRCA1 in DNA Damage Response	1.01	0.479	0.943	ACTB,BABAM1,BARD1,BRCA2,CDKN1A,CHEK2,E2F3,E2F7,E2F8,FAAP24,FANCB,FANCC,FANCD2,FANCE,FANCL,GADD45A,IFNG,PLK1,POU2F1,RAD50,RAD51,RBL1,RFC2,RFC3,RFC4,RFC5,RPA1,SLC19A1,SMARCA4,SMARCB1,SMARCC2,SMARCD3,SMARCE1,STAT1
Agrin Interactions at Neuromuscular Junction	1.01	0.491	0.2	ACTA2,ACTB,ACTC1,AGRN,ARHGEF6,CDC42,DVL1,EGFR,ERBB3,HRAS,ITGA4,ITGB1,MAPK1,MAPK10,MAPK12,NRG2,NRG3,PAK6,PKLR,RAC2,RAC3,RAP1A,RAP1B,RAP2B,RASD1,RRAS,SRC
Small Cell Lung Cancer Signaling	1	0.471	0.209	AKT1,BCL2,BID,BIRC2,CASP9,CCND2,CCND3,CDK6,CDKN2B,CKS1B,CYC1,CYCS,E2F3,HDAC1,HDAC3,HDAC4,HDAC5,HDAC9,NFKB1,NFKB2,NFKBIA,NFKBIE,NOS1,PA2G4,PIK3C2G,PIK3CD,PIK3CG,PIK3R2,PIK3R3,PIK3R5,PTGS2,RBL1,REL,RELB,SUV39H1,TRAF1,TRAF3,TRAF4,TRAF5,TRAF6
Growth Hormone Signaling	0.971	0.483	0.577	CEBPA,GHR,IGF1R,IGF2,IRS1,MAPK1,PIK3C2G,PIK3CD,PIK3CG,PIK3R2,PIK3R3,PIK3R5,PLCG1,PLCG2,PRKCB,PRKCD,PRKCE,PRKCQ,PRKD1,PTPN6,RPS6KA2,SOCS1,SOCS2,SOCS3,SOCS7,STAT1,STAT3,STAT5A,STAT5B
Angiopoietin Signaling	0.963	0.478	1.279	AKT1,ANGPT1,ANGPT2,ANGPT4,BAD,BIRC5,CASP9,DOK2,GRB2,HRAS,NCK1,NFKB1,NFKB2,NFKBIA,NFKBIE,PAK6,PIK3C2G,PIK3CD,PIK3CG,PIK3R2,PIK3R3,PIK3R5,RAP1A,RAP1B,RAP2B,RASD1,REL,RELB,RRAS,STAT5A,STAT5B,TNIP1
Role of PI3K/AKT Signaling in the Pathogenesis of Influenza	0.947	0.5	0.943	AKT1,CASP9,GNAI1,GNAI2,GNAI3,IFNG,IRF3,MAPK1,NFKB1,NFKB2,NFKBIA,NFKBIE,OPN1SW,PIK3C2G,PIK3CD,PIK3CG,PIK3R2,PIK3R3,PIK3R5,REL,RELB
Mitotic Roles of Polo-Like Kinase	0.943	0.483	1	ANAPC2,CAPN1,CCNB1,CCNB2,CDC20,CDC25B,CDK1,CHEK2,ESPL1,FBXO5,HSP90AB1,HSP90B1,KIF11,KIF23,PLK1,PLK2,PLK4,PPM1J,PPP2CB,PPP2R2B,PPP2R2C,PPP2R5A,PPP2R5B,PPP2R5D,PRC1,PTTG1,SLK,TGFB1
IL-3 Signaling	0.91	0.471	2.121	AKT1,BAD,CSF2RB,GAB2,GRB2,HRAS,INPP5D,JAK1,MAPK1,PIK3C2G,PIK3CD,PIK3CG,PIK3R2,PIK3R3,PIK3R5,PPP3CC,PRKCB,PRKCD,PRKCE,PRKCQ,PRKD1,PTPN6,RAP1A,RAP1B,RAP2B,RAPGEF1,RASD1,RRAS,STAT1,STAT3,STAT5A,STAT5B,STAT6
IL-4 Signaling	0.91	0.476	0	AKT1,GRB2,HMGA1,HRAS,IL2RG,IL4,INPP5D,INPP5K,IRF4,IRS1,JAK1,JAK3,NFAT5,NR3C2,PIK3C2G,PIK3CD,PIK3CG,PIK3R2,PIK3R3,PIK3R5,PTPN6,RAP1A,RAP1B,RAP2B,RASD1,RRAS,SOCS1,STAT6,SYNJ1,TYK2
MYC Mediated Apoptosis Signaling	0.903	0.489	1.46	ADRB1,BAX,BCL2,BCL2L11,BID,CASP8,CASP9,CDKN2A,CYCS,FAS,NFKB1,NFKB2,NGFR,PRKACA,PRKACB,PRKAG2,PRKAR1B,PRKAR2A,PRKAR2B,TNF,TNFRSF1A,TNFRSF1B,TRADD
PXR/RXR Activation	0.893	0.5	-1.606	AKT1,ALAS1,CPT1A,IGFBP1,IL6,INSR,NR0B2,NR1I2,PAPSS2,PCK2,PPARA,PPARGC1A,PRKACA,PRKACB,PRKAG2,PRKAR1B,PRKAR2A,PRKAR2B,TNF
nNOS Signaling in Skeletal Muscle Cells	0.893	0.5	0	CACNA1A,CACNA1B,CACNA1C,CACNA1D,CACNA1F,CACNA1H,CACNA2D2,CACNA2D4,CACNB2,CACNB3,CACNG7,CACNG8,CAPN3,DMD,ITPR1,NOS1,RYR1,RYR2,SNTB2
Role of CHK Proteins in Cell Cycle Checkpoint Control	0.876	0.489	-1.291	CDK1,CDKN1A,CHEK2,E2F3,E2F7,E2F8,PCNA,PLK1,PPM1J,PPP2CB,PPP2R2B,PPP2R2C,PPP2R5A,PPP2R5B,PPP2R5D,RAD50,RFC2,RFC3,RFC4,RFC5,RPA1,SLC19A1
Systemic Lupus Erythematosus Signaling	0.873	0.45	0	AKT1,C8B,CBL,CD28,CD40,CD79A,CD79B,CREM,FCER1G,GRB2,HRAS,IL1B,IL6,IL6R,INPP5D,LAT,LCK,LSM12,LSM14B,LSM4,LYN,MAPK1,NFAT5,PIK3C2G,PIK3CD,PIK3CG,PIK3R2,PIK3R3,PIK3R5,PIM2,PLCG1,PLCG2,PPIH,PRPF18,PRPF19,PRPF40A,PTPN6,RAP1A,RAP1B,RAP2B,RASD1,RNPC3,RRAS,SNRNP40,SNRPA,SNRPC,SNRPD2,SNRPE,SNRPF,SNRPG,SNU13,TLR9,TNF,TNFSF13B
TNFR2 Signaling	0.866	0.519	1.897	BIRC2,LTA,MAP3K1,MAP3K14,NFKB1,NFKB2,NFKBIA,NFKBIE,REL,RELB,TANK,TNF,TNFRSF1B,TRAF1
Mismatch Repair in Eukaryotes	0.866	0.562	0	EXO1,FEN1,PCNA,RFC2,RFC3,RFC4,RFC5,RPA1,SLC19A1
Transcriptional Regulatory Network in Embryonic Stem Cells	0.866	0.519	0	EOMES,GBX2,GJD2,H3-3A/H3-3B,HESX1,L1CAM,MEIS1,MYF5,PAX6,SIX3,SKIL,STAT3,TCF7L1,ZIC3
UVA-Induced MAPK Signaling	0.863	0.463	0.408	CASP9,CYCS,EGFR,HRAS,MAPK1,MAPK10,MAPK12,PARP12,PARP3,PARP8,PDIA3,PIK3C2G,PIK3CD,PIK3CG,PIK3R2,PIK3R3,PIK3R5,PLCB3,PLCD1,PLCE1,PLCG1,PLCG2,PLCH1,PLCH2,PLCL1,RAP1A,RAP1B,RAP2B,RASD1,RPS6KA2,RRAS,SMPD1,SMPD2,SMPD3,STAT1,TIPARP,TNKS
Lymphotoxin β Receptor Signaling	0.842	0.48	2.236	AKT1,BIRC2,CASP9,CYC1,CYCS,DIABLO,LTA,MAP3K14,MAPK1,NFKB1,NFKB2,NFKBIA,PIK3C2G,PIK3CD,PIK3CG,PIK3R2,PIK3R3,PIK3R5,RELB,TRAF1,TRAF3,TRAF4,TRAF5,TRAF6
Hematopoiesis from Pluripotent Stem Cells	0.842	0.571	0	CSF1,CSF3,CXCL8,FCER1G,IL11,IL4,IL6,KITLG
PEDF Signaling	0.839	0.462	1.976	AKT1,ARHGAP22,BCL2,BDNF,CASP7,CASP8,DOCK3,FAS,HRAS,MAPK1,MAPK12,NFKB1,NFKB2,NFKBIA,NFKBIE,NGF,PIK3C2G,PIK3CD,PIK3CG,PIK3R2,PIK3R3,PIK3R5,PNPLA2,PPARG,RAP1A,RAP1B,RAP2B,RASD1,REL,RELB,RHOA,RRAS,TCF7,TCF7L1,TCF7L2,WASF2
Thrombopoietin Signaling	0.836	0.474	2.746	GAB2,GRB2,HRAS,IRS2,MAPK1,PIK3C2G,PIK3CD,PIK3CG,PIK3R2,PIK3R3,PIK3R5,PLCG1,PLCG2,PRKCB,PRKCD,PRKCE,PRKCQ,PRKD1,RAP1A,RAP1B,RAP2B,RASD1,RRAS,STAT1,STAT3,STAT5A,STAT5B
Cyclins and Cell Cycle Regulation	0.836	0.465	2.449	CCNA1,CCNA2,CCNB1,CCNB2,CCND2,CCND3,CDK1,CDK6,CDKN1A,CDKN2A,CDKN2B,E2F3,E2F7,E2F8,FBXL5,HDAC1,HDAC3,HDAC4,HDAC5,HDAC9,MYT1,PA2G4,PPM1J,PPP2CB,PPP2R2B,PPP2R2C,PPP2R5A,PPP2R5B,PPP2R5D,RBL1,SUV39H1,TGFB1,TGFB3
Chronic Myeloid Leukemia Signaling	0.83	0.454	0	AKT1,BAD,CBLC,CCND2,CCND3,CDK6,CDKN1A,CDKN2A,CTBP2,E2F3,E2F7,E2F8,GAB2,GRB2,HDAC1,HDAC3,HDAC4,HDAC5,HDAC9,HRAS,MAPK1,NFKB1,NFKB2,PA2G4,PIK3C2G,PIK3CD,PIK3CG,PIK3R2,PIK3R3,PIK3R5,RAP1A,RAP1B,RAP2B,RASD1,RBL1,REL,RELB,RRAS,STAT5A,STAT5B,SUV39H1,TGFB1,TGFB3,TGFBR2
Ephrin A Signaling	0.824	0.488	0	CDC42,CFL1,EFNA1,EFNA3,EFNA5,EPHA2,EPHA3,EPHA6,FYN,LIMK1,NGEF,NGFR,PIK3C2G,PIK3CD,PIK3CG,PIK3R2,PIK3R3,PIK3R5,RHOA,VAV3
Autoimmune Thyroid Disease Signaling	0.818	0.583	0	CD28,CD40,FAS,FCER1G,IL4,TG,TPO
Pyruvate Fermentation to Lactate	0.804	1	0	LDHA,LDHB
Spermine Biosynthesis	0.804	1	0	AMD1,SMS
Thyronamine and Iodothyronamine Metabolism	0.804	1	0	DIO1,DIO2
Catecholamine Biosynthesis	0.804	1	0	DBH,DDC
Thyroid Hormone Biosynthesis	0.804	1	0	CTSD,TPO
Thyroid Hormone Metabolism I (via Deiodination)	0.804	1	0	DIO1,DIO2
Glycine Biosynthesis I	0.804	1	0	SHMT1,SHMT2
Glutamate Dependent Acid Resistance	0.804	1	0	GAD1,GAD2
Non-Small Cell Lung Cancer Signaling	0.796	0.457	1.877	AKT1,BAD,CASP9,CCND2,CCND3,CDK6,CDKN2A,E2F3,EGF,EGFR,FOXO3,GRB2,HDAC1,HDAC3,HDAC4,HDAC5,HDAC9,HRAS,ITPR1,MAPK1,PA2G4,PIK3C2G,PIK3CD,PIK3CG,PIK3R2,PIK3R3,PIK3R5,PLCG1,RAP1A,RAP1B,RAP2B,RASD1,RASSF1,RBL1,RRAS,SUV39H1,TGFA
Leukotriene Biosynthesis	0.793	0.6	0.816	ALOX5,DPEP1,GGT1,GGT5,LTA4H,MGST2
Glycogen Degradation III	0.793	0.6	0.816	AGL,PGM1,PGM2,PYGB,PYGM,TYMP
γ-glutamyl Cycle	0.793	0.6	-0.816	CHAC1,CHAC2,GCLM,GGT1,GGT5,GSS
IL-10 Signaling	0.788	0.478	0	ARG2,HMOX1,IL10RA,IL1B,IL1RAPL1,IL1RAPL2,IL6,JAK1,MAP3K14,MAPK1,MAPK12,NFKB1,NFKB2,NFKBIA,NFKBIE,REL,RELB,SOCS3,STAT3,TNF,TRAF6,TYK2
Estrogen-Dependent Breast Cancer Signaling	0.788	0.463	1.528	AKT1,CREB3L1,CREB3L2,CREB3L3,DHRS11,EGFR,HRAS,HSD17B12,HSD17B3,HSD17B7,HSD17B8,IGF1R,MAPK1,NFKB1,NFKB2,PIK3C2G,PIK3CD,PIK3CG,PIK3R2,PIK3R3,PIK3R5,RAP1A,RAP1B,RAP2B,RASD1,REL,RELB,RRAS,SRC,STAT5A,STAT5B
CD40 Signaling	0.785	0.467	1.225	CD40,JAK3,LTA,MAP3K14,MAPK1,MAPK10,MAPK12,MAPKAPK2,NFKB1,NFKB2,NFKBIA,NFKBIE,PIK3C2G,PIK3CD,PIK3CG,PIK3R2,PIK3R3,PIK3R5,PTGS1,PTGS2,REL,RELB,STAT3,TANK,TRAF1,TRAF3,TRAF5,TRAF6
Regulation of IL-2 Expression in Activated and Anergic T Lymphocytes	0.775	0.456	3.333	CARD11,CD28,FCER1G,FYN,GRB2,HRAS,LAT,LCK,MALT1,MAP3K1,MAPK1,MAPK10,MAPK12,NFAT5,NFKB1,NFKB2,NFKBIA,NFKBIE,PABPC4,PLCG1,PLCG2,PPP3CC,PRKCQ,RAP1A,RAP1B,RAP2B,RASD1,REL,RELB,RRAS,TGFB1,TGFB3,TGFBR2,TOB1,VAV3,ZAP70
Differential Regulation of Cytokine Production in Macrophages and T Helper Cells by IL-17A and IL-17F	0.775	0.625	2.236	CSF3,IL13,IL1B,IL6,TNF
Differential Regulation of Cytokine Production in Intestinal Epithelial Cells by IL-17A and IL-17F	0.775	0.625	2.236	CSF3,IFNG,IL13,IL1B,TNF
Sucrose Degradation V (Mammalian)	0.775	0.625	-0.447	ALDOA,ALDOB,ALDOC,GALM,TPI1
Calcium Transport I	0.775	0.625	-1.342	ANXA5,ATP2A2,ATP2B1,ATP2B2,ATP2B3
D-myo-inositol-5-phosphate Metabolism	0.767	0.438	0	ACP1,ACP6,ALPL,ATP1A1,CDC25B,DUSP2,DUSP4,DUSP8,ENTPD6,EPHX2,G6PC3,INPP5D,ITPK1,NOCT,NUDT1,NUDT4,NUDT5,NUDT9,PALD1,PAWR,PGAM5,PIKFYVE,PIP4K2A,PIP4K2C,PLCB3,PLCD1,PLCE1,PLCG1,PLCG2,PLCH1,PLCH2,PPIP5K1,PPM1J,PPP1R13B,PPP1R14A,PPP1R14B,PPP1R14C,PPP1R3C,PPP2CB,PPP2R2B,PPP2R2C,PPP2R5A,PPP2R5B,PPP2R5D,PPP3CC,PPTC7,PRUNE1,PTPN13,PTPN22,PTPN6,PTPRF,PTPRH,PTPRJ,PTPRN,PTPRO,PXYLP1,SACM1L,SGPP2,SOCS3,SSH1,SS…
VEGF Family Ligand-Receptor Interactions	0.764	0.462	2.268	AKT1,FLT4,GRB2,HRAS,KDR,MAPK1,NRP2,PGF,PIK3C2G,PIK3CD,PIK3CG,PIK3R2,PIK3R3,PIK3R5,PLA2G4A,PLA2G4F,PLA2G6,PLCG1,PLCG2,PRKCB,PRKCD,PRKCE,PRKCQ,PRKD1,RAP1A,RAP1B,RAP2B,RASD1,RRAS,VEGFA
Creatine-phosphate Biosynthesis	0.757	0.75	0	CKB,CKM,CKMT2
Arginine Degradation I (Arginase Pathway)	0.757	0.75	0	ARG1,ARG2,OAT
Rapoport-Luebering Glycolytic Shunt	0.757	0.75	0	BPGM,PGAM1,TIGAR
Endoplasmic Reticulum Stress Pathway	0.75	0.526	1.897	ATF6,CALR,CASP7,CASP9,DDIT3,DNAJC3,HSP90B1,HSPA5,MAP3K5,TAOK3
Bladder Cancer Signaling	0.745	0.449	0.302	CDH1,CDKN1A,CDKN2A,CXCL8,E2F3,EGF,EGFR,FGF11,FGF13,FGF14,FGF8,FGFR3,HDAC1,HDAC3,HDAC4,HDAC5,HDAC9,HRAS,MAPK1,MMP13,MMP14,MMP15,MMP20,MMP23B,MMP25,MMP28,MMP9,PA2G4,PDGFC,PGF,RAP1A,RAP1B,RAP2B,RASD1,RASSF1,RBL1,RRAS,SUV39H1,THBS1,VEGFA
Mouse Embryonic Stem Cell Pluripotency	0.735	0.451	1.372	AKT1,APC2,BMP4,BMPR2,DVL1,FZD3,FZD5,FZD7,FZD8,GRB2,HRAS,ID1,ID2,IL6ST,JAK1,JAK3,LIFR,MAPK1,MAPK12,PIK3C2G,PIK3CD,PIK3CG,PIK3R2,PIK3R3,PIK3R5,RAP1A,RAP1B,RAP2B,RASD1,RRAS,SMO,STAT3,TCF7,TCF7L1,TCF7L2,TYK2,WNT3A
Androgen Signaling	0.73	0.437	-2.556	AR,CACNA1A,CACNA1B,CACNA1C,CACNA1D,CACNA1F,CACNA1H,CACNA2D2,CACNA2D4,CACNB2,CACNB3,CACNG7,CACNG8,CALR,ERCC3,GNA12,GNA13,GNAI1,GNAI2,GNAI3,GNAO1,GNAT1,GNAT2,GNAZ,GNB1,GNB2,GNB3,GNB4,GNB5,GNG10,GNG12,GNG13,GNG2,GNG3,GNG5,GNG7,GTF2A1,GTF2E1,GTF2H4,H3-3A/H3-3B,ITPR1,KAT7,MAPK1,NFKB1,NFKB2,POLR2H,POLR2L,PRKACA,PRKACB,PRKAG2,PRKAR1B,PRKAR2A,PRKAR2B,PRKCB,PRKCD,PRKCE,PRKCQ,PRKD1,REL,RELB,SRC,TAF13
ERK/MAPK Signaling	0.73	0.433	1.408	BAD,CREB3L1,CREB3L2,CREB3L3,DUSP2,DUSP4,FYN,GRB2,H3-3A/H3-3B,HRAS,ITGA2,ITGA3,ITGA4,ITGA5,ITGA6,ITGAE,ITGB1,ITGB2,ITGB3,ITGB4,ITGB6,ITGB7,KSR1,LAMTOR3,MAPK1,MKNK2,PAK6,PIK3C2G,PIK3CD,PIK3CG,PIK3R2,PIK3R3,PIK3R5,PLA2G4A,PLA2G4F,PLA2G6,PLCG1,PLCG2,PPARG,PPM1J,PPP1R14A,PPP1R14B,PPP1R14C,PPP1R3C,PPP2CB,PPP2R2B,PPP2R2C,PPP2R5A,PPP2R5B,PPP2R5D,PRKACA,PRKACB,PRKAG2,PRKAR1B,PRKAR2A,PRKAR2B,PRKCB,PRKCD,PR…
p38 MAPK Signaling	0.728	0.453	1.732	CDC25B,CREB3L1,CREB3L2,CREB3L3,DAXX,DDIT3,EEF2K,FAS,H3-3A/H3-3B,IL1B,IL1RAPL1,IL1RAPL2,IRAK1,IRAK3,MAP3K5,MAPK12,MAPKAPK2,MAPT,MEF2B,MEF2C,MKNK2,PLA2G4A,PLA2G4F,PLA2G6,RPS6KA2,STAT1,TGFB1,TGFB3,TGFBR2,TNF,TNFRSF1A,TNFRSF1B,TRADD,TRAF6
TR/RXR Activation	0.721	0.456	0	ACACA,ADRB1,AKT1,BCL3,DIO1,DIO2,ENO1,FASN,HDAC3,HIF1A,HP,KLF9,NCOR2,NRGN,NXPH2,PCK1,PFKP,PIK3C2G,PIK3CD,PIK3CG,PIK3R2,PIK3R3,PIK3R5,PPARGC1A,RCAN2,SLC2A1,SYT2,THRA,THRB,TRH,UCP1
Apelin Cardiac Fibroblast Signaling Pathway	0.719	0.529	-1.414	AKT1,ANGPT2,APLNR,IL6,PRKAG2,PRKAG3,SERPINE1,TGFB1,TGFB3
RAR Activation	0.697	0.431	0	ACTB,ADCY1,ADCY2,ADCY3,ADCY5,ADCY6,ADCY8,AKT1,ALDH8A1,CRABP1,CRABP2,CSF2RB,CSK,CYP26A1,DHRS4,DHRS9,ERCC3,GTF2H4,GUCY1A1,MAP3K1,MAP3K5,MAPK1,MAPK10,MAPK12,MAPKAPK2,NCOR2,NFKB1,NFKB2,NR2F1,NRIP1,NSD1,PIK3CD,PIK3CG,PIK3R2,PIK3R3,PPARGC1A,PRKACA,PRKACB,PRKAG2,PRKAR1B,PRKAR2A,PRKAR2B,PRKCB,PRKCD,PRKCE,PRKCQ,PRKD1,PRMT2,PSMC5,RBP3,RBP4,RDH10,RDH8,REL,RELB,SDR16C5,SMAD6,SMARCA4,SMARCB1,SMARCC2,SMARCD3,S…
FGF Signaling	0.682	0.451	-0.73	AKT1,CREB3L1,CREB3L2,CREB3L3,FGF11,FGF13,FGF14,FGF8,FGFR1,FGFR2,FGFR3,FRS2,GAB1,GRB2,HGF,HRAS,ITPR1,MAP3K1,MAP3K5,MAPK1,MAPK12,MAPKAPK2,MET,PIK3C2G,PIK3CD,PIK3CG,PIK3R2,PIK3R3,PIK3R5,PLCG1,PTPN6,STAT3
14-3-3-mediated Signaling	0.678	0.439	0.649	AKT1,BAD,BAX,CBL,GFAP,GRB2,HRAS,MAP3K5,MAPK1,MAPK10,MAPK12,MAPT,PDIA3,PIK3C2G,PIK3CD,PIK3CG,PIK3R2,PIK3R3,PIK3R5,PLCB3,PLCD1,PLCE1,PLCG1,PLCG2,PLCH1,PLCH2,PLCL1,PRKCB,PRKCD,PRKCE,PRKCQ,PRKD1,RAP1A,RAP1B,RAP2B,RASD1,RRAS,SRC,TNF,TNFRSF1A,TP73,TUBA1B,TUBA1C,TUBB,TUBB2B,YAP1,YWHAZ
Xenobiotic Metabolism Signaling	0.676	0.428	0	AIP,ALDH16A1,ALDH3B1,ALDH3B2,ALDH8A1,CAMK1,CAMK1D,CAMK1G,CAMK2D,CAMK2G,CHST1,CHST15,CHST2,CYP1A1,CYP1B1,GAL3ST2,GRIP1,GSTZ1,HDAC4,HDAC5,HMOX1,HRAS,HS2ST1,HS3ST3B1,HS3ST4,HSP90AB1,HSP90B1,IL1B,IL6,MAOA,MAP3K1,MAP3K12,MAP3K14,MAP3K5,MAP3K8,MAP3K9,MAPK1,MAPK12,MGST1,MGST2,NCOR2,NDST2,NFKB1,NFKB2,NOS2,NQO1,NR1I2,NRIP1,PIK3C2G,PIK3CD,PIK3CG,PIK3R2,PIK3R3,PIK3R5,PPARGC1A,PPM1J,PPP2CB,PPP2R2B,PPP2R2C,PP…
Unfolded protein response	0.67	0.447	3.273	AMFR,ATF6,BCL2,CALR,CD82,CEBPA,CEBPD,DDIT3,DNAJB11,DNAJB6,DNAJB9,DNAJC1,DNAJC11,DNAJC14,DNAJC15,DNAJC3,DNAJC5,DNAJC5G,DNAJC6,DNAJC9,EDEM1,EIF2A,ERO1B,HSP90B1,HSPA5,HSPA8,HSPH1,MAP3K5,P4HB,PDIA2,PDIA6,PPARG,SYVN1,VCP
IL-22 Signaling	0.662	0.5	1.508	AKT1,JAK1,MAPK1,MAPK10,MAPK12,SOCS3,STAT1,STAT3,STAT5A,STAT5B,TYK2
WNT/β-catenin Signaling	0.66	0.433	-0.962	ACVR1B,ACVR1C,AKT1,APC2,APPL2,BCL9,BMPR2,CD44,CDH1,CDH12,CDKN2A,CSNK1D,DKK1,DKK3,DVL1,FRZB,FZD3,FZD5,FZD7,FZD8,GNAO1,HDAC1,ILK,LRP1,MARK2,PPM1J,PPP2CB,PPP2R2B,PPP2R2C,PPP2R5A,PPP2R5B,PPP2R5D,RUVBL2,SFRP1,SMO,SOX10,SOX13,SOX15,SOX21,SOX4,SOX6,SOX7,SRC,TCF7,TCF7L1,TCF7L2,TGFB1,TGFB3,TGFBR2,TGFBR3,WNT10A,WNT3,WNT3A,WNT5A,WNT5B,WNT6,WNT7A,WNT9A
Airway Inflammation in Asthma	0.656	0.538	0	CXCL8,IFNG,IL13,IL4,MMP9,TGFB1,TGFB3
Retinoic acid Mediated Apoptosis Signaling	0.652	0.483	1.732	BID,CASP8,CASP9,CRABP1,CRABP2,CYCS,IFNG,IRF1,PARP12,PARP3,PARP8,TIPARP,TNFSF10,TNKS
Serotonin Receptor Signaling	0.652	0.483	0	ADCY1,ADCY2,ADCY3,ADCY5,ADCY6,ADCY8,DDC,GUCY1A1,HTR1D,HTR2A,MAOA,SLC18A2,SPR,TPH1
Eicosanoid Signaling	0.652	0.472	0.378	ALOX5,DPEP1,GGT1,LCAT,LTA4H,LTB4R,LTB4R2,PLA2G4A,PLA2G4F,PLA2G6,PRDX6,PTGDS,PTGER1,PTGER4,PTGS1,PTGS2,TBXAS1
Xenobiotic Metabolism AHR Signaling Pathway	0.642	0.455	-1.043	AIP,ALDH16A1,ALDH3B1,ALDH3B2,ALDH8A1,CYP1A1,CYP1B1,GSTZ1,HDAC4,HDAC5,HSP90AB1,HSP90B1,IL1B,IL6,MGST1,MGST2,NFKB1,NFKB2,NQO1,NRIP1,PTGES3,REL,RELB,SUMO1,TNF
NGF Signaling	0.631	0.435	2.214	AKT1,BAX,CDC42,CREB3L1,CREB3L2,CREB3L3,GAB1,GRB2,HRAS,MAP3K1,MAP3K12,MAP3K14,MAP3K5,MAP3K8,MAP3K9,MAPK1,MAPK10,MAPK12,NFKB1,NFKB2,NGF,NGFR,PIK3C2G,PIK3CD,PIK3CG,PIK3R2,PIK3R3,PIK3R5,PLCG1,PLCG2,PRKCD,RAP1A,RAP1B,RAP2B,RASD1,REL,RELB,RHOA,RHOG,RPS6KA2,RRAS,SHC2,SMPD1,SMPD2,SMPD3,TRAF4,TRAF6
SPINK1 Pancreatic Cancer Pathway	0.629	0.5	-1.265	CPA2,CPA5,CPE,CTRL,CTSA,CTSB,F2RL1,TGFB1,TGFBR2,TMPRSS15
GM-CSF Signaling	0.627	0.45	3	AKT1,CAMK2D,CAMK2G,CISH,CSF2RB,GRB2,HCK,HRAS,LYN,MAPK1,PIK3C2G,PIK3CD,PIK3CG,PIK3R2,PIK3R3,PIK3R5,PPP3CC,PRKCB,RAP1A,RAP1B,RAP2B,RASD1,RRAS,RUNX1,STAT1,STAT3,STAT5B
Docosahexaenoic Acid (DHA) Signaling	0.623	0.471	0	AKT1,APP,BAD,BAX,BCL2,BID,CASP9,CYCS,IL1B,PIK3C2G,PIK3CD,PIK3CG,PIK3R2,PIK3R3,PIK3R5,PNPLA2
Ubiquinol-10 Biosynthesis (Eukaryotic)	0.622	0.545	-0.816	COQ2,COQ3,CYP26A1,CYP46A1,CYP7B1,MICAL3
Superpathway of Inositol Phosphate Compounds	0.614	0.425	-0.126	ACP1,ACP6,ALPL,ATP1A1,CDC25B,DUSP2,DUSP4,DUSP8,ENTPD6,EPHX2,G6PC3,INPP5D,INPP5K,IP6K1,IP6K2,ITPK1,NOCT,NUDT1,NUDT4,NUDT5,NUDT9,PALD1,PAWR,PGAM5,PI4K2A,PIK3C2G,PIK3CD,PIK3CG,PIK3R2,PIK3R3,PIK3R5,PIKFYVE,PIP4K2A,PIP4K2C,PIP5K1B,PIP5K1C,PLCB3,PLCD1,PLCE1,PLCG1,PLCG2,PLCH1,PLCH2,PPIP5K1,PPM1J,PPP1R13B,PPP1R14A,PPP1R14B,PPP1R14C,PPP1R3C,PPP2CB,PPP2R2B,PPP2R2C,PPP2R5A,PPP2R5B,PPP2R5D,PPP3CC,PPTC7,PRUNE…
Role of MAPK Signaling in Inhibiting the Pathogenesis of Influenza	0.609	0.457	0.894	BAX,CXCL8,IFNG,IL1B,IL6,LCAT,MAP3K5,MAPK1,MAPK10,MAPK12,MYD88,NFKB1,NFKB2,NFKBIA,NFKBIE,PLA2G4A,PLA2G4F,PLA2G6,PRDX6,PTGS2,TNF
ERBB4 Signaling	0.602	0.448	1.877	AKT1,GRB2,HRAS,MAPK1,NRG2,NRG3,PIK3C2G,PIK3CD,PIK3CG,PIK3R2,PIK3R3,PIK3R5,PLCG1,PLCG2,PRKCB,PRKCD,PRKCE,PRKCQ,PRKD1,PSEN2,RAP1A,RAP1B,RAP2B,RASD1,RRAS,YAP1
Aryl Hydrocarbon Receptor Signaling	0.599	0.431	0.649	AIP,ALDH16A1,ALDH3B1,ALDH3B2,ALDH8A1,BAX,CCNA1,CCNA2,CCND2,CCND3,CDK6,CDKN1A,CDKN2A,CHEK2,CTSD,CYP1A1,CYP1B1,DHFR,ESR2,FAS,GSTZ1,HSP90AB1,HSP90B1,IL1B,IL6,MAPK1,MGST1,MGST2,NCOR2,NFIA,NFIC,NFIX,NFKB1,NFKB2,NQO1,NR0B2,NR2F1,NRIP1,POLA1,PTGES3,RBL1,REL,RELB,SLC35A2,SMARCA4,SRC,TGFB1,TGFB3,TNF,TP73
Hereditary Breast Cancer Signaling	0.593	0.43	0	ACTB,AKT1,BARD1,BRCA2,CCNB1,CCND2,CCND3,CDK1,CDK6,CDKN1A,CHEK2,FAAP24,FANCB,FANCC,FANCD2,FANCE,FANCL,GADD45A,GADD45G,HDAC1,HDAC3,HDAC4,HDAC5,HDAC9,HRAS,NPM1,PIK3C2G,PIK3CD,PIK3CG,PIK3R2,PIK3R3,PIK3R5,POLR2H,POLR2L,RAD50,RAD51,RAP1A,RAP1B,RAP2B,RASD1,RFC2,RFC3,RFC4,RFC5,RPA1,RRAS,SLC19A1,SMARCA4,SMARCB1,SMARCC2,SMARCD3,SMARCE1
Pregnenolone Biosynthesis	0.585	0.556	-2	CYP26A1,CYP46A1,CYP7B1,FDX1,MICAL3
ERBB Signaling	0.583	0.438	1.029	AKT1,BTC,CDC42,EGF,EGFR,ERBB3,GRB2,HBEGF,HRAS,MAPK1,MAPK10,MAPK12,NCK1,NRG2,NRG3,PAK6,PIK3C2G,PIK3CD,PIK3CG,PIK3R2,PIK3R3,PIK3R5,PLCG1,PLCG2,PRKCB,PRKCD,PRKCE,PRKCQ,PRKD1,RAP1A,RAP1B,RAP2B,RASD1,RRAS,TGFA
Role of IL-17A in Arthritis	0.582	0.455	0	CXCL8,MAPK1,MAPK10,MAPK12,MAPKAPK2,MMP13,NFKB1,NFKB2,NFKBIA,NFKBIE,NOS2,PIK3C2G,PIK3CD,PIK3CG,PIK3R2,PIK3R3,PIK3R5,PTGS2,REL,RELB
VEGF Signaling	0.575	0.435	0.354	ACTA2,ACTB,ACTC1,ACTN2,AKT1,BAD,BCL2,EIF2B1,EIF2B2,EIF2S2,FLT4,FOXO3,GRB2,HIF1A,HRAS,KDR,MAPK1,PDGFC,PGF,PIK3C2G,PIK3CD,PIK3CG,PIK3R2,PIK3R3,PIK3R5,PLCG1,PLCG2,PRKCB,PTK2B,PTPN6,RAP1A,RAP1B,RAP2B,RASD1,RRAS,SRC,VEGFA
FLT3 Signaling in Hematopoietic Progenitor Cells	0.57	0.438	2.414	AKT1,BAD,CBL,CREB3L1,CREB3L2,CREB3L3,FLT3,GAB2,GRB2,HRAS,INPP5D,MAPK1,MAPK12,PIK3C2G,PIK3CD,PIK3CG,PIK3R2,PIK3R3,PIK3R5,RAP1A,RAP1B,RAP2B,RASD1,RPS6KA2,RRAS,STAT1,STAT2,STAT3,STAT4,STAT5A,STAT5B,STAT6
Prostate Cancer Signaling	0.561	0.432	0	AKT1,AR,BAD,BCL2,CASP9,CDKN1A,CREB3L1,CREB3L2,CREB3L3,E2F3,GRB2,HDAC1,HDAC3,HDAC4,HDAC5,HDAC9,HRAS,HSP90AB1,HSP90B1,MAPK1,NFKB1,NFKB2,NFKBIA,NFKBIE,NKX3-1,PA2G4,PIK3C2G,PIK3CD,PIK3CG,PIK3R2,PIK3R3,PIK3R5,RAP1A,RAP1B,RAP2B,RASD1,RBL1,REL,RELB,RRAS,SUV39H1
Insulin Receptor Signaling	0.558	0.427	0.866	ACLY,AKT1,ASIC2,BAD,CBL,EIF2B1,EIF2B2,FOXO3,FYN,GAB1,GRB10,GRB2,HRAS,INPP5D,INPP5K,INSR,IRS1,IRS2,JAK1,LIPE,MAPK1,NCK1,PIK3C2G,PIK3CD,PIK3CG,PIK3R2,PIK3R3,PIK3R5,PPP1R14A,PPP1R14B,PPP1R14C,PPP1R3C,PRKACA,PRKACB,PRKAG2,PRKAR1B,PRKAR2A,PRKAR2B,PTPRF,RAP1A,RAP1B,RAP2B,RAPGEF1,RASD1,RHOQ,RRAS,SOCS3,STXBP4,SYNJ1,VAMP2
Heparan Sulfate Biosynthesis	0.556	0.452	-2.524	AADAC,B3GAT1,B3GAT2,B4GALT7,CHST1,CHST15,CHST2,EXT1,GAL3ST2,GLCE,HS2ST1,HS3ST3B1,HS3ST4,LIPE,NDST2,PLA1A,PRDX6,RPE65,XYLT1
Superpathway of Serine and Glycine Biosynthesis I	0.548	0.571	1	PHGDH,SHMT1,SHMT2,UBAC2
Glycogen Biosynthesis II (from UDP-D-Glucose)	0.548	0.571	1	GBE1,GYG1,GYG2,UGP2
Glycoaminoglycan-protein Linkage Region Biosynthesis	0.548	0.571	0	B3GAT1,B3GAT2,B4GALT7,XYLT1
Maturity Onset Diabetes of Young (MODY) Signaling	0.544	0.441	0	ABCC8,ADIPOQ,ALDOB,APOC1,APOD,APOE,APOF,APOL1,CACNA1A,CACNA1B,CACNA1C,CACNA1D,CACNA1F,CACNA2D2,CACNA2D4,CACNB2,CACNB3,CACNG7,CACNG8,FABP1,FABP2,INSR,NEUROD1,NFKB1,NFKB2,PKLR
Inhibition of Angiogenesis by TSP1	0.535	0.464	0.302	AKT1,FYN,GUCY1A1,GUCY1A2,KDR,MAPK1,MAPK10,MAPK12,MMP9,TGFB1,TGFBR2,THBS1,VEGFA
HOTAIR Regulatory Pathway	0.532	0.424	1.131	AKT1,AR,ATG3,ATXN1,CD44,CDH1,CDKN1A,ESR2,FOXM1,H3-3A/H3-3B,HDAC1,IRF1,JARID2,LAMTOR5,MET,MMP13,MMP14,MMP15,MMP20,MMP23B,MMP25,MMP28,MMP9,NFKB1,NFKB2,NFKBIA,PIK3C2G,PIK3CD,PIK3CG,PIK3R2,PIK3R3,PIK3R5,RBBP4,RBM38,REL,RELB,RHOC,SNUPN,SPP1,STAT3,STK38,TCF7,TCF7L1,TCF7L2,TGFB1,WNT10A,WNT3,WNT3A,WNT5A,WNT5B,WNT6,WNT7A,WNT9A
MSP-RON Signaling In Cancer Cells Pathway	0.53	0.427	0.949	ACTA2,AKT1,CREB3L1,CREB3L2,CREB3L3,CSF2RB,EGFR,GRB2,HIF1A,HRAS,ITGA6,ITGB1,ITGB4,MAPK1,MET,MST1R,NFKB1,NFKB2,NFKBIA,PDGFC,PGF,PIK3C2G,PIK3CD,PIK3CG,PIK3R2,PIK3R3,PIK3R5,PTK2B,RAP1A,RAP1B,RAP2B,RASD1,REL,RELB,RPS6KA2,RRAS,SRC,ST14,STAT3,TCF7,TCF7L1,TCF7L2,VEGFA,YWHAZ
Apelin Liver Signaling Pathway	0.527	0.476	-1.265	APLNR,COL11A2,COL2A1,COL5A3,EDN3,FAS,IRS1,MAPK10,MAPK12,TNF
Lipid Antigen Presentation by CD1	0.526	0.5	0	AP2B1,AP2M1,ARF6,B2M,CALR,FCER1G,PDIA3
Granzyme B Signaling	0.526	0.5	2.646	BID,CASP8,CASP9,CYCS,DFFB,LMNB1,NUMA1
Vitamin-C Transport	0.526	0.5	0.447	GLRX,LRRC8A,LRRC8D,SLC23A2,SLC2A1,SLC2A3,TXN
Parkinson's Signaling	0.526	0.5	0	CASP9,CYCS,GPR37,MAPK1,MAPK12,PRKN,UCHL1
IGF-1 Signaling	0.521	0.429	0	AKT1,BAD,CASP9,FOXO3,GRB10,GRB2,HRAS,IGF1R,IGFBP1,IGFBP2,IGFBP5,IGFBP6,IRS1,IRS2,JAK1,MAPK1,PIK3C2G,PIK3CD,PIK3CG,PIK3R2,PIK3R3,PIK3R5,PRKACA,PRKACB,PRKAG2,PRKAR1B,PRKAR2A,PRKAR2B,RAP1A,RAP1B,RAP2B,RASD1,RRAS,SOCS1,SOCS2,SOCS3,SOCS7,STAT3,YWHAZ
Role of WNT/GSK-3β Signaling in the Pathogenesis of Influenza	0.516	0.444	-2.324	APC2,CSNK1D,DVL1,FZD3,FZD5,FZD7,FZD8,IFNG,SMO,TCF7,TCF7L1,TCF7L2,WNT10A,WNT3,WNT3A,WNT5A,WNT5B,WNT6,WNT7A,WNT9A
p53 Signaling	0.513	0.43	0	AKT1,BAX,BCL2,BIRC5,CCND2,CDKN1A,CDKN2A,CHEK2,CSNK1D,DRAM1,FAS,GADD45A,GADD45G,HDAC1,HDAC9,HIF1A,HIPK2,PCNA,PIK3C2G,PIK3CD,PIK3CG,PIK3R2,PIK3R3,PIK3R5,PPP1R13B,RPRM,SERPINE2,STAG1,THBS1,TIGAR,TP53BP2,TP63,TP73,WT1
CNTF Signaling	0.506	0.44	2.837	AKT1,GRB2,HRAS,IL6ST,JAK1,LIFR,MAPK1,PIK3C2G,PIK3CD,PIK3CG,PIK3R2,PIK3R3,PIK3R5,RAP1A,RAP1B,RAP2B,RASD1,RPS6KA2,RRAS,STAT1,STAT3,TYK2
Salvage Pathways of Pyrimidine Deoxyribonucleotides	0.506	0.6	0	TK1,TYMP,UPP1
Glycine Betaine Degradation	0.506	0.6	0	SDSL,SHMT1,SHMT2
Glutamate Degradation III (via 4-aminobutyrate)	0.506	0.6	0	ABAT,GAD1,GAD2
Neurotrophin/TRK Signaling	0.504	0.433	1.225	AKT1,BDNF,CDC42,CREB3L1,CREB3L2,CREB3L3,FRS2,GAB1,GRB2,HRAS,MAP3K5,MAPK1,NGF,NGFR,NTF3,NTRK3,PIK3C2G,PIK3CD,PIK3CG,PIK3R2,PIK3R3,PIK3R5,PLCG1,RAP1A,RAP1B,RAP2B,RASD1,RRAS,SPRY2
B Cell Activating Factor Signaling	0.502	0.447	1.941	MAP3K1,MAP3K14,MAPK1,MAPK10,MAPK12,NFAT5,NFKB1,NFKB2,NFKBIA,NFKBIE,REL,RELB,TNFSF13B,TRAF1,TRAF3,TRAF5,TRAF6
IL-2 Signaling	0.498	0.436	2.711	AKT1,GRB2,HRAS,IL2RG,JAK1,JAK3,LCK,MAPK1,PIK3C2G,PIK3CD,PIK3CG,PIK3R2,PIK3R3,PIK3R5,PTK2B,RAP1A,RAP1B,RAP2B,RASD1,RRAS,SOCS1,STAT5A,STAT5B,SYK
3-phosphoinositide Biosynthesis	0.495	0.418	0.555	ACP1,ACP6,ALPL,ATP1A1,CDC25B,DUSP2,DUSP4,DUSP8,ENTPD6,EPHX2,G6PC3,INPP5D,ITPK1,NOCT,NUDT1,NUDT4,NUDT5,NUDT9,PALD1,PAWR,PGAM5,PI4K2A,PIK3C2G,PIK3CD,PIK3CG,PIK3R2,PIK3R3,PIK3R5,PIKFYVE,PIP4K2A,PIP4K2C,PIP5K1B,PIP5K1C,PPIP5K1,PPM1J,PPP1R13B,PPP1R14A,PPP1R14B,PPP1R14C,PPP1R3C,PPP2CB,PPP2R2B,PPP2R2C,PPP2R5A,PPP2R5B,PPP2R5D,PPP3CC,PPTC7,PRUNE1,PTPN13,PTPN22,PTPN6,PTPRF,PTPRH,PTPRJ,PTPRN,PTPRO,PXYLP1,SA…
DNA Double-Strand Break Repair by Homologous Recombination	0.487	0.5	0	BRCA2,LIG1,POLA1,RAD50,RAD51,RPA1
Ferroptosis Signaling Pathway	0.479	0.424	1.298	ACACA,AIFM2,ALOX5,ARF1,ARF4,ARF6,BID,CDKN1A,CHAC1,CTH,CTSB,CYBB,EIF2A,FANCD2,FTH1,GSS,HMOX1,HRAS,IREB2,MAPK1,NOX1,PEBP1,PHKG2,PRKAG2,PRKAG3,RAP1A,RAP1B,RAP2B,RASD1,RBL1,RRAS,SAT1,SLC7A11,SQSTM1,STAT3,TF,TFAP2C,TFRC,YAP1
HIPPO signaling	0.478	0.429	0.894	AMOT,CD44,CRB1,CSNK1D,DLG3,DLG5,FAT4,LLGL1,MOB1A,PARD3,PATJ,PPM1J,PPP1R14A,PPP1R14B,PPP1R14C,PPP1R3C,PPP2CB,PPP2R2B,PPP2R2C,PPP2R5A,PPP2R5B,PPP2R5D,RASSF1,RASSF6,SCRIB,TJP2,TP53BP2,WWC1,YAP1,YWHAZ
Inhibition of Matrix Metalloproteases	0.472	0.458	-0.632	LRP1,MMP13,MMP14,MMP15,MMP20,MMP23B,MMP25,MMP28,MMP9,TIMP2,TIMP4
Hypoxia Signaling in the Cardiovascular System	0.461	0.429	0.333	AKT1,CREB3L1,CREB3L2,CREB3L3,CSNK1D,HIF1A,HIF1AN,HSP90AB1,HSP90B1,LDHA,NFKBIA,NFKBIE,NQO1,P4HB,SUMO1,UBE2C,UBE2E2,UBE2G2,UBE2J1,UBE2K,UBE2L3,UBE2N,UBE2S,UBE2T,UBE2V1,UBE2V2,VEGFA
Pathogenesis of Multiple Sclerosis	0.46	0.667	0	CXCL11,CXCR3
Role of Lipids/Lipid Rafts in the Pathogenesis of Influenza	0.46	0.667	0	IFNG,RSAD2
NAD Salvage Pathway III	0.46	0.667	0	NMNAT2,NMRK1
Glutathione Biosynthesis	0.46	0.667	0	GCLM,GSS
Selenocysteine Biosynthesis II (Archaea and Eukaryotes)	0.46	0.667	0	SEPHS1,SEPSECS
D-glucuronate Degradation I	0.46	0.667	0	AKR1A1,DCXR
Geranylgeranyldiphosphate Biosynthesis	0.46	0.667	0	COX10,GGPS1
Methylglyoxal Degradation III	0.46	0.667	0	AKR1A1,DHRS11
Oxidized GTP and dGTP Detoxification	0.46	0.667	0	NUDT1,RUVBL2
Trans, trans-farnesyl Diphosphate Biosynthesis	0.46	0.667	0	GGPS1,IDI1
Citrulline-Nitric Oxide Cycle	0.46	0.667	0	NOS1,NOS2
L-cysteine Degradation I	0.46	0.667	0	GOT1L1,GOT2
Glutamate Degradation II	0.46	0.667	0	GOT1L1,GOT2
S-adenosyl-L-methionine Biosynthesis	0.46	0.667	0	MAT1A,MAT2A
Aspartate Biosynthesis	0.46	0.667	0	GOT1L1,GOT2
Pyrimidine Deoxyribonucleotides De Novo Biosynthesis I	0.457	0.471	0.707	AK1,CMPK2,DTYMK,NME2,PCK1,RRM1,RRM2,TYMS
B Cell Receptor Signaling	0.452	0.415	2.562	AKT1,BAD,BLNK,BTK,CAMK2D,CAMK2G,CD79A,CD79B,CDC42,CFL1,CREB3L1,CREB3L2,CREB3L3,CSK,GAB1,GAB2,GRB2,HRAS,INPP5D,INPP5K,LYN,MALT1,MAP3K1,MAP3K12,MAP3K14,MAP3K5,MAP3K8,MAP3K9,MAPK1,MAPK12,MEF2C,NFAT5,NFKB1,NFKB2,NFKBIA,NFKBIE,PAX5,PIK3AP1,PIK3C2G,PIK3CD,PIK3CG,PIK3R2,PIK3R3,PIK3R5,PLCG2,PPP3CC,PRKCB,PRKCQ,PTK2B,PTPN6,RAC2,RAP1A,RAP1B,RAP2B,RASD1,REL,RELB,RRAS,SYK,SYNJ1,VAV3
BMP signaling pathway	0.452	0.425	0	BMP1,BMP2,BMP4,BMP5,BMP7,BMPR1B,BMPR2,FST,GRB2,HRAS,MAPK1,MAPK10,MAPK12,NFKB1,NFKB2,NOG,PRKACA,PRKACB,PRKAG2,PRKAR1B,PRKAR2A,PRKAR2B,RAP1A,RAP1B,RAP2B,RASD1,REL,RELB,RRAS,RUNX2,SMAD6
FXR/RXR Activation	0.449	0.423	0	AKT1,APOC1,APOD,APOE,APOF,APOL1,FASN,FBP1,G6PC3,IL1B,LCAT,MAPK10,MAPK12,MTTP,NR0B2,NR1H4,NR1I2,PCK2,PCYOX1,PKLR,PLTP,PPARA,PPARG,PPARGC1A,RBP4,SAA1,SLC22A7,SLC51A,TF,TNF,TTR,VLDLR,VTN
Role of IL-17F in Allergic Inflammatory Airway Diseases	0.447	0.441	1.897	CREB3L1,CREB3L2,CREB3L3,CXCL8,IL11,IL1B,IL6,MAPK1,MMP13,NFKB1,NFKB2,REL,RELB,RPS6KA2,TRAF6
Chondroitin Sulfate Degradation (Metazoa)	0.446	0.5	1.342	CEMIP,GALNS,HEXA,HEXB,HYAL1
Acyl-CoA Hydrolysis	0.446	0.5	0	ACOT11,ACOT7,ACOT8,PLA2G6,PPT1
IL-6 Signaling	0.437	0.418	2.596	AKT1,CXCL8,GRB2,HRAS,IL1B,IL1RAPL1,IL1RAPL2,IL6,IL6R,IL6ST,MAP3K14,MAPK1,MAPK10,MAPK12,MAPKAPK2,NFKB1,NFKB2,NFKBIA,NFKBIE,NGFR,PIK3C2G,PIK3CD,PIK3CG,PIK3R2,PIK3R3,PIK3R5,RAP1A,RAP1B,RAP2B,RASD1,REL,RELB,RRAS,SOCS1,SOCS3,STAT3,TNF,TNFRSF1A,TNFRSF1B,TRAF6,VEGFA
PDGF Signaling	0.429	0.421	1.616	ABL2,ACP1,GRB2,HRAS,INPP5D,INPP5K,JAK1,JAK3,MAP3K1,MAPK1,PDGFC,PDGFD,PDGFRA,PIK3C2G,PIK3CD,PIK3CG,PIK3R2,PIK3R3,PIK3R5,PLCG1,PLCG2,PRKCB,RAP1A,RAP1B,RAP2B,RASD1,RRAS,SRC,STAT1,STAT3,SYNJ1,TYK2
CD27 Signaling in Lymphocytes	0.427	0.429	-0.5	BID,CASP8,CASP9,CD27,CYC1,CYCS,MAP3K1,MAP3K12,MAP3K14,MAP3K5,MAP3K8,MAP3K9,MAPK10,MAPK12,NFKB1,NFKB2,NFKBIA,NFKBIE,REL,RELB,TRAF5
Endometrial Cancer Signaling	0.423	0.426	2.4	AKT1,APC2,BAD,CASP9,CDH1,CTNNA1,CTNNA2,FOXO3,GRB2,HRAS,ILK,MAPK1,PIK3C2G,PIK3CD,PIK3CG,PIK3R2,PIK3R3,PIK3R5,RAP1A,RAP1B,RAP2B,RASD1,RRAS
The Visual Cycle	0.42	0.467	-1.134	DHRS4,DHRS9,RBP3,RDH10,RDH8,RLBP1,RPE65
Estrogen Biosynthesis	0.42	0.467	-1.89	CYP1A1,CYP1B1,DHRS11,HSD17B12,HSD17B3,HSD17B7,HSD17B8
Cardiomyocyte Differentiation via BMP Receptors	0.407	0.45	0	BMP2,BMP4,BMP5,BMP7,BMPR1B,BMPR2,MEF2C,MYL2,SMAD6
Protein Citrullination	0.401	1	0	PADI2
Methylthiopropionate Biosynthesis	0.401	1	0	ADI1
Acyl Carrier Protein Metabolism	0.401	1	0	AASDHPPT
PRPP Biosynthesis I	0.401	1	0	PRPS1
Glycine Biosynthesis III	0.401	1	0	AGXT2
Acetyl-CoA Biosynthesis III (from Citrate)	0.401	1	0	ACLY
L-DOPA Degradation	0.401	1	0	COMT
Alanine Degradation III	0.401	1	0	GPT2
Glutamine Biosynthesis I	0.401	1	0	GLUL
Alanine Biosynthesis II	0.401	1	0	GPT2
α-tocopherol Degradation	0.401	1	0	CYP4F3
Methionine Salvage II (Mammalian)	0.401	1	0	MTR
Uridine-5'-phosphate Biosynthesis	0.401	1	0	UMPS
Sorbitol Degradation I	0.401	1	0	SORD
Methylglyoxal Degradation VI	0.401	1	0	LDHD
L-cysteine Degradation II	0.401	1	0	CTH
Asparagine Biosynthesis I	0.401	1	0	ASNS
Adenine and Adenosine Salvage VI	0.401	1	0	ADK
Phosphatidylethanolamine Biosynthesis III	0.401	1	0	PTDSS2
NAD Biosynthesis III	0.401	1	0	NMNAT2
Sulfite Oxidation IV	0.401	1	0	SUOX
D-mannose Degradation	0.401	1	0	MPI
L-serine Degradation	0.401	1	0	SDSL
Glutamine Degradation I	0.401	1	0	GLS
Glutamate Biosynthesis II	0.401	1	0	GLUD1
Glutamate Degradation X	0.401	1	0	GLUD1
Thyroid Hormone Metabolism II (via Conjugation and/or Degradation)	0.4	0.5	-2	B4GAT1,DIO1,DIO2,LARGE2
Superoxide Radicals Degradation	0.4	0.5	0	CYGB,GPX7,NQO1,SOD3
ERB2-ERBB3 Signaling	0.397	0.421	1.877	AKT1,BAD,ERBB3,GRB2,HRAS,JAK3,MAPK1,NRG2,NRG3,PIK3C2G,PIK3CD,PIK3CG,PIK3R2,PIK3R3,PIK3R5,RAP1A,RAP1B,RAP2B,RASD1,RRAS,STAT3,STAT5A,STAT5B,TYK2
D-myo-inositol (1,4,5,6)-Tetrakisphosphate Biosynthesis	0.395	0.41	0.469	ACP1,ACP6,ALPL,ATP1A1,CDC25B,DUSP2,DUSP4,DUSP8,ENTPD6,EPHX2,G6PC3,INPP5D,ITPK1,NOCT,NUDT1,NUDT4,NUDT5,NUDT9,PALD1,PAWR,PGAM5,PIKFYVE,PPIP5K1,PPM1J,PPP1R13B,PPP1R14A,PPP1R14B,PPP1R14C,PPP1R3C,PPP2CB,PPP2R2B,PPP2R2C,PPP2R5A,PPP2R5B,PPP2R5D,PPP3CC,PPTC7,PRUNE1,PTPN13,PTPN22,PTPN6,PTPRF,PTPRH,PTPRJ,PTPRN,PTPRO,PXYLP1,SACM1L,SGPP2,SOCS3,SSH1,SSH2,SYNJ1,TPTE,TPTE2
D-myo-inositol (3,4,5,6)-tetrakisphosphate Biosynthesis	0.395	0.41	0.469	ACP1,ACP6,ALPL,ATP1A1,CDC25B,DUSP2,DUSP4,DUSP8,ENTPD6,EPHX2,G6PC3,INPP5D,ITPK1,NOCT,NUDT1,NUDT4,NUDT5,NUDT9,PALD1,PAWR,PGAM5,PIKFYVE,PPIP5K1,PPM1J,PPP1R13B,PPP1R14A,PPP1R14B,PPP1R14C,PPP1R3C,PPP2CB,PPP2R2B,PPP2R2C,PPP2R5A,PPP2R5B,PPP2R5D,PPP3CC,PPTC7,PRUNE1,PTPN13,PTPN22,PTPN6,PTPRF,PTPRH,PTPRJ,PTPRN,PTPRO,PXYLP1,SACM1L,SGPP2,SOCS3,SSH1,SSH2,SYNJ1,TPTE,TPTE2
3-phosphoinositide Degradation	0.394	0.41	0.59	ACP1,ACP6,ALPL,ATP1A1,CDC25B,DUSP2,DUSP4,DUSP8,ENTPD6,EPHX2,G6PC3,INPP4A,INPP4B,INPP5D,INPP5K,ITPK1,MTMR14,NOCT,NUDT1,NUDT4,NUDT5,NUDT9,PALD1,PAWR,PGAM5,PIKFYVE,PPIP5K1,PPM1J,PPP1R13B,PPP1R14A,PPP1R14B,PPP1R14C,PPP1R3C,PPP2CB,PPP2R2B,PPP2R2C,PPP2R5A,PPP2R5B,PPP2R5D,PPP3CC,PPTC7,PRUNE1,PTPN13,PTPN22,PTPN6,PTPRF,PTPRH,PTPRJ,PTPRN,PTPRO,PXYLP1,SACM1L,SGPP2,SOCS3,SSH1,SSH2,SYNJ1,TPTE,TPTE2
Notch Signaling	0.39	0.433	-1.897	CNTN1,DLL1,DLL4,HES5,JAG1,JAG2,LFNG,MAG,MFNG,NOTCH1,NOTCH3,PSEN2,RBPJ
Calcium-induced T Lymphocyte Apoptosis	0.386	0.429	0	ATP2A2,CAPN2,FCER1G,HDAC1,ITPR1,LCK,ORAI1,PLCG1,PPP3CC,PRKCB,PRKCD,PRKCE,PRKCQ,PRKD1,ZAP70
Heparan Sulfate Biosynthesis (Late Stages)	0.386	0.429	-2.84	AADAC,CHST1,CHST15,CHST2,EXT1,GAL3ST2,GLCE,HS2ST1,HS3ST3B1,HS3ST4,LIPE,NDST2,PLA1A,PRDX6,RPE65
UVC-Induced MAPK Signaling	0.38	0.422	0.943	EGFR,HRAS,MAPK1,MAPK10,MAPK12,PRKCB,PRKCD,PRKCE,PRKCQ,PRKD1,RAP1A,RAP1B,RAP2B,RASD1,RRAS,SMPD1,SMPD2,SMPD3,SRC
Role of MAPK Signaling in the Pathogenesis of Influenza	0.377	0.42	0	AKT1,BAX,BCL2,HRAS,IFNG,LCAT,MAP3K5,MAPK1,MAPK10,MAPK12,PLA2G4A,PLA2G4F,PLA2G6,PRDX6,PTGS2,RAP1A,RAP1B,RAP2B,RASD1,RRAS,TNF
PCP (Planar Cell Polarity) Pathway	0.377	0.42	-2.683	CTHRC1,DAAM1,DVL1,FZD3,FZD5,FZD7,FZD8,LGR4,MAPK10,MAPK12,RHOA,SMO,VANGL1,WNT10A,WNT3,WNT3A,WNT5A,WNT5B,WNT6,WNT7A,WNT9A
Coagulation System	0.372	0.444	1.414	F13A1,F3,F5,F8,F9,PLAU,SERPINE1,TFPI
Complement System	0.372	0.444	0	C1QA,C1QB,C1QC,C8B,CFD,CFH,ITGB2,MASP1
RANK Signaling in Osteoclasts	0.37	0.412	0.928	AKT1,BIRC2,CBL,GSN,MAP3K1,MAP3K12,MAP3K14,MAP3K5,MAP3K8,MAP3K9,MAPK1,MAPK10,MAPK12,MITF,NFKB1,NFKB2,NFKBIA,NFKBIE,PIK3C2G,PIK3CD,PIK3CG,PIK3R2,PIK3R3,PIK3R5,PPP3CC,PTK2B,REL,RELB,SRC,TNFRSF11A,TNFSF11,TRAF5,TRAF6
IL-17A Signaling in Fibroblasts	0.363	0.429	0	CEBPD,IL6,MAPK1,MAPK12,NFKB1,NFKB2,NFKBIA,NFKBIE,NFKBIZ,REL,RELB,TRAF6
April Mediated Signaling	0.358	0.421	1.069	MAP3K1,MAP3K14,MAPK1,MAPK10,MAPK12,NFAT5,NFKB1,NFKB2,NFKBIA,NFKBIE,REL,RELB,TRAF1,TRAF3,TRAF5,TRAF6
IL-17A Signaling in Airway Cells	0.354	0.415	1.342	AKT1,IL6,JAK1,JAK3,MAPK1,MAPK10,MAPK12,NFKB1,NFKB2,NFKBIA,NFKBIE,PIK3C2G,PIK3CD,PIK3CG,PIK3R2,PIK3R3,PIK3R5,REL,RELB,STAT3,TRAF6,TYK2
Thyroid Cancer Signaling	0.352	0.412	0.756	AKT1,ALK,BDNF,CDH1,CXCL8,CXCR4,HRAS,INSR,IRS1,IRS2,MAPK1,NGF,NTF3,NTRK3,PIK3C2G,PIK3CD,PIK3CG,PIK3R2,PIK3R3,PIK3R5,RAP1A,RAP1B,RAP2B,RASD1,RRAS,TCF7,TCF7L1,TCF7L2
Telomerase Signaling	0.352	0.409	2.502	AKT1,CDKN1A,DKC1,EGF,EGFR,GRB2,HDAC1,HDAC3,HDAC4,HDAC5,HDAC9,HRAS,HSP90AB1,HSP90B1,IL2RG,MAPK1,PIK3C2G,PIK3CD,PIK3CG,PIK3R2,PIK3R3,PIK3R5,PPM1J,PPP2CB,PPP2R2B,PPP2R2C,PPP2R5A,PPP2R5B,PPP2R5D,PTGES3,RAP1A,RAP1B,RAP2B,RASD1,RRAS,TPP1
Inositol Pyrophosphates Biosynthesis	0.348	0.5	0	IP6K1,IP6K2,PPIP5K1
Adenine and Adenosine Salvage III	0.348	0.5	0	ADA2,ADARB2,HPRT1
Purine Ribonucleosides Degradation to Ribose-1-phosphate	0.348	0.5	0	ADA2,ADARB2,PGM2
Aspartate Degradation II	0.348	0.5	0	GOT1L1,GOT2,MDH1
NRF2-mediated Oxidative Stress Response	0.34	0.404	3.286	ACTA2,ACTB,ACTC1,AKR1A1,AKR7A3,AKT1,BACH1,CYP1A1,CYP2R1,DNAJB11,DNAJB6,DNAJB9,DNAJC1,DNAJC11,DNAJC14,DNAJC15,DNAJC3,DNAJC5,DNAJC5G,DNAJC6,DNAJC9,FTH1,GCLM,GSR,GSTZ1,HACD3,HERPUD1,HMOX1,HRAS,HSP90AB1,HSP90B1,MAFF,MAP3K1,MAP3K5,MAPK1,MGST1,MGST2,NQO1,PIK3C2G,PIK3CD,PIK3CG,PIK3R2,PIK3R3,PIK3R5,PPIB,PRDX1,PRKCB,PRKCD,PRKCE,PRKCQ,PRKD1,RAP1A,RAP1B,RAP2B,RASD1,RRAS,SLC35A2,SOD3,SQSTM1,TXN,UBE2K,USP14,V…
UDP-N-acetyl-D-galactosamine Biosynthesis II	0.339	0.455	1.342	GNPDA1,GNPDA2,GNPNAT1,GPI,HK1
Intrinsic Prothrombin Activation Pathway	0.335	0.438	1.89	COL11A2,COL2A1,COL5A3,F13A1,F5,F8,F9
Estrogen-mediated S-phase Entry	0.333	0.429	1.667	CCNA1,CCNA2,CDK1,CDKN1A,E2F3,E2F7,E2F8,ESR2,RBL1
4-1BB Signaling in T Lymphocytes	0.333	0.419	1	MAP3K14,MAP3K5,MAPK1,MAPK10,MAPK12,NFKB1,NFKB2,NFKBIA,NFKBIE,REL,RELB,TNFRSF9,TRAF1
PFKFB4 Signaling Pathway	0.333	0.415	-0.775	CREB3L1,CREB3L2,CREB3L3,FBP1,GPI,HK1,MAPK1,PFKM,PRKACA,PRKACB,PRKAG2,PRKAR1B,PRKAR2A,PRKAR2B,TGFB1,TGFB3,TKT
Adipogenesis pathway	0.321	0.404	0	AKT1,ARNTL,BMP2,BMP4,BMP7,BMPR1B,BMPR2,CEBPA,CEBPD,CTBP2,DDIT3,EGR2,ERCC3,FBXW7,FGFR1,FGFR2,FGFR3,FZD3,FZD5,FZD7,FZD8,GTF2H4,HDAC1,HDAC3,HDAC4,HDAC5,HDAC9,HIF1A,KAT7,KLF3,KLF5,LEP,NOCT,PER2,PPARG,PPIP5K1,RBBP4,SMO,STAT5B,TCF7,TGFB1,TNF,TNFRSF1A,WNT5A
HER-2 Signaling in Breast Cancer	0.298	0.399	0.12	AKT1,ARF1,ARF4,ARF6,BAD,BCL2L11,BIRC5,CASP7,CASP9,CDC42,CDKN1A,COX10,COX4I2,COX5A,COX6A2,COX6B1,COX7A2,CYB5A,EGF,EGFR,ERBB3,FCER1G,FOXO3,FRK,FYN,GRB2,HBEGF,HCK,HRAS,ITGB1,ITGB2,ITGB3,ITGB4,ITGB6,ITGB7,LCK,LYN,MAPK1,MTCL1,NFKB1,NFKB2,NFKBIA,NFKBIE,NUP155,NUP205,PARD3,PARD6A,PIK3C2G,PIK3CD,PIK3CG,PIK3R2,PIK3R3,PIK3R5,PLCG1,PRKCB,PRKCD,PRKCE,PRKCQ,PRKD1,PTGS2,RAE1,RAP1A,RAP1B,RAP2B,RASD1,RBL1,REL,RE…
Renal Cell Carcinoma Signaling	0.298	0.403	2.236	AKT1,CDC42,EGLN3,GAB1,GRB2,HGF,HIF1A,HRAS,MAPK1,MET,PAK6,PIK3C2G,PIK3CD,PIK3CG,PIK3R2,PIK3R3,PIK3R5,RAP1A,RAP1B,RAP2B,RAPGEF1,RASD1,RRAS,SLC2A1,TGFA,TGFB1,VEGFA
NAD Salvage Pathway II	0.298	0.429	0	ACP1,ACP6,NMNAT2,NMRK1,NT5C1A,PXYLP1
VDR/RXR Activation	0.294	0.404	-0.832	CALB1,CDKN1A,CEBPA,GADD45A,IFNG,IGFBP1,IGFBP5,IGFBP6,KLF4,NCOR2,PRKCB,PRKCD,PRKCE,PRKCQ,PRKD1,PSMC5,PTH,RUNX2,SEMA3B,SERPINB1,SPP1,TNFSF11,WT1
Extrinsic Prothrombin Activation Pathway	0.293	0.444	0	F13A1,F3,F5,TFPI
Melanoma Signaling	0.29	0.404	1.807	AKT1,BAD,CDH1,CDKN1A,CDKN2A,HRAS,MAPK1,MITF,PIK3C2G,PIK3CD,PIK3CG,PIK3R2,PIK3R3,PIK3R5,RAP1A,RAP1B,RAP2B,RASD1,RRAS
Arginine Biosynthesis IV	0.285	0.5	0	GLUD1,OAT
Proline Biosynthesis II (from Arginine)	0.285	0.5	0	OAT,PYCR1
Pentose Phosphate Pathway (Oxidative Branch)	0.285	0.5	0	G6PD,PGD
tRNA Splicing	0.285	0.405	-2.138	ENPP6,GDE1,GDPD1,GDPD3,PDE1C,PDE2A,PDE4B,PDE4C,PDE6A,PDE6B,PDE6D,PDE6G,PDE6H,PDE8B,TDP2
Heme Degradation	0.285	0.5	0	HMOX1,HMOX2
Stearate Biosynthesis I (Animals)	0.285	0.405	-0.832	ACOT11,ACOT7,ACOT8,BDH2,DHRS11,ELOVL1,ELOVL2,ELOVL6,FASN,LPCAT4,PLA2G6,PPT1,SLC27A1,SLC27A2,TBXAS1
Tyrosine Degradation I	0.285	0.5	0	GSTZ1,HGD
Antiproliferative Role of TOB in T Cell Signaling	0.278	0.407	-1.265	CCNA1,CCNA2,CD28,DPP7,FCER1G,MAPK1,PABPC4,TGFB1,TGFB3,TGFBR2,TOB1
Pyrimidine Ribonucleotides De Novo Biosynthesis	0.278	0.407	-1.508	AK1,CMPK2,CTPS1,ENTPD2,ENTPD6,ENTPD8,NME2,NUDT5,PCK1,SLC25A42,UMPS
LPS/IL-1 Mediated Inhibition of RXR Function	0.274	0.397	1.225	ABCG1,ALAS1,ALDH16A1,ALDH3B1,ALDH3B2,ALDH8A1,APOC1,APOE,CHST1,CHST15,CHST2,CPT1A,CPT1B,CPT2,CYP2R1,FABP1,FABP2,FABP3,FABP7,GAL3ST2,GSTZ1,HS2ST1,HS3ST3B1,HS3ST4,IL1B,IL1RAPL1,IL1RAPL2,IRAK1,MAOA,MAP3K1,MGST1,MGST2,MYD88,NDST2,NGFR,NR0B2,NR1H4,NR1I2,PAPSS2,PLTP,PPARA,PPARGC1A,SLC27A1,SLC27A2,SLC35A2,SOD3,TNF,TNFRSF1A,TNFRSF1B,TRAF6
Glutathione Redox Reactions I	0.267	0.412	0.378	CLIC2,GPX7,GSR,GSTZ1,MGST1,MGST2,PRDX6
ERK5 Signaling	0.262	0.397	1.706	AKT1,BAD,CREB3L1,CREB3L2,CREB3L3,EGF,EGFR,FOXO3,GAB1,GNA12,GNA13,HRAS,IL6ST,MAP3K8,MEF2B,MEF2C,NGF,RAP1A,RAP1B,RAP2B,RASD1,RPS6KA2,RRAS,SRC,YWHAZ
Mitochondrial L-carnitine Shuttle Pathway	0.258	0.417	0.447	CPT1A,CPT1B,CPT2,SLC27A1,SLC27A2
IL-17A Signaling in Gastric Cells	0.243	0.4	0	CXCL11,CXCL8,EGFR,MAPK1,MAPK10,MAPK12,NFKB1,TNF
NAD biosynthesis II (from tryptophan)	0.242	0.429	0	KMO,KYNU,NMNAT2
Ceramide Biosynthesis	0.242	0.429	0	DEGS2,SPTLC2,SPTLC3
Oleate Biosynthesis II (Animals)	0.242	0.429	0	CYB5A,FADS2,FADS6
Phosphatidylcholine Biosynthesis I	0.242	0.429	0	CEPT1,CHKA,PCYT1B
Pentose Phosphate Pathway	0.242	0.429	0	G6PD,PGD,TKT
Choline Biosynthesis III	0.215	0.4	-1	CEPT1,HMOX1,PCYT1B,PLD1
Dolichyl-diphosphooligosaccharide Biosynthesis	0.215	0.4	1	ALG13,ALG5,ALG6,ALG8
Histidine Degradation VI	0.215	0.4	-2	CYP26A1,CYP46A1,CYP7B1,MICAL3
NAD Biosynthesis from 2-amino-3-carboxymuconate Semialdehyde	0.197	0.5	0	NMNAT2
UDP-D-xylose and UDP-D-glucuronate Biosynthesis	0.197	0.5	0	UGDH
Dolichol and Dolichyl Phosphate Biosynthesis	0.197	0.5	0	DHDDS
β-alanine Degradation I	0.197	0.5	0	ABAT
Methylglyoxal Degradation I	0.197	0.5	0	GLO1
Guanine and Guanosine Salvage I	0.197	0.5	0	HPRT1
All-trans-decaprenyl Diphosphate Biosynthesis	0.197	0.5	0	PDSS1
Proline Degradation	0.197	0.5	0	LOC102724788/PRODH
Flavin Biosynthesis IV (Mammalian)	0.197	0.5	0	FLAD1
Tetrahydrobiopterin Biosynthesis I	0.197	0.5	0	SPR
4-hydroxyproline Degradation I	0.197	0.5	0	HOGA1
Spermidine Biosynthesis I	0.197	0.5	0	AMD1
Sulfate Activation for Sulfonation	0.197	0.5	0	PAPSS2
Anandamide Degradation	0.197	0.5	0	FAAH2
Glycerol-3-phosphate Shuttle	0.197	0.5	0	GPD1
Melatonin Degradation II	0.197	0.5	0	MAOA
Fatty Acid Biosynthesis Initiation II	0.197	0.5	0	FASN
Cysteine Biosynthesis/Homocysteine Degradation	0.197	0.5	0	CTH
Tetrahydrobiopterin Biosynthesis II	0.197	0.5	0	SPR
Lactose Degradation III	0.197	0.5	0	GLB1
Urea Cycle	0.182	0.4	0	ARG1,ARG2
Tetrahydrofolate Salvage from 5,10-methenyltetrahydrofolate	0.182	0.4	0	MTHFD1,MTHFD1L
Serine Biosynthesis	0.182	0.4	0	PHGDH,UBAC2
Tetrapyrrole Biosynthesis II	0.182	0.4	0	ALAS1,HMBS
Glycine Cleavage Complex	0.182	0.4	0	AMT,GCSH
UDP-N-acetyl-D-glucosamine Biosynthesis II	0.182	0.4	0	GFPT1,GNPNAT1
Tryptophan Degradation to 2-amino-3-carboxymuconate Semialdehyde	0.182	0.4	0	KMO,KYNU
Zymosterol Biosynthesis	0.182	0.4	0	HSD17B7,LBR
NAD Signaling Pathway	0	0.39	0.822	ACADL,AKT1,ARNTL,EGF,HGF,HIF1A,HSPD1,LDHA,LDHB,LDHD,NFKB1,NFKB2,NMNAT2,NMRK1,PARP12,PARP3,PARP8,PIK3C2G,PIK3CD,PIK3CG,PIK3R2,PIK3R3,PIK3R5,POLR2H,POLR2L,PPARGC1A,PRKAG2,PRKAG3,RYR1,RYR2,SIRT7,SLC29A1,SLC29A2,TGFA,TGFB1,TIPARP,TNKS,TRPM2,VEGFA
CSDE1 Signaling Pathway	0	0.222	2.53	AKT1,CCND3,FABP7,FN1,FUS,PABPC4,PTH,SDC4,SNAI1,TGFB1
Glucocorticoid Receptor Signaling	0	0.374	0	ACTB,AKT1,ANXA1,AR,ARG2,B2M,BCL2,BCL2L11,CDKN1A,CEBPA,CSF2RB,CXCL8,CXCR2,CYC1,DNAH3,EGF,EGFR,ERCC3,FBP1,FOXO3,GABPB2,GHR,GRB2,GTF2A1,GTF2E1,GTF2H4,H3-3A/H3-3B,HP,HRAS,HSP90AB1,HSP90B1,HSPA5,HSPA8,IFNG,IL10RA,IL12RB2,IL13,IL13RA2,IL17RD,IL1B,IL21R,IL2RG,IL4,IL6,IL6R,IL6ST,IL7R,IRF3,JAK1,JAK3,KRT15,KRT222,KRT5,KRT8,MAP3K1,MAP3K14,MAPK1,MAPK10,MAPK12,MMP13,MMP9,NCOR2,NDUFA4L2,NDUFS8,NFAT5,NFKB1,NFKB…
Mitochondrial Dysfunction	0	0.238	0	APP,BCL2,CASP8,CASP9,COX10,COX4I2,COX5A,COX6A2,COX6B1,COX7A2,CPT1A,CPT1B,CYB5A,CYC1,CYCS,FIS1,GPX7,GSR,MAOA,MAPK10,MAPK12,NDUFA4L2,NDUFS8,PDHA1,PINK1,PRKN,PSEN2,UQCRB,UQCRC1,VPS9D1
LPS-stimulated MAPK Signaling	0	0.387	1.8	CDC42,HRAS,MAP3K14,MAP3K5,MAPK1,MAPK10,MAPK12,NFKB1,NFKB2,NFKBIA,NFKBIE,PIK3C2G,PIK3CD,PIK3CG,PIK3R2,PIK3R3,PIK3R5,PRKCB,PRKCD,PRKCE,PRKCQ,PRKD1,RAP1A,RAP1B,RAP2B,RASD1,REL,RELB,RRAS
Cell Cycle Regulation by BTG Family Proteins	0	0.367	0	E2F3,E2F7,E2F8,NOCT,PPM1J,PPP2CB,PPP2R2B,PPP2R2C,PPP2R5A,PPP2R5B,PPP2R5D
Polyamine Regulation in Colon Cancer	0	0.24	-0.577	AKT1,ARG1,AZIN1,BCL2L11,MAPK1,OAZ1,PPARG,RHOA,SAT1,SMS,TCF7L2,TRPC1
RAN Signaling	0	0.154	0	KPNA2,RANBP1
DNA Methylation and Transcriptional Repression Signaling	0	0.375	0	CHD4,DNMT1,DNMT3A,H3-3A/H3-3B,HDAC1,RBBP4
ATM Signaling	0	0.337	-0.218	BID,CBX3,CCNB1,CCNB2,CDK1,CDKN1A,CHEK2,CREB3L1,CREB3L2,CREB3L3,FANCD2,GADD45A,GADD45G,MAPK10,MAPK12,NFKBIA,PPM1J,PPP2CB,PPP2R2B,PPP2R2C,PPP2R5A,PPP2R5B,PPP2R5D,RAD50,RAD51,SMC2,SUV39H1,TP73
Role of OCT4 in Mammalian Embryonic Stem Cell Pluripotency	0	0.25	0	CCNF,FBXO15,IGF2BP1,JARID2,NR2F1,PHC3,SH3GLB1,SPP1
mTOR Signaling	0	0.329	1.342	AKT1,CDC42,DGKZ,FKBP1A,FNBP1,HIF1A,HMOX1,HRAS,INSR,IRS1,MAPK1,PDGFC,PGF,PIK3C2G,PIK3CD,PIK3CG,PIK3R2,PIK3R3,PIK3R5,PLD1,PPM1J,PPP2CB,PPP2R2B,PPP2R2C,PPP2R5A,PPP2R5B,PPP2R5D,PRKAG2,PRKAG3,PRKCB,PRKCD,PRKCE,PRKCQ,PRKD1,RAC2,RAC3,RAP1A,RAP1B,RAP2B,RASD1,RHEB,RHOA,RHOBTB1,RHOBTB2,RHOC,RHOG,RHOH,RHOJ,RHOQ,RHOU,RND1,RND2,RND3,RPS6KA2,RPS8,RRAS,VEGFA
Cleavage and Polyadenylation of Pre-mRNA	0	0.25	0	CPSF1,CPSF3,NUDT21
EIF2 Signaling	0	0.185	1	ACTA2,ACTB,ACTC1,AKT1,BCL2,DDIT3,EIF2A,EIF2B1,EIF2B2,EIF2S2,EIF5,EIF5B,GRB2,HRAS,HSPA5,IGF1R,INSR,MAPK1,PIK3C2G,PIK3CD,PIK3CG,PIK3R2,PIK3R3,PIK3R5,RAP1A,RAP1B,RAP2B,RASD1,RPL7L1,RPS8,RRAS,TRIB3,VEGFA
Regulation of eIF4 and p70S6K Signaling	0	0.275	1.732	AKT1,EIF2A,EIF2B1,EIF2B2,EIF2S2,GRB2,HRAS,IRS1,ITGA2,ITGA3,ITGA4,ITGA5,ITGA6,ITGAE,ITGB1,ITGB2,ITGB3,ITGB4,ITGB6,ITGB7,MAPK1,MAPK12,PIK3C2G,PIK3CD,PIK3CG,PIK3R2,PIK3R3,PIK3R5,PPM1J,PPP2CB,PPP2R2B,PPP2R2C,PPP2R5A,PPP2R5B,PPP2R5D,RAP1A,RAP1B,RAP2B,RASD1,RPS8,RRAS
Granzyme A Signaling	0	0.286	0	GZMA,HMGB2
NUR77 Signaling in T Lymphocytes	0	0.34	0.5	B2M,BCL2,CASP9,CD28,CYCS,FCER1G,HDAC1,HDAC9,MAPK1,PCNA,PPP3CC,PRKCB,PRKCD,PRKCE,PRKCQ,PRKD1,TNFSF10
Assembly of RNA Polymerase II Complex	0	0.167	2.646	ERCC3,GTF2A1,GTF2E1,GTF2H4,POLR2H,POLR2L,TAF13
Assembly of RNA Polymerase III Complex	0	0.222	0	BRF1,GTF3C3
DNA Double-Strand Break Repair by Non-Homologous End Joining	0	0.357	0	LIG4,RAD50,XRCC1,XRCC4,XRCC6
Assembly of RNA Polymerase I Complex	0	0.1	0	POLR1D
Spliceosomal Cycle	0	0.209	3	HSPA8,ISY1,MAGOH,PPIE,PRPF18,PRPF19,RBM8A,SF3A2,SF3B3
Role of IL-17A in Psoriasis	0	0.25	0	CXCL8
Telomere Extension by Telomerase	0	0.3	0	RAD50,TNKS,XRCC6
Fatty Acid Activation	0	0.222	0	SLC27A1,SLC27A2
Bupropion Degradation	0	0.333	0	CYP1A1,CYP1B1
Sphingosine and Sphingosine-1-phosphate Metabolism	0	0.333	0	ASAH1,SGPP2
Retinoate Biosynthesis I	0	0.353	0	ALDH8A1,DHRS4,DHRS9,RDH10,RDH8,SDR16C5
Glucose and Glucose-1-phosphate Degradation	0	0.333	0	HK1,PGM1,PGM2
Nicotine Degradation III	0	0.333	-2	B4GAT1,CYP1A1,CYP1B1,LARGE2
Dopamine Degradation	0	0.25	0	ALDH3B1,COMT,MAOA
Glutaryl-CoA Degradation	0	0.25	0	HADH,HADHA,HSD17B8,TBXAS1
Isoleucine Degradation I	0	0.143	0	AUH,HADHA
Androgen Biosynthesis	0	0.375	0	HSD17B3,HSD3B1,SRD5A2
Diphthamide Biosynthesis	0	0.333	0	EEF2
Trehalose Degradation II (Trehalase)	0	0.25	0	HK1
CDP-diacylglycerol Biosynthesis I	0	0.278	-1.342	AGPAT3,AGPAT5,GPAT4,LPCAT4,MBOAT1
Ketogenesis	0	0.222	0	BDH2,HADHA
Chondroitin and Dermatan Biosynthesis	0	0.167	0	CSGALNACT2
Melatonin Degradation I	0	0.333	-2	B4GAT1,CYP1A1,CYP1B1,LARGE2
γ-linolenate Biosynthesis II (Animals)	0	0.333	-1	CYB5A,FADS2,SLC27A1,SLC27A2
Phosphatidylethanolamine Biosynthesis II	0	0.375	0	CEPT1,CHKA,ETNK1
Pyridoxal 5'-phosphate Salvage Pathway	0	0.315	2.183	CDK1,CDK6,CSNK1D,IRAK1,LIMK1,LIMK2,MAP3K8,MAP3K9,MAPK1,NEK2,PKN1,PLK1,PRKCD,PRKCE,PRKCQ,PRKX,TTK
Triacylglycerol Degradation	0	0.31	-1	AADAC,ABHD6,LIPE,LIPF,NDST2,PLA1A,PNPLA2,PRDX6,RPE65
Spermine and Spermidine Degradation I	0	0.333	0	SAT1
Tryptophan Degradation X (Mammalian, via Tryptamine)	0	0.286	-1	AKR1A1,ALDH3B1,DDC,MAOA
5-aminoimidazole Ribonucleotide Biosynthesis I	0	0.333	0	PFAS
CMP-N-acetylneuraminate Biosynthesis I (Eukaryotes)	0	0.25	0	NAGK
Histidine Degradation III	0	0.286	0	MTHFD1,MTHFD1L
Thioredoxin Pathway	0	0.333	0	TXN
Chondroitin Sulfate Biosynthesis	0	0.394	-1.387	B3GAT1,B3GAT2,B4GALT7,CHST1,CHST15,CHST2,CSGALNACT2,GAL3ST2,HS2ST1,HS3ST3B1,HS3ST4,NDST2,XYLT1
Dermatan Sulfate Biosynthesis	0	0.389	-1.069	B3GAT1,B3GAT2,B4GALT7,CHST1,CHST15,CHST2,CSGALNACT2,DSE,GAL3ST2,HS2ST1,HS3ST3B1,HS3ST4,NDST2,XYLT1
Pentose Phosphate Pathway (Non-oxidative Branch)	0	0.333	0	TKT
Cholesterol Biosynthesis I	0	0.182	0	HSD17B7,LBR
Glutathione-mediated Detoxification	0	0.231	0	GSTZ1,MGST1,MGST2
1D-myo-inositol Hexakisphosphate Biosynthesis II (Mammalian)	0	0.267	-1	INPP5D,INPP5K,ITPK1,SYNJ1
Glycerol Degradation I	0	0.333	0	GPD1
tRNA Charging	0	0.263	2.236	FARSA,FARSB,HARS1,HARS2,VARS2
1,25-dihydroxyvitamin D3 Biosynthesis	0	0.333	0	CYP2R1
Urate Biosynthesis/Inosine 5'-phosphate Degradation	0	0.222	0	IMPDH1,NT5C1A
NAD Phosphorylation and Dephosphorylation	0	0.375	0	ACP1,ACP6,PXYLP1
Acetyl-CoA Biosynthesis I (Pyruvate Dehydrogenase Complex)	0	0.2	0	PDHA1
Dermatan Sulfate Biosynthesis (Late Stages)	0	0.391	-1.667	CHST1,CHST15,CHST2,DSE,GAL3ST2,HS2ST1,HS3ST3B1,HS3ST4,NDST2
Phosphatidylglycerol Biosynthesis II (Non-plastidic)	0	0.263	-1.342	AGPAT3,AGPAT5,GPAT4,LPCAT4,MBOAT1
Dermatan Sulfate Degradation (Metazoa)	0	0.333	1	CEMIP,HEXA,HEXB,HYAL1
Nicotine Degradation II	0	0.333	-2	B4GAT1,CYP1A1,CYP1B1,LARGE2
Mevalonate Pathway I	0	0.2	0	HADHA,IDI1
Palmitate Biosynthesis I (Animals)	0	0.333	0	FASN
Valine Degradation I	0	0.235	0	ABAT,AUH,HADHA,HIBADH
Lysine Degradation II	0	0.2	0	AASDHPPT
Ascorbate Recycling (Cytosolic)	0	0.333	0	GLRX
Superpathway of D-myo-inositol (1,4,5)-trisphosphate Metabolism	0	0.235	-1	IMPA2,INPP5D,INPP5K,SYNJ1
Purine Nucleotides Degradation II (Aerobic)	0	0.357	0	ADA2,ADARB2,GDA,IMPDH1,NT5C1A
D-myo-inositol (1,3,4)-trisphosphate Biosynthesis	0	0.2	0	INPP5D,INPP5K,SYNJ1
Serotonin Degradation	0	0.318	-0.378	AKR1A1,ALDH3B1,B4GAT1,DHRS4,DHRS9,LARGE2,MAOA
TCA Cycle II (Eukaryotic)	0	0.143	0	MDH1,OGDHL,SUCLG1
Leucine Degradation I	0	0.125	0	AUH
Phenylalanine Degradation IV (Mammalian, via Side Chain)	0	0.364	0	GOT1L1,GOT2,MAOA,SLC27A2
D-myo-inositol (1,4,5)-trisphosphate Degradation	0	0.364	-1	IMPA2,INPP5D,INPP5K,SYNJ1
Inosine-5'-phosphate Biosynthesis II	0	0.333	0	ATIC
Retinol Biosynthesis	0	0.375	-0.333	AADAC,BCO1,DHRS4,DHRS9,LIPE,LIPF,PNPLA2,RDH10,RDH8
Myo-inositol Biosynthesis	0	0.333	0	IMPA2
Tryptophan Degradation III (Eukaryotic)	0	0.273	2.236	HADH,HADHA,HSD17B8,KMO,KYNU,TBXAS1
Ketolysis	0	0.286	0	BDH2,HADHA
Triacylglycerol Biosynthesis	0	0.389	-1.069	AGPAT3,AGPAT5,ELOVL1,ELOVL2,ELOVL6,GPAT4,LPCAT4,LPIN2,MBOAT1,MOGAT3,PLPP1,PLPP2,PLPP5,PLPPR3
Biotin-carboxyl Carrier Protein Assembly	0	0.333	0	ACACA
Ceramide Degradation	0	0.2	0	ASAH1
Salvage Pathways of Pyrimidine Ribonucleotides	0	0.342	1.8	AK1,APOBEC2,CDK1,CDK6,CMPK2,CSNK1D,IRAK1,LIMK1,LIMK2,MAP3K8,MAP3K9,MAPK1,NEK2,NME2,PCK1,PKN1,PLK1,PRKCD,PRKCE,PRKCQ,PRKX,TTK,UCK2,UCKL1,UPP1
Pyrimidine Ribonucleotides Interconversion	0	0.385	-1.897	AK1,CMPK2,CTPS1,ENTPD2,ENTPD6,ENTPD8,NME2,NUDT5,PCK1,SLC25A42
Purine Nucleotides De Novo Biosynthesis II	0	0.3	0	ATIC,IMPDH1,PFAS
Lysine Degradation V	0	0.2	0	AASDHPPT
Proline Biosynthesis I	0	0.333	0	PYCR1
Cholesterol Biosynthesis II (via 24,25-dihydrolanosterol)	0	0.182	0	HSD17B7,LBR
Histamine Degradation	0	0.1	0	ALDH3B1
Chondroitin Sulfate Biosynthesis (Late Stages)	0	0.36	-1.667	CHST1,CHST15,CHST2,CSGALNACT2,GAL3ST2,HS2ST1,HS3ST3B1,HS3ST4,NDST2
Guanosine Nucleotides Degradation III	0	0.25	0	GDA,NT5C1A
Cholesterol Biosynthesis III (via Desmosterol)	0	0.182	0	HSD17B7,LBR
Adenosine Nucleotides Degradation II	0	0.273	0	ADA2,ADARB2,NT5C1A
Superpathway of Melatonin Degradation	0	0.357	-2.236	B4GAT1,CYP1A1,CYP1B1,LARGE2,MAOA
Noradrenaline and Adrenaline Degradation	0	0.353	0	AKR1A1,ALDH3B1,COMT,DHRS4,DHRS9,MAOA
1D-myo-inositol Hexakisphosphate Biosynthesis V (from Ins(1,3,4)P3)	0	0.333	0	ITPK1
Acetone Degradation I (to Methylglyoxal)	0	0.375	0	CYP1A1,CYP1B1,DHRS11
Putrescine Degradation III	0	0.231	0	ALDH3B1,MAOA,SAT1
Glucocorticoid Biosynthesis	0	0.25	0	HSD3B1
GDP-glucose Biosynthesis	0	0.375	0	HK1,PGM1,PGM2
Fatty Acid α-oxidation	0	0.25	0	ALDH3B1,BCO2,PTGS2
Mineralocorticoid Biosynthesis	0	0.333	0	HSD3B1
Oxidative Ethanol Degradation III	0	0.2	0	ACSS1,ALDH3B1,CYP2R1
Ethanol Degradation IV	0	0.235	1	ACSS1,ALDH3B1,CYGB,GPX7
Ethanol Degradation II	0	0.278	1.342	ACSS1,AKR1A1,ALDH3B1,DHRS4,DHRS9
Fatty Acid β-oxidation I	0	0.28	1.134	AUH,ECI1,HADH,HADHA,HSD17B8,SLC27A1,SLC27A2
Methionine Degradation I (to Homocysteine)	0	0.25	-1	MAT1A,MAT2A,PRMT5,PRMT8
Superpathway of Methionine Degradation	0	0.333	0.333	CTH,GOT1L1,GOT2,MAT1A,MAT2A,MTR,PRMT5,PRMT8,SUOX
Superpathway of Geranylgeranyldiphosphate Biosynthesis I (via Mevalonate)	0	0.286	2	COX10,GGPS1,HADHA,IDI1
Superpathway of Cholesterol Biosynthesis	0	0.217	1.342	GGPS1,HADHA,HSD17B7,IDI1,LBR
DNA damage-induced 14-3-3σ Signaling	0	0.308	0	AKT1,CCNB1,CCNB2,CDK1
Cysteine Biosynthesis III (mammalia)	0	0.278	-0.447	CTH,MAT1A,MAT2A,PRMT5,PRMT8
4-aminobutyrate Degradation I	0	0.333	0	ABAT
Acetate Conversion to Acetyl-CoA	0	0.25	0	ACSS1
Fatty Acid β-oxidation III (Unsaturated, Odd Number)	0	0.333	0	ECI1
Role of p14/p19ARF in Tumor Suppression	0	0.346	0.378	CDKN2A,NPM1,NPM3,PIK3C2G,PIK3CD,PIK3CG,PIK3R2,PIK3R3,PIK3R5
UVB-Induced MAPK Signaling	0	0.383	0.243	AKT1,BAD,EGFR,H3-3A/H3-3B,MAPK1,MAPK10,MAPK12,PIK3C2G,PIK3CD,PIK3CG,PIK3R2,PIK3R3,PIK3R5,PRKCB,PRKCD,PRKCE,PRKCQ,PRKD1
Oxidative Phosphorylation	0	0.182	1.941	COX10,COX4I2,COX5A,COX6A2,COX6B1,COX7A2,CYB5A,CYC1,CYCS,ENOX1,NDUFS8,UQCRB,UQCRC1,VPS9D1
BER (Base Excision Repair) Pathway	0	0.359	3.742	ARL6IP5,CDKN2A,FEN1,LIG1,MAPK1,PCNA,POLE,RFC2,RFC3,RFC4,RFC5,RPA1,SLC19A1,XRCC1
EGF Signaling	0	0.385	1.342	AKT1,EGF,EGFR,GRB2,HRAS,ITPR1,JAK1,MAP3K1,MAPK1,MAPK12,PIK3C2G,PIK3CD,PIK3CG,PIK3R2,PIK3R3,PIK3R5,PLCG1,SRC,STAT1,STAT3
Cell Cycle: G1/S Checkpoint Regulation	0	0.351	-1	CCND2,CCND3,CDK6,CDKN1A,CDKN2A,CDKN2B,E2F3,E2F7,E2F8,FBXL5,HDAC1,HDAC3,HDAC4,HDAC5,HDAC9,PA2G4,RBL1,SUV39H1,TGFB1,TGFB3
Nucleotide Excision Repair Pathway	0	0.267	0	ERCC1,ERCC3,GTF2H4,POLR2H,POLR2L,RPA1,RPA2,RPA3
Protein Ubiquitination Pathway	0	0.395	0	AMFR,ANAPC2,B2M,BIRC2,CBL,CDC20,CRYAB,DNAJB11,DNAJB6,DNAJB9,DNAJC1,DNAJC11,DNAJC14,DNAJC15,DNAJC24,DNAJC3,DNAJC30,DNAJC5,DNAJC5G,DNAJC6,DNAJC9,FBXW7,HSP90AB1,HSP90B1,HSPA13,HSPA4L,HSPA5,HSPA8,HSPB6,HSPB9,HSPD1,HSPE1,HSPH1,IFNG,NEDD4L,PRKN,PSMA1,PSMA3,PSMA4,PSMA5,PSMA6,PSMB1,PSMB2,PSMB3,PSMB4,PSMB8,PSMB9,PSMC1,PSMC4,PSMC5,PSMC6,PSMD1,PSMD10,PSMD11,PSMD12,PSMD13,PSMD14,PSMD6,PSMD7,PSME1,PSME2,SASS6…
Cell Cycle: G2/M DNA Damage Checkpoint Regulation	0	0.378	-2.668	AURKA,BORA,CCNB1,CCNB2,CDC25B,CDK1,CDKN1A,CDKN2A,CHEK2,CKS1B,FBXL5,GADD45A,HIPK2,PLK1,RPRM,TOP2A,YWHAZ
TGF-β Signaling	0	0.378	1.043	ACVR1B,ACVR1C,BCL2,BMP2,BMP4,BMP7,BMPR1B,BMPR2,CDC42,GRB2,GSC,HDAC1,HRAS,INHBA,INHBB,IRF7,MAPK1,MAPK12,RAP1A,RAP1B,RAP2B,RASD1,RRAS,RUNX2,SERPINE1,SMAD6,TFE3,TGFB1,TGFB3,TGFBR2,TRAF6
Autophagy	0	0.387	1.434	AKT1,ARL8B,ATG16L1,ATG3,BAD,BCL2,BNIP3,CREB3L1,CREB3L2,CREB3L3,DAPK2,DDIT3,DRAM1,EGF,EIF2A,FOXO3,GCG,GCGR,GNAI3,HGF,HIF1A,INSR,IRS1,IRS2,MAP1LC3C,MAPK1,MAPK10,MAPK12,MYD88,NFKB1,NFKB2,NGFR,NOD2,OPTN,PI4K2A,PIK3C2G,PIK3CD,PIK3CG,PIK3R2,PIK3R3,PIK3R5,PPM1J,PPP2CB,PPP2R2B,PPP2R2C,PPP2R5A,PPP2R5B,PPP2R5D,PPP3CC,PRKACA,PRKACB,PRKAG2,PRKAG3,PRKAR1B,PRKAR2A,PRKAR2B,PRKCQ,RIPK1,SQSTM1,TFEB,TGFA,TGFB1,TNF…
Cancer Drug Resistance By Drug Efflux	0	0.37	0	AKT1,FOXG1,FOXO3,FOXO6,HRAS,MAPK1,NFKB1,PIK3CD,PIK3CG,PIK3R2,PIK3R3,PTGS2,RAP1A,RAP1B,RAP2B,RASD1,RRAS
Sirtuin Signaling Pathway	0	0.345	0.137	ACADL,ACLY,AGTRAP,AKT1,APP,ARG2,ARNTL,ATG16L1,ATG16L2,ATG3,ATG4D,BAX,BCL2L11,BPGM,CDH1,CPT1A,CPT1B,CXCL8,CYC1,EPAS1,FOXO3,G6PD,GABPB2,GADD45A,GADD45G,GLS,GLUD1,GOT2,H3-3A/H3-3B,HIF1A,LDHA,LDHB,LDHD,MAP1LC3C,MAPK1,MAPK12,NDRG1,NDUFA4L2,NDUFS8,NFKB1,NFKB2,NOS2,NQO1,NR1H4,PCK1,PCK2,PDHA1,PFKM,PGAM1,PGK1,POLR1D,PPARA,PPARG,PPARGC1A,PPID,REL,RELB,RRP9,SIRT7,SLC25A6,SLC2A1,SOD3,STAT3,SUV39H1,TIMM10,TIM…
NER (Nucleotide Excision Repair, Enhanced Pathway)	0	0.387	3.9	CHAF1A,CHAF1B,CUL4A,DNA2,ERCC1,ERCC3,GTF2H4,H3-3A/H3-3B,LIG1,LIG4,PCNA,POLA1,POLA2,POLE,POLR2H,POLR2L,PRIM1,PRIM2,RFC2,RFC3,RFC4,RFC5,RPA1,RPA2,RPA3,SLC19A1,TOP2A,UBE2N,XRCC1
Senescence Pathway	0	0.37	-1.342	ACVR1B,ACVR1C,AKT1,ANAPC2,BMPR2,CACNA1A,CACNA1B,CACNA1C,CACNA1D,CACNA1F,CACNA2D2,CACNA2D4,CACNB2,CACNB3,CACNG7,CACNG8,CAPN1,CAPN2,CAPN3,CAPN5,CAPN7,CAPN9,CAPNS1,CBX8,CCNB1,CCNB2,CCND2,CCND3,CDC25B,CDK1,CDK6,CDKN1A,CDKN2A,CDKN2B,CHEK2,CXCL8,DMTF1,E2F3,E2F7,E2F8,FOXO3,GADD45A,GADD45G,HIPK2,HRAS,IL6,IRF3,ITSN2,MAPK1,MAPK12,MAPKAPK2,NFAT5,NFKB1,NFKB2,PDHA1,PDK2,PDK3,PDK4,PHF19,PIK3C2G,PIK3CD,PIK3CG,P…
Xenobiotic Metabolism General Signaling Pathway	0	0.396	-0.164	ABCA2,ABCA4,AKT1,GSTZ1,HMOX1,HRAS,MAP3K1,MAP3K12,MAP3K14,MAP3K5,MAP3K8,MAP3K9,MAPK1,MAPK12,MGST1,MGST2,NQO1,NR1H4,NR1I2,PIK3C2G,PIK3CD,PIK3CG,PIK3R2,PIK3R3,PIK3R5,PPARA,PRKCB,PRKCD,PRKCE,PRKCQ,PRKD1,RAP1A,RAP1B,RAP2B,RASD1,RRAS,SLC51A,UGT8
Xenobiotic Metabolism CAR Signaling Pathway	0	0.377	-1.897	ALDH16A1,ALDH3B1,ALDH3B2,ALDH8A1,CHST1,CHST15,CHST2,CYP1A1,EGFR,GAL3ST2,GRIP1,GSTZ1,HS2ST1,HS3ST3B1,HS3ST4,HSP90AB1,HSP90B1,MAPK1,MGST1,MGST2,NDST2,NOS2,NRIP1,PPARGC1A,PPM1J,PPP2CB,PPP2R2B,PPP2R2C,PPP2R5A,PPP2R5B,PPP2R5D,PRKCB,PRKCD,PRKCE,PRKCQ,PRKD1,SOD3,SRA1,SRC,UGT8
Xenobiotic Metabolism PXR Signaling Pathway	0	0.394	-3.202	ALDH16A1,ALDH3B1,ALDH3B2,ALDH8A1,CAMK2D,CAMK2G,CHST1,CHST15,CHST2,GAL3ST2,GRIP1,GSTZ1,HS2ST1,HS3ST3B1,HS3ST4,HSP90AB1,HSP90B1,MAOA,MGST1,MGST2,NCOR2,NDST2,NOS2,NR1I2,NRIP1,PPARGC1A,PPP1R14A,PPP1R14B,PPP1R14C,PPP1R3C,PRKACA,PRKACB,PRKAG2,PRKAR1B,PRKAR2A,PRKAR2B,PRKCB,PRKCD,PRKCE,PRKCQ,PRKD1,SRA1,UGT8
Coronavirus Pathogenesis Pathway	0	0.388	0.267	ACE,ADAM9,AR,ATP6AP1,ATP6V1A,BAX,BCL2,BCL2L11,CASP8,CASP9,CCDC22,CXCL8,DDIT3,E2F3,E2F7,E2F8,EEF1A1,EIF2A,HDAC1,HDAC3,HDAC4,HDAC5,HDAC9,HIF1A,IFNG,IL1B,IL6,IRF3,IRF7,IRF9,JAK1,MAPK1,MAPK10,MAPK12,NFKB1,NFKB2,NFKBIA,NFKBIE,NPM1,PA2G4,PIKFYVE,PTGS2,RBL1,REL,RELB,RIPK1,RIPK3,RPS8,SERPINE1,STAT1,STAT2,STAT3,SUV39H1,TGFB1,TGFBR2,TRAF3,TYK2
Coronavirus Replication Pathway	0	0.292	1.89	ACE,COPA,COPB2,TUBA1B,TUBA1C,TUBB,TUBB2B

## Sheet: C_ME vs. PC_ME
Cancer microenvironment versus precancerous microenvironment
Ingenuity Canonical Pathways	-log(p-value)	Ratio	z-score	Molecules
Phototransduction Pathway	14.5	0.848	0	ARR3,CNGA1,CNGA3,CNGB1,CNGB3,GNAT1,GNAT2,GNB1,GNB3,GNB5,GNGT1,GNGT2,GUCA1A,GUCA1B,GUCA1C,GUCY1A1,GUCY1A2,GUCY2D,OPN1LW,OPN1SW,OPN3,OPN4,OPN5,PDC,PDE6A,PDE6B,PDE6D,PDE6G,PDE6H,PRKACA,PRKAR1B,PRKAR2A,PRKAR2B,RCVRN,RGR,RGS9,RGS9BP,RHO,SAG
Phagosome Maturation	12.6	0.631	0	ATP6AP1,ATP6AP1L,ATP6AP2,ATP6V0A1,ATP6V0B,ATP6V0C,ATP6V0D1,ATP6V0E2,ATP6V1A,ATP6V1B2,ATP6V1C1,ATP6V1E1,ATP6V1F,ATP6V1G1,ATP6V1H,B2M,CALR,CANX,CTSA,CTSB,CTSC,CTSD,CTSF,CTSH,CTSK,CTSL,CTSS,CTSZ,CYBB,DYNC1I1,DYNC1I2,EEA1,GOSR2,NAPB,NAPG,NCF1,NCF2,NSF,PIKFYVE,PRDX1,PRDX2,PRDX6,RAB5A,RAC1,RAC3,SNAP25,STX1B,TAP1,TCIRG1,TSG101,TUBA1B,TUBA1C,TUBB,TUBB2B,TUBB4B,TUBD1,VAMP2,VAMP3,VPS18,VPS33A,VPS37A,VPS37C…
Axonal Guidance Signaling	11.6	0.449	0	ABLIM1,ABLIM3,ACE,ACTR2,ADAM17,ADAM19,ADAM22,ADAM23,ADAM8,ADAM9,ADAMTS10,ADAMTS18,ADAMTS6,ARHGEF12,ARPC1B,ARPC2,ARPC3,ARPC4,ARPC5,BAIAP2,BDNF,BMP1,BMP2,BMP4,BMP5,BMP7,CDC42,CFL1,CXCL12,CXCR4,DPYSL2,ECE2,EFNA1,EFNA3,EFNB3,EGF,EPHA3,EPHA6,EPHA7,EPHB2,EPHB6,ERAP2,FYN,FZD2,FZD3,FZD5,FZD7,FZD8,GLI1,GLIS2,GNA12,GNA13,GNAI1,GNAI2,GNAI3,GNAO1,GNAT1,GNAT2,GNAZ,GNB1,GNB2,GNB3,GNB4,GNB5,GNG10,GNG12,GNG13,GN…
Hepatic Fibrosis / Hepatic Stellate Cell Activation	8.23	0.522	0	BAX,BCL2,CCR7,CD40,COL11A1,COL11A2,COL12A1,COL15A1,COL17A1,COL28A1,COL2A1,COL4A1,COL4A2,COL4A3,COL4A5,COL4A6,COL5A3,COL8A1,COL9A3,CXCL8,CXCR3,ECE1,EDN1,EDNRB,EGF,FAS,FGFR1,FGFR2,FLT4,FN1,IGF1R,IGF2,IGFBP5,IL10RA,IL1B,IL1RAPL1,IL4R,IL6,KDR,KLF6,LAMA1,LEP,LHX2,MET,MMP13,MMP9,MYH11,MYH14,MYL2,MYL6,MYL9,MYO18A,MYO1H,MYO5C,NFKB2,NGFR,PDGFA,PDGFD,PGF,REL,SERPINE1,STAT1,TGFA,TGFB3,TIMP2,TNF,TNFRSF1A,TNF…
RHOGDI Signaling	7.79	0.491	-1.941	ACTB,ACTC1,ACTR2,ARHGAP1,ARHGAP4,ARHGDIA,ARHGDIG,ARHGEF1,ARHGEF12,ARHGEF2,ARHGEF9,ARPC1B,ARPC2,ARPC3,ARPC4,ARPC5,CD44,CDC42,CDH12,CDH15,CDH18,CDH19,CDH26,CDH7,CDH8,CFL1,DGKZ,DLC1,ESR2,FNBP1,GNA12,GNA13,GNAI1,GNAI2,GNAI3,GNAO1,GNAT1,GNAT2,GNAZ,GNB1,GNB2,GNB3,GNB4,GNB5,GNG10,GNG12,GNG13,GNG3,GRIP1,ITGA2B,ITGA4,ITGA5,ITGA6,ITGB1,ITGB2,ITGB4,LIMK1,LIMK2,MSN,MYH11,MYH14,MYL10,MYL2,MYL6,MYL9,PAK6,PIKFY…
Synaptogenesis Signaling Pathway	7.35	0.439	-2.373	ACTR2,ADCY1,ADCY3,ADCY6,ADCY8,AP2B1,AP2M1,APOE,ARPC1B,ARPC2,ARPC3,ARPC4,ARPC5,BAD,BDNF,CACNA1B,CACNB2,CACNB3,CADM1,CAMK2D,CAMK2G,CDC42,CDH12,CDH15,CDH18,CDH19,CDH26,CDH7,CDH8,CFL1,CNTNAP2,CPLX2,CPLX3,CPLX4,CREB3L3,CREB5,DAB1,DNAJC5,EFNA1,EFNA3,EFNB3,EPHA3,EPHA6,EPHA7,EPHB2,EPHB6,FYN,GOSR2,GRB2,GRIA2,GRIA3,GRIA4,GRIN1,GRIN2D,GRIN3B,GRINA,GRM2,GRM3,GRM6,GRM8,GUCY1A1,HCK,HRAS,HSPA8,ITPR1,LIMK1,LYN,M…
SNARE Signaling Pathway	6.66	0.524	-2.562	ADCY1,ADCY3,ADCY6,ADCY8,CACNA1B,CACNB2,CACNB3,CAMK2D,CAMK2G,CPLX2,CPLX3,CPLX4,DNAJC5,GOSR2,GUCY1A1,HSPA8,MYH11,MYH14,MYL2,MYL6,MYL9,MYO18A,MYO1H,MYO5C,NAPB,NAPG,NSF,PRKACA,PRKAR1B,PRKAR2A,PRKAR2B,RAB11A,RAB1A,RAB22A,RAB3A,RAB8A,RIMS1,SNAP25,SNCB,SNCG,STX1B,STXBP1,STXBP4,STXBP5,SYN1,SYT1,SYT11,SYT13,SYT2,SYT3,SYT5,VAMP2,VAMP3,VTI1B,YKT6
GABA Receptor Signaling	6.58	0.519	0	ABAT,ADCY1,ADCY3,ADCY6,ADCY8,AP2B1,AP2M1,CACNA1B,CACNA1C,CACNA1D,CACNA1F,CACNA1H,CACNA1S,CACNA2D4,CACNB2,CACNB3,CACNG7,CACNG8,DNM1,GABARAP,GABRA6,GABRB3,GABRD,GABRG2,GABRP,GABRR1,GABRR3,GAD1,GAD2,GNA12,GNA13,GNAI1,GNAI2,GNAI3,GNAO1,GNAT1,GNAT2,GNAZ,GNB1,GNB2,GNB3,GNB4,GNB5,GNG10,GNG12,GNG13,GNG3,GPR37,GUCY1A1,ITPR1,KCNN1,KCNN3,NSF,SLC6A1,SLC6A11,UBC
CLEAR Signaling Pathway	6.35	0.435	1.177	ASAH1,ATP6AP1,ATP6AP1L,ATP6AP2,ATP6V0A1,ATP6V0B,ATP6V0C,ATP6V0D1,ATP6V0E2,ATP6V1A,ATP6V1B2,ATP6V1C1,ATP6V1E1,ATP6V1F,ATP6V1G1,ATP6V1H,BLOC1S1,BMPR1B,BMT2,BNIP3,CASTOR1,CD63,CLCN7,CREB3L3,CREB5,CTNS,CTSA,CTSB,CTSD,CTSF,EGF,FGFR1,FGFR2,FGFR3,FLT4,GABARAP,GALNS,GBA,GHR,GLB1,GLMP,GNS,HPS1,HPS3,HPS5,HRAS,IFI30,IGF1R,ITPR1,KDR,LAMTOR2,LAMTOR3,LAMTOR5,MCOLN1,MID1,MITF,NAGPA,NGFR,NR1H4,NTRK3,PPARA,PPARGC…
Ephrin Receptor Signaling	6.14	0.458	1.921	ABI1,ACTR2,ANGPT1,ARPC1B,ARPC2,ARPC3,ARPC4,ARPC5,CDC42,CFL1,CREB3L3,CREB5,CXCL12,CXCR4,EFNA1,EFNA3,EFNB3,EGF,EPHA3,EPHA6,EPHA7,EPHB2,EPHB6,FYN,GNA12,GNA13,GNAI1,GNAI2,GNAI3,GNAO1,GNAT1,GNAT2,GNAZ,GNB1,GNB2,GNB3,GNB4,GNB5,GNG10,GNG12,GNG13,GNG3,GRB2,GRIN1,GRIN2D,GRIN3B,GRINA,HRAS,ITGA2B,ITGA4,ITGA5,ITGA6,ITGB1,ITGB2,ITGB4,LIMK1,LIMK2,NCK1,NGEF,PAK6,PDGFA,PDGFD,PGF,PIK3C2G,PTPN11,PTPN13,RAC1,RAC3,R…
FAT10 Signaling Pathway	5.94	0.63	1.633	NUB1,PSMA1,PSMA3,PSMA4,PSMA5,PSMA8,PSMB1,PSMB2,PSMB3,PSMB4,PSMB8,PSMB9,PSMC1,PSMC5,PSMD1,PSMD10,PSMD11,PSMD12,PSMD13,PSMD14,PSMD4,PSMD6,PSMD7,PSME1,PSME2,PSME4,PSMF1,SQSTM1,TNF
Signaling by Rho Family GTPases	5.79	0.434	1.723	ACTB,ACTC1,ACTR2,ARHGEF1,ARHGEF12,ARHGEF2,ARHGEF9,ARPC1B,ARPC2,ARPC3,ARPC4,ARPC5,BAIAP2,CDC42,CDC42EP1,CDH12,CDH15,CDH18,CDH19,CDH26,CDH7,CDH8,CFL1,CIT,CYBB,CYFIP1,FNBP1,GFAP,GNA12,GNA13,GNAI1,GNAI2,GNAI3,GNAO1,GNAT1,GNAT2,GNAZ,GNB1,GNB2,GNB3,GNB4,GNB5,GNG10,GNG12,GNG13,GNG3,IQGAP1,ITGA2B,ITGA4,ITGA5,ITGA6,ITGB1,ITGB2,ITGB4,LIMK1,LIMK2,MAP3K12,MAP3K9,MAPK10,MSN,MYL10,MYL2,MYL6,MYL9,MYLK,NCF1,NCF2…
White Adipose Tissue Browning Pathway	5.63	0.5	-4.061	ADCY1,ADCY3,ADCY6,ADCY8,ANGPT2,BDNF,BMP7,CACNA1B,CACNA1C,CACNA1D,CACNA1F,CACNA1H,CACNA1S,CACNA2D4,CACNB2,CACNB3,CACNG7,CACNG8,CREB3L3,CREB5,CTBP1,CTBP2,DIO2,FGFR1,FGFR2,FGFR3,GUCY1A1,GUCY1A2,HIF1AN,ITPR1,KDR,LDHA,LDHB,LDHD,LEP,PPARA,PPARG,PPARGC1A,PRKAB1,PRKACA,PRKAG3,PRKAR1B,PRKAR2A,PRKAR2B,PRKG1,PRKG2,RXRA,SLC16A1,THRA,THRB,TRPV1,UCP1,VEGFA
Regulation of Actin-based Motility by Rho	5.19	0.518	2.401	ACTB,ACTC1,ACTR2,ARHGDIA,ARPC1B,ARPC2,ARPC3,ARPC4,ARPC5,BAIAP2,CDC42,CFL1,FNBP1,GSN,ITGA2B,ITGA4,ITGA5,ITGA6,ITGB1,ITGB2,ITGB4,LIMK1,MYL10,MYL2,MYL6,MYL9,MYLK,PAK6,PIKFYVE,PIP4K2A,PIP5K1C,RAC1,RAC3,RHOA,RHOBTB1,RHOBTB2,RHOC,RHOG,RHOJ,RHOU,RND1,WASL,WIPF1
Glycolysis I	5.12	0.789	0.258	ALDOA,ALDOB,BPGM,ENO1,ENO2,GAPDHS,GPI,PFKL,PFKM,PFKP,PGAM1,PGK1,PKLR,PKM,TPI1
Circadian Rhythm Signaling	5.01	0.421	0	AANAT,ADCY1,ADCY3,ADCY6,ADCY8,ADCYAP1R1,ARNTL,BDNF,CACNA1B,CACNA1C,CACNA1D,CACNA1F,CACNA1H,CACNA1S,CACNA2D4,CACNB2,CACNB3,CACNG7,CACNG8,CAMK2D,CAMK2G,CREB3L3,CREB5,CTH,DBP,FYN,GAD1,GNAI1,GNAI2,GNAI3,GNB1,GNB2,GNB3,GNB4,GNB5,GNG10,GNG12,GNG13,GNG3,GRIA2,GRIA3,GRIA4,GRIN1,GRIN2D,GRIN3B,GRINA,GUCY1A1,GUCY1A2,GUCY2D,HCK,HLF,HRAS,ITPR1,LYN,MKNK1,MTNR1A,MTNR1B,NGF,NGFR,OPN4,PDIA3,PER1,PER3,PLCD1,PLCG2,…
Cardiac β-adrenergic Signaling	4.82	0.451	-2.263	ADCY1,ADCY3,ADCY6,ADCY8,AKAP1,AKAP12,AKAP7,ATP2A2,CACNA1B,CACNA1C,CACNA1D,CACNA1F,CACNA1S,CACNA2D4,CACNB2,CACNB3,CACNG7,CACNG8,GDPD3,GNA12,GNA13,GNAI1,GNAI2,GNAI3,GNAO1,GNAT1,GNAT2,GNAZ,GNB1,GNB2,GNB3,GNB4,GNB5,GNG10,GNG12,GNG13,GNG3,GUCY1A1,PDE1C,PDE2A,PDE4B,PDE6A,PDE6B,PDE6D,PDE6G,PDE6H,PDE8B,PKIB,PKIG,PPM1J,PPP1R14A,PPP1R14C,PPP1R3C,PPP1R3D,PPP2CB,PPP2R2B,PPP2R2C,PPP2R5A,PPP2R5B,PRKACA,PRKAR1B…
Thrombin Signaling	4.81	0.43	1.605	ADCY1,ADCY3,ADCY6,ADCY8,ARHGEF1,ARHGEF10L,ARHGEF12,ARHGEF2,ARHGEF25,ARHGEF33,ARHGEF37,ARHGEF39,ARHGEF40,ARHGEF9,CAMK1D,CAMK1G,CAMK2D,CAMK2G,CDC42,EGF,FNBP1,GATA1,GATA2,GATA3,GNA12,GNA13,GNAI1,GNAI2,GNAI3,GNAO1,GNAT1,GNAT2,GNAZ,GNB1,GNB2,GNB3,GNB4,GNB5,GNG10,GNG12,GNG13,GNG3,GRB2,GUCY1A1,HRAS,ITPR1,MYL10,MYL2,MYL6,MYL9,MYLK,NFKB2,OPN1SW,PDIA3,PDPK1,PIK3C2G,PIK3CB,PIK3R5,PLCD1,PLCG2,PLCH1,PLCH2,PRK…
Dilated Cardiomyopathy Signaling Pathway	4.65	0.473	-1.298	ACTB,ACTC1,ADCY1,ADCY3,ADCY6,ADCY8,ATP2A2,BAD,BAX,BCL2,CACNA1B,CACNA1C,CACNA1D,CACNA1F,CACNA1H,CACNA1S,CACNA2D4,CACNB2,CACNB3,CACNG7,CACNG8,CAMK1D,CAMK1G,CAMK2D,CAMK2G,CASP9,DMD,GAB1,GUCY1A1,ITPR1,LAMA4,LMNA,MYH11,MYH14,MYL2,MYL6,MYL9,MYO18A,MYO1H,MYO5C,PDE2A,PRKACA,PRKAR1B,PRKAR2A,PRKAR2B,PRKCE,PTPN11,RYR2,TNNC1,TNNI1,TNNI2,TNNT2
Clathrin-mediated Endocytosis Signaling	4.51	0.439	0	ACTB,ACTC1,ACTR2,AMPH,AP1M1,AP2B1,AP2M1,AP3M1,APOC1,APOD,APOE,APOF,ARF6,ARPC1B,ARPC2,ARPC3,ARPC4,ARPC5,ARRB1,CBL,CDC42,CLTB,CLTC,DNM1,EGF,EPHB2,FGF11,FGF13,FGF14,FGF16,FGF8,GRB2,HIP1,HIP1R,HSPA8,ITGA5,ITGB1,ITGB2,ITGB4,LDLRAP1,MET,MYO1E,MYO6,PCYOX1,PDGFA,PDGFD,PGF,PICALM,PIK3C2G,PIK3CB,PIK3R5,PIP5K1C,RAB11A,RAB11B,RAB5A,RAC1,RBP4,SH3BP4,SH3GL2,SH3GL3,SH3GLB1,SNX9,TF,TSG101,UBC,VEGFA,VEGFB,WASL
Ephrin B Signaling	4.43	0.522	0	ABI1,CAP1,CBL,CDC42,CFL1,CXCL12,CXCR4,EFNB3,EPHB2,EPHB6,GNA12,GNA13,GNAI1,GNAI2,GNAI3,GNAO1,GNAT1,GNAT2,GNAZ,GNB1,GNB2,GNB3,GNB4,GNB5,GNG10,GNG12,GNG13,GNG3,HRAS,LIMK1,RAC1,RAC3,RGS3,RHOA,VAV3
Calcium Signaling	4.43	0.431	-4.041	ACTC1,ASPH,ATP2A2,ATP2B1,ATP2B2,ATP2B3,CACNA1B,CACNA1C,CACNA1D,CACNA1F,CACNA1H,CACNA1S,CACNA2D4,CACNB2,CACNB3,CACNG7,CACNG8,CALR,CAMK1D,CAMK1G,CAMK2D,CAMK2G,CAMKK1,CHRNA10,CHRNA6,CHRNB3,CREB3L3,CREB5,GRIA2,GRIA3,GRIA4,GRIK1,GRIN1,GRIN2D,GRIN3B,GRINA,HDAC4,HDAC5,ITPR1,MEF2C,MYH11,MYH14,MYL2,MYL6,MYL9,MYO18A,MYO1H,MYO5C,NFAT5,PNCK,PRKACA,PRKAR1B,PRKAR2A,PRKAR2B,RAP1B,RAP2B,RCAN1,RCAN2,RCAN3,RYR1,RY…
RHOA Signaling	4.42	0.484	0.926	ACTB,ACTC1,ACTR2,ANLN,ARHGAP1,ARHGAP4,ARHGEF1,ARHGEF12,ARPC1B,ARPC2,ARPC3,ARPC4,ARPC5,BAIAP2,CDC42EP1,CFL1,CIT,DLC1,GNA12,GNA13,IGF1R,LIMK1,LIMK2,LPAR4,MSN,MYL10,MYL2,MYL6,MYL9,MYLK,NGEF,NRP2,PIKFYVE,PIP4K2A,PIP5K1C,PKN1,PTK2B,RHOA,RHPN1,RHPN2,SEMA3F,SEPTIN12,SEPTIN2,SEPTIN4,SEPTIN8
Colorectal Cancer Metastasis Signaling	4.39	0.41	1.477	ADCY1,ADCY3,ADCY6,ADCY8,ARRB1,BAD,BAX,BIRC5,CASP9,CDC42,EGF,FNBP1,FZD2,FZD3,FZD5,FZD7,FZD8,GNA12,GNA13,GNAI1,GNAI2,GNAI3,GNAO1,GNAT1,GNAT2,GNAZ,GNB1,GNB2,GNB3,GNB4,GNB5,GNG10,GNG12,GNG13,GNG3,GRB2,GUCY1A1,HRAS,IL6,IL6ST,JAK1,MAPK10,MMP13,MMP14,MMP15,MMP23B,MMP9,NFKB2,NOS2,PGF,PIK3C2G,PIK3CB,PIK3R5,PRKACA,PRKAR1B,PRKAR2A,PRKAR2B,PTGER4,RAC1,RAC3,RAP1B,RAP2B,RASD1,REL,RHOA,RHOBTB1,RHOBTB2,RHOC,RHOG…
Synaptic Long Term Depression	4.38	0.441	-2.364	CACNA1B,CACNA1C,CACNA1D,CACNA1F,CACNA1H,CACNA1S,CACNA2D4,CACNB2,CACNB3,CACNG7,CACNG8,CTH,GAD1,GNA12,GNA13,GNAI1,GNAI2,GNAI3,GNAO1,GNAT1,GNAT2,GNAZ,GRIA2,GRIA3,GRIA4,GRM2,GRM3,GRM6,GRM8,GUCY1A1,GUCY1A2,GUCY2D,HRAS,IGF1R,ITPR1,LYN,NOS2,PDIA3,PLA2G3,PLCD1,PLCG2,PLCH1,PLCH2,PNPLA3,PPM1J,PPP2CB,PPP2R2B,PPP2R2C,PPP2R5A,PPP2R5B,PRDX6,PRKCD,PRKCE,PRKD1,PRKG1,PRKG2,RAP1B,RAP2B,RASD1,RRAS,RYR1,RYR2,SLC39A7…
TEC Kinase Signaling	4.25	0.436	2.401	ACTB,ACTC1,BTK,CDC42,FAS,FNBP1,FYN,GNA12,GNA13,GNAI1,GNAI2,GNAI3,GNAO1,GNAT1,GNAT2,GNAZ,GNB1,GNB2,GNB3,GNB4,GNB5,GNG10,GNG12,GNG13,GNG3,HCK,ITGA2B,ITGA4,ITGA5,ITGA6,ITGB1,ITGB2,ITGB4,JAK1,LYN,MAPK10,NFKB2,PAK6,PIK3C2G,PIK3CB,PIK3R5,PLCG2,PRKCD,PRKCE,PRKD1,PTK2B,RAC1,RAC3,REL,RHOA,RHOBTB1,RHOBTB2,RHOC,RHOG,RHOJ,RHOU,RND1,STAT1,STAT2,STAT3,STAT6,TEC,TNF,TNFSF12,VAV3
Sperm Motility	4.23	0.418	-1.177	AATK,ALK,BTK,CACNA1H,CNGA1,CNGA3,CNGB1,CNGB3,CSF1R,CSK,DDR1,DDR2,DYRK4,EPHA3,EPHA6,EPHB2,ERBB3,FGFR1,FGFR2,FGFR3,FLT4,FYN,GNA12,GNA13,GNAI1,GNAI2,GNAI3,GNAO1,GNAT1,GNAT2,GNAZ,GNB1,GNB2,GNB3,GNB4,GNB5,GNG10,GNG12,GNG13,GNG3,GUCY1A1,GUCY1A2,HCK,IGF1R,ITPR1,JAK1,KDR,KIT,LTK,LYN,MATK,MET,NTRK3,PDE1C,PDE2A,PDE4B,PDIA3,PLA2G3,PLCD1,PLCG2,PLCH1,PLCH2,PNPLA3,PRDX6,PRKACA,PRKAR1B,PRKAR2A,PRKAR2B,PRKCD,PRK…
Cellular Effects of Sildenafil (Viagra)	4.2	0.463	0	ACTB,ACTC1,ADCY1,ADCY3,ADCY6,ADCY8,CACNA1B,CACNA1C,CACNA1D,CACNA1F,CACNA1S,CACNA2D4,CACNB2,CACNB3,CACNG7,CACNG8,GPR37,GUCY1A1,GUCY1A2,GUCY2D,ITPR1,KCNN1,KCNN3,MYH11,MYH14,MYL10,MYL2,MYL6,MYL9,MYLK,MYO18A,MYO1H,MYO5C,PABPC4,PDE1C,PDE2A,PDE4B,PDIA3,PLCD1,PLCG2,PLCH1,PLCH2,PRKACA,PRKAR1B,PRKAR2A,PRKAR2B,PRKG1,PRKG2,SLC4A10,SLC4A11
Colanic Acid Building Blocks Biosynthesis	3.89	0.833	3.162	GALK1,GALK2,GALT,GMPPA,GMPPB,GPI,MPI,PMM2,UGDH,UGP2
Actin Cytoskeleton Signaling	3.82	0.412	3.311	ACTB,ACTC1,ACTN1,ACTN2,ACTR2,APC2,ARHGEF1,ARHGEF12,ARPC1B,ARPC2,ARPC3,ARPC4,ARPC5,BAIAP2,CDC42,CFL1,CSK,CYFIP1,EGF,FGF11,FGF13,FGF14,FGF16,FGF8,FN1,GNA12,GNA13,GNG12,GRB2,GSN,HRAS,IQGAP1,ITGA2B,ITGA4,ITGA5,ITGA6,ITGB1,ITGB2,ITGB4,LIMK1,LIMK2,MATK,MSN,MYH11,MYH14,MYL10,MYL2,MYL6,MYL9,MYLK,MYO18A,MYO1H,MYO5C,PAK6,PDGFA,PDGFD,PIK3C2G,PIK3CB,PIK3R5,PIP5K1C,RAC1,RAC3,RAP1B,RAP2B,RASD1,RHOA,RRAS,SSH1,T…
Pyroptosis Signaling Pathway	3.8	0.558	3.266	BAX,CASP8,CASP9,FOXO3,GSDME,IL1B,IRF2,NEK7,NFKB2,NGFR,PANX1,PRKACA,PRKAR1B,PRKAR2A,PRKAR2B,PTGER4,PYCARD,RHOA,TLR5,TLR8,TNF,TNFRSF1A,TNFRSF1B,TRAF3
Glutamate Receptor Signaling	3.77	0.528	-1.732	GLUL,GNB1,GNB2,GNB3,GNB4,GNB5,GNG10,GNG12,GNG13,GNG3,GRIA2,GRIA3,GRIA4,GRIK1,GRIK5,GRIN1,GRIN2D,GRIN3B,GRINA,GRIP1,GRM2,GRM3,GRM6,GRM8,SLC17A6,SLC17A7,SLC1A2,SLC1A7
Insulin Secretion Signaling Pathway	3.73	0.397	-1.013	ABCC8,ADCY1,ADCY3,ADCY6,ADCY8,ASIC2,CACNA1B,CACNA1C,CACNA1D,CACNA1F,CACNA1H,CACNA1S,CACNA2D4,CACNB2,CACNB3,CACNG7,CACNG8,CAMK2D,CAMK2G,CPE,CREB3L3,CREB5,EIF2S1,EIF4G2,EIF4G3,FYN,GCG,GCGR,GHR,GIPR,GOSR2,GUCY1A1,HCK,ITPR1,JAK1,KLF11,LYN,MAFA,NALCN,NAPB,NAPG,NEUROD1,NSF,PC,PCSK1,PCSK2,PDHA1,PDIA3,PIK3C2G,PIK3CB,PIK3R5,PLCD1,PLCG2,PLCH1,PLCH2,PRKACA,PRKAR1B,PRKAR2A,PRKAR2B,PRKCD,PRKCE,PRKD1,PRLR,RAP1…
Actin Nucleation by ARP-WASP Complex	3.71	0.486	3.266	ACTR2,ARPC1B,ARPC2,ARPC3,ARPC4,ARPC5,BAIAP2,CDC42,FNBP1,GNA12,GRB2,HRAS,ITGA2B,ITGA4,ITGA5,ITGA6,ITGB1,ITGB2,ITGB4,NCK1,RAC1,RAC3,RAP1B,RAP2B,RASD1,RHOA,RHOBTB1,RHOBTB2,RHOC,RHOG,RHOJ,RHOU,RND1,RRAS,WASL,WIPF1
BAG2 Signaling Pathway	3.67	0.493	-0.577	ANXA2,CTSB,HSPA5,HSPA8,MAPKAPK2,NFKB2,PRKN,PSMA1,PSMA3,PSMA4,PSMA5,PSMA8,PSMB1,PSMB2,PSMB3,PSMB4,PSMB8,PSMB9,PSMC1,PSMC5,PSMD1,PSMD10,PSMD11,PSMD12,PSMD13,PSMD14,PSMD4,PSMD6,PSMD7,PSME1,PSME2,PSME4,PSMF1,REL
Oxytocin Signaling Pathway	3.67	0.4	-0.436	ARRB1,ATP2B1,ATP2B2,ATP2B3,CACNA1B,CACNA1C,CACNA1D,CACNA1F,CACNA1S,CACNA2D4,CACNB2,CACNB3,CACNG7,CACNG8,CAMKK1,CREB3L3,CREB5,CTH,CXCL8,EEF2,GAD1,GNA12,GNA13,GNAI1,GNAI2,GNAI3,GNAO1,GNB1,GNB2,GNB3,GNB4,GNB5,GNG10,GNG12,GNG13,GNG3,GRB2,GUCY1A1,GUCY1A2,GUCY2D,HRAS,IL6,ITPR1,LEP,MAPK10,MEF2C,MYH11,MYH14,MYL2,MYL6,MYL9,MYLK,MYO18A,MYO1H,MYO5C,NFKB2,PIK3C2G,PIK3CB,PIK3R5,PLA2G3,PNPLA2,PPARA,PPARG,PPP1R…
Integrin Signaling	3.62	0.416	3.046	ACTB,ACTC1,ACTN1,ACTN2,ACTR2,ARF1,ARF4,ARF6,ARPC1B,ARPC2,ARPC3,ARPC4,ARPC5,CAPN1,CAPN2,CAPN3,CAPN5,CAPN9,CDC42,FNBP1,FYN,GRB2,GSN,HRAS,ITGA2B,ITGA4,ITGA5,ITGA6,ITGB1,ITGB2,ITGB4,LIMS1,MYL2,MYL9,MYLK,NCK1,PAK6,PIK3C2G,PIK3CB,PIK3R5,PIKFYVE,PLCG2,RAC1,RAC3,RAP1B,RAP2B,RAPGEF1,RASD1,RHOA,RHOBTB1,RHOBTB2,RHOC,RHOG,RHOJ,RHOU,RND1,RRAS,TLN1,TLN2,TSPAN2,TSPAN3,TSPAN5,TSPAN7,VCL,WASL,WIPF1,ZYX
Osteoarthritis Pathway	3.6	0.413	2.405	ALPI,ALPL,ANKH,ANXA2,ANXA5,BMP2,C1QTNF4,CASP7,CASP8,CASP9,COL2A1,CREB3L3,CREB5,CTNNA2,CXCL8,DDR2,DKK1,EPAS1,FGF8,FGFR1,FGFR3,FN1,FOXO3,FZD2,FZD3,FZD5,FZD7,FZD8,GLI1,GLIS2,HDAC4,IL1B,IL1RAPL1,ITGA2B,ITGA4,ITGA5,ITGA6,ITGB1,ITGB2,ITGB4,JAG1,LEP,MATN3,MEF2C,MMP13,MMP9,NFKB2,NOS2,PGF,PPARG,PPARGC1A,PRKAB1,PRKAG3,PTCH1,PTCH2,RAC1,RBP4,REL,RUNX2,SDC4,SMAD6,TCF7L1,TNF,TNFRSF1A,TNFRSF1B,VEGFA,VEGFB,WNT16…
IL-8 Signaling	3.58	0.41	2.1	ANGPT1,ANGPT2,BAX,BCL2,CCND2,CDC42,CXCL8,CYBB,FLT4,FNBP1,GNA12,GNA13,GNAI1,GNAI2,GNAI3,GNAO1,GNAT1,GNAT2,GNAZ,GNB1,GNB2,GNB3,GNB4,GNB5,GNG10,GNG12,GNG13,GNG3,HMOX1,HRAS,IQGAP1,IRAK3,ITGB2,KDR,LASP1,LIMK1,LIMK2,MAPK10,MMP9,MYL2,MYL9,NCF1,NCF2,NFKBIA,NFKBIE,OPN1SW,PGF,PIK3C2G,PIK3CB,PIK3R5,PRKCD,PRKCE,PRKD1,PTK2B,RAB11FIP2,RAC1,RAC3,RAP1B,RAP2B,RASD1,RHOA,RHOBTB1,RHOBTB2,RHOC,RHOG,RHOJ,RHOU,RND1,RR…
Huntington's Disease Signaling	3.57	0.391	-2.082	BAX,BDNF,CACNA1B,CAPN1,CAPN2,CAPN3,CAPN5,CAPN9,CASP7,CASP8,CASP9,CDK5R1,CLTB,CLTC,CPLX2,CREB3L3,CREB5,CTSD,CYCS,DNAJB1,DNAJC5,DNM1,DYNC1I2,EGF,GNB1,GNB2,GNB3,GNB4,GNB5,GNG10,GNG12,GNG13,GNG3,GOSR2,GRB2,HDAC4,HDAC5,HIP1,HRAS,HSPA5,HSPA8,IGF1R,ITPR1,NAPB,NAPG,NEUROD1,NGF,NSF,PACSIN1,PDPK1,PENK,PIK3C2G,PIK3CB,PIK3R5,PRKCD,PRKCE,PRKD1,PSMA1,PSMA3,PSMA4,PSMA5,PSMA8,PSMB1,PSMB2,PSMB3,PSMB4,PSMB8,PSMB9,…
Hepatic Fibrosis Signaling Pathway	3.49	0.373	1.675	ACVR1B,ACVR1C,APC2,BCL2,CACNA1B,CACNA1C,CACNA1D,CACNA1F,CACNA1S,CACNA2D4,CACNB2,CACNB3,CACNG7,CACNG8,CD40,CDC42,COL11A2,COL2A1,COL5A3,CREB3L3,CREB5,CXCL8,CYBB,EDN1,FGFR1,FLT4,FNBP1,FTH1,FZD2,FZD3,FZD5,FZD7,FZD8,GLI1,GLIS2,GNAI1,GNAI2,GNAI3,HRAS,IL1B,IL1RAPL1,IRAK3,ITGA2B,ITGA4,ITGA5,ITGA6,ITGB1,ITGB2,ITGB4,JAK1,KDR,LEP,MAPK10,MMP13,MYL10,MYL2,MYL6,MYL9,MYLK,NCF1,NCF2,NFKB2,NFKBIA,NFKBIE,NGFR,OPN1…
Opioid Signaling Pathway	3.43	0.389	-1.86	ADCY1,ADCY3,ADCY6,ADCY8,AP2B1,AP2M1,ARRB1,BAD,CACNA1B,CACNA1C,CACNA1D,CACNA1F,CACNA1H,CACNA1S,CACNA2D4,CACNB2,CACNB3,CACNG7,CACNG8,CAMK1D,CAMK1G,CAMK2D,CAMK2G,CDC42,CLTB,CLTC,CREB3L3,CREB5,FYN,GNA12,GNA13,GNAI1,GNAI2,GNAI3,GNAO1,GNAT1,GNAT2,GNAZ,GNB1,GNB2,GNB3,GNB4,GNB5,GNG10,GNG12,GNG13,GNG3,GRIN1,GRIN2D,GRIN3B,GRINA,GRK7,GUCY1A1,HCK,HRAS,ITPR1,KCNJ3,LYN,NFKB2,NFKBIA,PDE1C,PDYN,PENK,PIK3C2G,PNOC…
fMLP Signaling in Neutrophils	3.39	0.438	1.768	ACTR2,ARPC1B,ARPC2,ARPC3,ARPC4,ARPC5,CDC42,CYBB,FPR1,GNA12,GNA13,GNAI1,GNAI2,GNAI3,GNAO1,GNAT1,GNAT2,GNAZ,GNB1,GNB2,GNB3,GNB4,GNB5,GNG10,GNG12,GNG13,GNG3,HRAS,ITPR1,NCF1,NCF2,NFAT5,NFKB2,NFKBIA,NFKBIE,OPN1SW,PIK3C2G,PIK3CB,PIK3R5,PRKCD,PRKCE,PRKD1,RAC1,RAC3,RAP1B,RAP2B,RASD1,REL,RRAS
CXCR4 Signaling	3.35	0.42	1.622	ADCY1,ADCY3,ADCY6,ADCY8,CDC42,CXCL12,CXCR4,ELMO3,FNBP1,GNA12,GNA13,GNAI1,GNAI2,GNAI3,GNAO1,GNAT1,GNAT2,GNAZ,GNB1,GNB2,GNB3,GNB4,GNB5,GNG10,GNG12,GNG13,GNG3,GUCY1A1,HRAS,ITPR1,LYN,MAPK10,MYL10,MYL2,MYL6,MYL9,OPN1SW,PAK6,PIK3C2G,PIK3CB,PIK3R5,PRKCD,PRKCE,PRKD1,RAC1,RAC3,RAP1B,RAP2B,RASD1,RHOA,RHOBTB1,RHOBTB2,RHOC,RHOG,RHOJ,RHOU,RND1,RRAS
G Beta Gamma Signaling	3.28	0.434	-1.206	ADCY1,BTK,CACNA1B,CACNA1C,CACNA1D,CACNA1F,CACNA1H,CACNA1S,CACNA2D4,CACNB2,CACNB3,CACNG7,CACNG8,CDC42,GNA12,GNA13,GNAI1,GNAI2,GNAI3,GNAO1,GNAT1,GNAT2,GNAZ,GNB1,GNB2,GNB3,GNB4,GNB5,GNG10,GNG12,GNG13,GNG3,GRB2,HRAS,ITPR1,KCNJ3,PDPK1,PLCG2,PRKACA,PRKAR1B,PRKAR2A,PRKAR2B,PRKCD,PRKCE,PRKD1,RAP1B,RAP2B,RASD1,RRAS
Human Embryonic Stem Cell Pluripotency	3.27	0.421	0	APC2,BDNF,BMP1,BMP2,BMP4,BMP5,BMP7,BMPR1B,FGFR1,FGFR2,FGFR3,FZD2,FZD3,FZD5,FZD7,FZD8,GNA12,GNA13,GNAI1,GNAI2,GNAI3,GNAO1,GNAT1,GNAT2,GNAZ,GNB1,GNB2,GNB3,GNB4,GNB5,GNG10,GNG12,GNG13,GNG3,INHBA,NGF,NTRK3,PDGFA,PDGFD,PDPK1,PIK3C2G,PIK3CB,PIK3R5,S1PR5,SMAD6,TCF7L1,TGFB3,WNT16,WNT2B,WNT3,WNT5A,WNT5B,WNT6,WNT7A,WNT8B,ZIC3
Sphingosine-1-phosphate Signaling	3.22	0.447	0.686	ADCY1,ADCY3,ADCY6,ADCY8,ASAH1,ASAH2,CASP7,CASP8,CASP9,CDC42,FNBP1,GNA12,GNA13,GNAI1,GNAI2,GNAI3,GUCY1A1,OPN1SW,PDGFA,PDGFD,PDIA3,PIK3C2G,PIK3CB,PIK3R5,PLCD1,PLCG2,PLCH1,PLCH2,PTK2B,RAC1,RAC3,RHOA,RHOBTB1,RHOBTB2,RHOC,RHOG,RHOJ,RHOU,RND1,S1PR5,SMPD1,SMPD3
Endocannabinoid Neuronal Synapse Pathway	3.2	0.422	-1.982	ABHD6,ADCY1,ADCY3,ADCY6,ADCY8,CACNA1B,CACNA1C,CACNA1D,CACNA1F,CACNA1H,CACNA1S,CACNA2D4,CACNB2,CACNB3,CACNG7,CACNG8,DNAH3,FAAH,GNAI1,GNAI2,GNAI3,GNAO1,GNB1,GNB2,GNB3,GNB4,GNB5,GNG10,GNG12,GNG13,GNG3,GRIA2,GRIA3,GRIA4,GRIN1,GRIN2D,GRIN3B,GRINA,GUCY1A1,ITPR1,KCNJ3,MAPK10,OPN1SW,PDIA3,PLCD1,PLCG2,PLCH1,PLCH2,PRKACA,PRKAR1B,PRKAR2A,PRKAR2B,RIMS1,TRPV1
Relaxin Signaling	3.11	0.419	-1.46	ADCY1,ADCY3,ADCY6,ADCY8,CTH,GAD1,GDPD3,GNA12,GNA13,GNAI1,GNAI2,GNAI3,GNAO1,GNAT1,GNAT2,GNAZ,GNB1,GNB2,GNB3,GNB4,GNB5,GNG10,GNG12,GNG13,GNG3,GUCY1A1,GUCY1A2,GUCY2D,MMP9,NFKB2,NFKBIA,NFKBIE,NOS2,PDE1C,PDE2A,PDE4B,PDE6A,PDE6B,PDE6D,PDE6G,PDE6H,PDE8B,PIK3C2G,PIK3CB,PIK3R5,PRKACA,PRKAR1B,PRKAR2A,PRKAR2B,RAP1B,REL,SLC39A7,SOX15,VEGFA
α-Adrenergic Signaling	3.1	0.442	0.5	ADCY1,ADCY3,ADCY6,ADCY8,GNA12,GNA13,GNAI1,GNAI2,GNAI3,GNAO1,GNAT1,GNAT2,GNAZ,GNB1,GNB2,GNB3,GNB4,GNB5,GNG10,GNG12,GNG13,GNG3,GUCY1A1,GYS1,HRAS,ITPR1,OPN1SW,PHKG1,PLCG2,PRKACA,PRKAR1B,PRKAR2A,PRKAR2B,PRKCD,PRKCE,PRKD1,PYGB,RAP1B,RAP2B,RASD1,RRAS,SLC8A2
CREB Signaling in Neurons	3.08	0.357	-4.98	ADCY1,ADCY3,ADCY6,ADCY8,ADCYAP1R1,ADGRE5,ADGRL3,ADGRV1,ADRA1D,ADRA2C,AVPR1A,AVPR2,BMPR1B,CACNA1B,CACNA1C,CACNA1D,CACNA1F,CACNA1H,CACNA1S,CACNA2D4,CACNB2,CACNB3,CACNG7,CACNG8,CALCR,CAMK2D,CAMK2G,CCR6,CCR7,CHRM2,CMKLR1,CREB3L3,CREB5,DRD2,DRD4,EDNRB,EGF,F2RL1,FGFR1,FGFR2,FGFR3,FLT4,FPR1,FZD2,FZD3,FZD5,FZD7,FZD8,GCGR,GHR,GIPR,GNA12,GNA13,GNAI1,GNAI2,GNAI3,GNAO1,GNAT1,GNAT2,GNAZ,GNB1,GNB2,GNB3,GNB4,GN…
Protein Kinase A Signaling	3.03	0.368	-2.363	ADCY1,ADCY3,ADCY6,ADCY8,ADD2,AKAP1,AKAP12,AKAP7,ANAPC2,BAD,CAMK2D,CAMK2G,CDC16,CNGA1,CNGA3,CNGB1,CNGB3,CREB3L3,CREB5,DUSP22,DUSP3,DUSP4,DUSP8,FLNB,GDPD3,GNA13,GNAI1,GNAI2,GNAI3,GNB1,GNB2,GNB3,GNB4,GNB5,GNG10,GNG12,GNG13,GNG3,GRK7,GUCY1A1,GYS1,ITPR1,KDELR2,MYL10,MYL2,MYL6,MYL9,MYLK,NFAT5,NFKB2,NFKBIA,NFKBIE,NGFR,OPN1SW,PDE1C,PDE2A,PDE4B,PDE6A,PDE6B,PDE6D,PDE6G,PDE6H,PDE8B,PDIA3,PGP,PHKG1,PLCD1,PLC…
Agranulocyte Adhesion and Diapedesis	3.01	0.441	0	ACTB,ACTC1,CCL19,CCR6,CCR7,CLDN2,CXCL11,CXCL12,CXCL14,CXCL8,CXCR3,CXCR4,FN1,GNAI1,GNAI2,GNAI3,IL1B,ITGA4,ITGA5,ITGA6,ITGB1,ITGB2,MMP13,MMP14,MMP15,MMP23B,MMP9,MSN,MYH11,MYH14,MYL2,MYL6,MYL9,MYO18A,MYO1H,MYO5C,OPN1SW,SDC4,SELPLG,TNF,TNFRSF1A
G Protein Signaling Mediated by Tubby	3.01	0.541	0	GNA12,GNA13,GNAI1,GNAI2,GNAI3,GNAO1,GNAT1,GNAT2,GNAZ,GNB1,GNB2,GNB3,GNB4,GNB5,GNG10,GNG12,GNG13,GNG3,PLCG2,TUB
CCR5 Signaling in Macrophages	2.97	0.447	-0.632	CACNA1B,CACNA1C,CACNA1D,CACNA1F,CACNA1H,CACNA1S,CACNA2D4,CACNB2,CACNB3,CACNG7,CACNG8,FAS,GNA12,GNA13,GNAI1,GNAI2,GNAI3,GNAO1,GNAT1,GNAT2,GNAZ,GNB1,GNB2,GNB3,GNB4,GNB5,GNG10,GNG12,GNG13,GNG3,ITPR1,MAPK10,OPN1SW,PLCG2,PRKCD,PRKCE,PRKD1,PTK2B
GP6 Signaling Pathway	2.97	0.434	0.949	BTK,COL11A1,COL11A2,COL12A1,COL15A1,COL17A1,COL28A1,COL2A1,COL4A1,COL4A2,COL4A3,COL4A5,COL4A6,COL5A3,COL8A1,COL9A3,FYB1,FYN,GRB2,ITGA2B,ITPR1,LAMA1,LAMA4,LAMA5,LAMB2,LAMC1,LYN,NCK1,PDPK1,PIK3C2G,PIK3CB,PIK3R5,PLCG2,PRKCD,PRKCE,PRKD1,RAC1,RAP1B,RHOG,SCHIP1,SYK,TLN1,VAV3
Amyotrophic Lateral Sclerosis Signaling	2.95	0.431	1.257	BAX,BCL2,BID,BIRC2,CACNA1B,CACNA1C,CACNA1D,CACNA1F,CACNA1S,CACNA2D4,CACNB2,CACNB3,CACNG7,CACNG8,CAPN1,CAPN2,CAPN3,CAPN5,CAPN9,CASP7,CASP9,CYCS,GLUL,GRIA2,GRIA3,GRIA4,GRIK1,GRIK5,GRIN1,GRIN2D,GRIN3B,GRINA,NEFL,NEFM,PGF,PIK3C2G,PIK3CB,PIK3R5,RAB5A,RAC1,SLC1A2,SSR4,VEGFA,VEGFB
Wound Healing Signaling Pathway	2.94	0.4	2	ACVR1B,ACVR1C,COL11A1,COL11A2,COL12A1,COL15A1,COL17A1,COL28A1,COL2A1,COL4A1,COL4A2,COL4A3,COL4A5,COL4A6,COL5A3,COL8A1,COL9A3,CXCL8,EDA,EGF,FGFR2,FN1,GRB2,HRAS,IL13,IL1B,IL1RAPL1,IL6,ITGA6,ITGB1,ITGB4,JAK1,LAMA1,LAMA5,LAMC1,LEP,MAPK10,MMP9,NFKB2,NFKBIA,NFKBIE,NGFR,PDGFA,PDGFD,PGF,RAC1,RAP1B,RAP2B,RASD1,RRAS,STAT1,TGFA,TGFB3,TGFBR3,TNF,TNFRSF1A,TNFRSF1B,TNFSF11,TNFSF12,TNFSF13B,TRADD,TRPV1,VEGFA,VE…
Oxytocin In Spinal Neurons Signaling Pathway	2.91	0.609	-2.138	ABCC8,AVPR1A,CAMKK1,CTH,GAD1,GNAI3,GUCY1A1,GUCY1A2,GUCY2D,PRKG1,PRKG2,SLC39A7,SOX15,TRPV1
Gαi Signaling	2.88	0.419	1.029	ADCY1,ADCY3,ADCY6,ADCY8,ADRA2C,CHRM2,DRD2,DRD4,FPR1,GNA12,GNA13,GNAI1,GNAI2,GNAI3,GNAO1,GNAT1,GNAT2,GNAZ,GNB1,GNB2,GNB3,GNB4,GNB5,GNG10,GNG12,GNG13,GNG3,GRB2,GRM2,GRM3,GRM6,GRM8,GUCY1A1,HRAS,HTR1A,HTR1D,LTB4R,OPN1SW,PRKACA,PRKAR1B,PRKAR2A,PRKAR2B,RAP1B,RAP2B,RASD1,RGS7,RRAS,STAT3,XCR1
Tumor Microenvironment Pathway	2.82	0.406	2.562	ARG1,BAD,BCL2,CD44,CSF3,CSPG4,CXCL12,CXCL8,CXCR4,EGF,FAS,FGF11,FGF13,FGF14,FGF16,FGF8,FN1,FOXG1,FOXO3,FOXO6,HRAS,IGF2,IL13,IL1B,IL6,ITGA5,LEP,MMP13,MMP14,MMP15,MMP23B,MMP9,NFKB2,NOS2,PDGFA,PDGFD,PGF,PIK3C2G,PIK3CB,PIK3R5,PLAU,RAC1,RAP1B,RAP2B,RASD1,REL,RRAS,SLC16A1,SLC2A1,SLC2A3,STAT3,TGFB3,TNF,TNFRSF1A,VEGFA,VEGFB
Reelin Signaling in Neurons	2.77	0.411	0.762	ACTR2,APOE,ARHGEF1,ARHGEF10L,ARHGEF12,ARHGEF2,ARHGEF25,ARHGEF33,ARHGEF37,ARHGEF39,ARHGEF40,ARHGEF9,ARPC1B,ARPC2,ARPC3,ARPC4,ARPC5,CAMK2D,CAMK2G,CDC42,CDK5R1,CFL1,DAB1,DNAH3,FYN,GRIN1,GRIN2D,GRIN3B,GRINA,HCK,ITGA5,ITGB1,LIMK1,LYN,MAP1B,MAP3K9,MAPK10,MAPK8IP1,MAPK8IP2,NECTIN3,PDK2,PDK3,PIK3C2G,PIK3CB,PIK3R5,RAC1,RAP1B,RAPGEF1,RHOA,VLDLR,WASL
Gluconeogenesis I	2.75	0.632	1.155	ALDOA,ALDOB,BPGM,ENO1,ENO2,GAPDHS,GPI,MDH1,ME1,ME2,PGAM1,PGK1
Apelin Muscle Signaling Pathway	2.74	0.512	0	GNA12,GNA13,GNAI1,GNAI2,GNAI3,GNAO1,GNAT1,GNAT2,GNAZ,GNB1,GNB2,GNB3,GNB4,GNB5,GNG10,GNG12,GNG13,GNG3,PPARGC1A,PRKAB1,PRKAG3
GDP-mannose Biosynthesis	2.72	1	2.236	GMPPA,GMPPB,GPI,MPI,PMM2
Pulmonary Healing Signaling Pathway	2.71	0.396	1.664	BMP4,BMPR1B,CCNB1,CDC42,CFL1,CXCL12,CXCR4,EGF,FGFR1,FGFR2,FOXM1,FYN,FZD2,FZD3,FZD5,FZD7,FZD8,GRB2,HCK,HRAS,JAG1,KDR,LYN,MAPK10,MMP13,MMP14,MMP15,MMP23B,MMP9,NFKB2,NFKBIA,NGFR,NOTCH2,NOTCH3,PGF,PRKAB1,PRKAG3,PRKCD,PRKCE,PRKD1,RAC1,RAP1B,RAP2B,RASD1,RRAS,STAT3,TCF7L1,TGFB3,TNF,TNFRSF1A,TNFRSF1B,VEGFA,VEGFB,WNT16,WNT2B,WNT3,WNT5A,WNT5B,WNT6,WNT7A,WNT8B
Production of Nitric Oxide and Reactive Oxygen Species in Macrophages	2.71	0.396	2.219	APOC1,APOD,APOE,APOF,CDC42,CYBA,CYBB,FNBP1,IRF1,IRF8,JAK1,MAP3K12,MAP3K8,MAP3K9,MAPK10,NCF1,NCF2,NCF4,NFKB2,NFKBIA,NFKBIE,NGFR,NOS2,PCYOX1,PIK3C2G,PIK3CB,PIK3R5,PLCG2,PPARA,PPM1J,PPP1R14A,PPP1R14C,PPP1R3C,PPP1R3D,PPP2CB,PPP2R2B,PPP2R2C,PPP2R5A,PPP2R5B,PRKCD,PRKCE,PRKD1,PTPN6,RAC1,RAC3,RAP1B,RBP4,REL,RHOA,RHOBTB1,RHOBTB2,RHOC,RHOG,RHOJ,RHOU,RND1,SPI1,STAT1,TNF,TNFRSF1A,TNFRSF1B
Atherosclerosis Signaling	2.69	0.456	0	ALOX5,APOC1,APOD,APOE,APOF,CD40,COL11A2,COL2A1,COL5A3,CXCL12,CXCL8,CXCR4,F3,IL1B,IL6,ITGA4,ITGB2,MMP13,MMP9,NFKB2,PCYOX1,PDGFA,PDGFD,PLA2G3,PNPLA3,PRDX6,RBP4,REL,SELPLG,TNF,TNFSF12
Cardiac Hypertrophy Signaling (Enhanced)	2.68	0.35	-1.289	ACE,ACVR1B,ACVR1C,ADCY1,ADCY3,ADCY6,ADCY8,ADRA1D,ADRA2C,ATF6,ATP2A2,CACNA1B,CACNA1C,CACNA1D,CACNA1F,CACNA1S,CACNA2D4,CACNB2,CACNB3,CACNG7,CACNG8,CAMK2D,CAMK2G,CSF2RB,CXCL8,CYBB,EDA,EDN1,EDNRB,FGF11,FGF13,FGF14,FGF16,FGF8,FGFR1,FGFR2,FGFR3,FZD2,FZD3,FZD5,FZD7,FZD8,GDPD3,GHR,GNA12,GNA13,GNAI1,GNAI2,GNAI3,GNB1,GNB2,GNB3,GNB4,GNB5,GNG10,GNG12,GNG13,GNG3,GUCY1A1,HDAC4,HDAC5,HRAS,IGF1R,IL10RA,IL13,IL13…
Semaphorin Signaling in Neurons	2.66	0.481	0	ARHGAP1,ARHGEF12,CDC42,CFL1,CRMP1,DPYSL2,FNBP1,FYN,ITGB1,LIMK1,LIMK2,MET,PAK6,RAC1,RAC3,RHOA,RHOBTB1,RHOBTB2,RHOC,RHOG,RHOJ,RHOU,RND1,SEMA3A,SEMA4D
Remodeling of Epithelial Adherens Junctions	2.66	0.481	3.162	ACTB,ACTC1,ACTN1,ACTN2,ACTR2,ARF6,ARPC1B,ARPC2,ARPC3,ARPC4,ARPC5,CTNNA2,DNM1,IQGAP1,MAPRE1,MAPRE3,MET,RAB5A,TUBA1B,TUBA1C,TUBB,TUBB2B,TUBB4B,VCL,ZYX
Granulocyte Adhesion and Diapedesis	2.64	0.446	0	CCL19,CCR6,CCR7,CLDN2,CSF3,CXCL11,CXCL12,CXCL14,CXCL8,CXCR3,CXCR4,FPR1,GNAI1,GNAI2,GNAI3,IL1B,IL1RAPL1,ITGA4,ITGB1,ITGB2,MMP13,MMP14,MMP15,MMP23B,MMP9,MSN,NGFR,OPN1SW,SDC4,SELPLG,TNF,TNFRSF1A,TNFRSF1B
Fcγ Receptor-mediated Phagocytosis in Macrophages and Monocytes	2.61	0.442	2.744	ACTB,ACTC1,ACTR2,ARF6,ARPC1B,ARPC2,ARPC3,ARPC4,ARPC5,CBL,CDC42,DGKB,FYB1,FYN,HCK,HMOX1,INPP5D,LYN,NCF1,NCK1,PIK3C2G,PRKCD,PRKCE,PRKD1,PTK2B,RAB11A,RAB11B,RAC1,RAC3,SYK,TLN1,TLN2,VAMP3,VAV3
Molecular Mechanisms of Cancer	2.61	0.353	0	ADCY1,ADCY3,ADCY6,ADCY8,APC2,ARHGEF1,ARHGEF12,ARHGEF2,ARHGEF9,AURKA,BAD,BAX,BCL2,BCL2L11,BID,BIRC2,BMP1,BMP2,BMP4,BMP5,BMP7,BMPR1B,CAMK2D,CAMK2G,CASP7,CASP8,CASP9,CBL,CCND2,CDC42,CDKN2A,CDKN2B,CTNNA2,CYCS,DAXX,E2F7,E2F8,FAS,FNBP1,FYN,FZD2,FZD3,FZD5,FZD7,FZD8,GAB1,GLI1,GNA12,GNA13,GNAI1,GNAI2,GNAI3,GNAO1,GNAT1,GNAT2,GNAZ,GNB1,GNB2,GNB3,GNB4,GNB5,GNG10,GNG12,GNG13,GNG3,GRB2,GUCY1A1,HDAC4,HDAC5,HIPK…
Cardiac Hypertrophy Signaling	2.59	0.376	-1.109	ADCY1,ADCY3,ADCY6,ADCY8,ADRA1D,ADRA2C,CACNA1B,CACNA1C,CACNA1D,CACNA1F,CACNA1S,CACNA2D4,CACNB2,CACNB3,CACNG7,CACNG8,CDC42,FNBP1,GNA12,GNA13,GNAI1,GNAI2,GNAI3,GNAO1,GNAT1,GNAT2,GNAZ,GNB1,GNB2,GNB3,GNB4,GNB5,GNG10,GNG12,GNG13,GNG3,GRB2,GUCY1A1,HRAS,IGF1R,IL6,IRS1,MAP3K12,MAP3K8,MAP3K9,MAPK10,MAPKAPK2,MEF2C,MYL10,MYL2,MYL6,MYL9,OPN1SW,PDIA3,PIK3C2G,PIK3CB,PIK3R5,PLCD1,PLCG2,PLCH1,PLCH2,PRKACA,PRKAR1B…
Gαs Signaling	2.58	0.42	-2.4	ADCY1,ADCY3,ADCY6,ADCY8,ADD2,AVPR2,CNGA1,CNGA3,CNGB1,CNGB3,CREB3L3,CREB5,GNA12,GNA13,GNAI1,GNAI2,GNAI3,GNAO1,GNAT1,GNAT2,GNAZ,GNB1,GNB2,GNB3,GNB4,GNB5,GNG10,GNG12,GNG13,GNG3,GUCY1A1,HCK,MC5R,PRKACA,PRKAR1B,PRKAR2A,PRKAR2B,PTGER4,RGS2,RYR1,RYR2,VIPR2
Gap Junction Signaling	2.56	0.395	0	ACTB,ACTC1,ADCY1,ADCY3,ADCY6,ADCY8,CTH,DBN1,DRD2,EGF,GAD1,GJD2,GNAI1,GNAI2,GNAI3,GRB2,GRIA2,GRIA3,GRIA4,GRIK1,GUCY1A1,GUCY1A2,GUCY2D,HRAS,ITPR1,OPN1SW,PDIA3,PIK3C2G,PIK3CB,PIK3R5,PLCD1,PLCG2,PLCH1,PLCH2,PRKACA,PRKAR1B,PRKAR2A,PRKAR2B,PRKCD,PRKCE,PRKD1,PRKG1,PRKG2,RAP1B,RAP2B,RASD1,RRAS,SGSM3,SLC39A7,SOX15,SP3,TJP1,TJP2,TUBA1B,TUBA1C,TUBB,TUBB2B,TUBB4B
Role of Hypercytokinemia/hyperchemokinemia in the Pathogenesis of Influenza	2.53	0.556	3.873	CXCL8,IL13,IL1B,IL6,IRF3,IRF7,IRF9,ISG15,JAK1,NFKB2,PYCARD,RSAD2,STAT1,STAT2,TNF
Interferon Signaling	2.49	0.6	2.714	BAX,BCL2,IFI35,IRF1,IRF9,ISG15,JAK1,PSMB8,SOCS1,STAT1,STAT2,TAP1
Netrin Signaling	2.44	0.458	-3.53	ABLIM1,ABLIM3,CACNA1B,CACNA1C,CACNA1D,CACNA1F,CACNA1H,CACNA1S,CACNA2D4,CACNB2,CACNB3,CACNG7,CACNG8,ITPR1,NCK1,NFAT5,PRKACA,PRKAR1B,PRKAR2A,PRKAR2B,PRKG1,RAC1,RAC3,RYR1,RYR2,UNC5B,UNC5D
GPCR-Mediated Nutrient Sensing in Enteroendocrine Cells	2.43	0.422	-3.124	ADCY1,ADCY3,ADCY6,ADCY8,CACNA1B,CACNA1C,CACNA1D,CACNA1F,CACNA1H,CACNA1S,CACNA2D4,CACNB2,CACNB3,CACNG7,CACNG8,GCG,GNAI1,GNAI2,GNAI3,GNG10,GNG12,GNG13,GNG3,GUCY1A1,ITPR1,OPN1SW,PDIA3,PLCD1,PLCG2,PLCH1,PLCH2,PRKACA,PRKAR1B,PRKAR2A,PRKAR2B,PRKCD,PRKCE,PRKD1
Dopamine-DARPP32 Feedback in cAMP Signaling	2.41	0.388	-2.236	ADCY1,ADCY3,ADCY6,ADCY8,ATP2A2,CACNA1B,CACNA1C,CACNA1D,CACNA1F,CACNA1S,CACNA2D4,CACNB2,CACNB3,CACNG7,CACNG8,CAMKK1,CREB3L3,CREB5,DRD2,DRD4,GNAI1,GNAI2,GNAI3,GRIN1,GRIN2D,GRIN3B,GRINA,GUCY1A1,GUCY1A2,ITPR1,KCNJ10,KCNJ14,KCNJ3,KCNJ4,OPN1SW,PDIA3,PLCD1,PLCG2,PLCH1,PLCH2,PPM1J,PPP1R14A,PPP1R14C,PPP1R3C,PPP1R3D,PPP2CB,PPP2R2B,PPP2R2C,PPP2R5A,PPP2R5B,PRKACA,PRKAR1B,PRKAR2A,PRKAR2B,PRKCD,PRKCE,PRKD1,PRK…
Necroptosis Signaling Pathway	2.41	0.417	3.162	BIRC2,CAMK2D,CAMK2G,CAPN1,CAPN2,CAPN3,CAPN5,CAPN9,CASP8,CYBB,CYLD,FAS,FKBP1A,GLUL,IRF3,IRF9,JAK1,NGFR,PELI1,PLA2G3,PPID,PYCARD,RBCK1,RBL1,RIPK1,RIPK3,SLC25A3,STAT1,STAT2,TIMM10,TIMM22,TIMM23,TNF,TNFRSF1A,TNFRSF1B,TNIP1,TOMM34,TRADD,TSPO,UBC
Iron homeostasis signaling pathway	2.4	0.414	0	ABCB10,ACO1,ATP6AP1,ATP6AP1L,ATP6AP2,ATP6V0A1,ATP6V0B,ATP6V0C,ATP6V0D1,ATP6V0E2,ATP6V1A,ATP6V1B2,ATP6V1C1,ATP6V1E1,ATP6V1F,ATP6V1G1,ATP6V1H,BMP1,BMP2,BMP4,BMP5,BMP7,BMPR1B,CREB3L3,CYBRD1,EGF,EPAS1,FTH1,HAMP,HMOX1,IL6,ISCU,JAK1,MCOLN1,PDGFA,SLC25A37,SLC48A1,STAT3,STEAP3,TCIRG1,TF
Corticotropin Releasing Hormone Signaling	2.35	0.4	0.469	ADCY1,ADCY3,ADCY6,ADCY8,ARPC5,BDNF,CACNA1B,CACNA1C,CACNA1D,CACNA1F,CACNA1H,CACNA1S,CACNA2D4,CACNB2,CACNB3,CACNG7,CACNG8,CREB3L3,CREB5,CTH,GAD1,GLI1,GNAI1,GNAI2,GNAI3,GNAO1,GUCY1A1,GUCY1A2,GUCY2D,ITPR1,MEF2C,NOS2,OPN1SW,PLCG2,PRKACA,PRKAR1B,PRKAR2A,PRKAR2B,PRKCD,PRKCE,PRKD1,PTCH1,PTCH2,RAP1B,SLC39A7,SOX15,UCN,VEGFA
Mechanisms of Viral Exit from Host Cells	2.28	0.5	0	ACTB,ACTC1,CHMP2A,CHMP3,CHMP4B,CHMP6,LMNB1,PRKCD,PRKCE,PRKD1,SH3GL2,SH3GL3,SH3GLB1,SNF8,TSG101,VPS25,VPS36,VPS37C
Germ Cell-Sertoli Cell Junction Signaling	2.26	0.388	0	ACTB,ACTC1,ACTN1,ACTN2,CDC42,CFL1,CTNNA2,FNBP1,GSN,HRAS,IQGAP1,ITGA6,ITGB1,JUP,LIMK1,LIMK2,MAP3K12,MAP3K8,MAP3K9,MAPK10,MYO7A,NECTIN3,PAK6,PDPK1,PIK3C2G,PIK3CB,PIK3R5,RAB8B,RAC1,RAC3,RAP1B,RAP2B,RASD1,RHOA,RHOBTB1,RHOBTB2,RHOC,RHOG,RHOJ,RHOU,RND1,RRAS,TGFB3,TJP1,TNF,TNFRSF1A,TUBA1B,TUBA1C,TUBB,TUBB2B,TUBB4B,VCL,WASL,ZYX
Oxytocin In Brain Signaling Pathway	2.19	0.387	-1.786	CACNA1B,CACNA1C,CACNA1D,CACNA1F,CACNA1H,CACNA1S,CACNA2D4,CACNB2,CACNB3,CACNG7,CACNG8,CAMKK1,CREB3L3,CREB5,DDIT3,GNAI1,GNAI2,GNAI3,GNAO1,GNB1,GNB2,GNB3,GNB4,GNB5,GNG10,GNG12,GNG13,GNG3,HRAS,IL1B,IL6,ITPR1,MEF2C,NFKB2,PIK3C2G,PIK3CB,PIK3R5,PLA2G3,PNPLA3,PRDX6,PRKCD,PRKCE,PRKD1,PTGS1,PYCARD,RAP1B,RAP2B,RASD1,RGS2,RRAS,SLC12A5,TNF,TRPV1
Gαq Signaling	2.19	0.387	0	ADRA1D,ARHGEF25,AVPR1A,BTK,CALCR,CDC42,CSK,FNBP1,GNA12,GNA13,GNAI1,GNAI2,GNAI3,GNAO1,GNAT1,GNAT2,GNAZ,GNB1,GNB2,GNB3,GNB4,GNB5,GNG10,GNG12,GNG13,GNG3,GYS1,HMOX1,ITPR1,NFKB2,NFKBIA,NFKBIE,PIK3C2G,PIK3CB,PIK3R5,PLCG2,PRKCD,PRKCE,PRKD1,PTK2B,RAC1,RAC3,REL,RGS2,RGS7,RHOA,RHOBTB1,RHOBTB2,RHOC,RHOG,RHOJ,RHOU,RND1
IL-1 Signaling	2.19	0.42	0	ADCY1,ADCY3,ADCY6,ADCY8,GNA12,GNA13,GNAI1,GNAI2,GNAI3,GNAO1,GNAT1,GNAT2,GNAZ,GNB1,GNB2,GNB3,GNB4,GNB5,GNG10,GNG12,GNG13,GNG3,GUCY1A1,IRAK3,MAPK10,NFKB2,NFKBIA,NFKBIE,PRKACA,PRKAR1B,PRKAR2A,PRKAR2B,REL,TOLLIP
N-acetylglucosamine Degradation II	2.18	1	2	AMDHD2,GNPDA1,GNPDA2,NAGK
Systemic Lupus Erythematosus In B Cell Signaling Pathway	2.16	0.372	3.299	BAD,BCL2,BCL2L11,BLNK,BTK,CBL,CCND2,CD40,CD79A,CSK,CXCL8,EDA,FOXG1,FOXO3,FOXO6,FYN,GAB1,GRB2,HCK,HRAS,IFIH1,IL13,IL1B,IL6,IL6ST,INPP5D,INPP5K,IRF3,IRF7,IRF9,ISG15,JAK1,LEP,LYN,NFAT5,NFKB2,PDPK1,PIK3C2G,PIK3CB,PIK3R5,PIM2,PLCG2,PRKCD,PRKCE,PRKD1,PTPN11,PTPN6,RAC1,RAC3,RAP1B,RAP2B,RASD1,RASGRP3,REL,RRAS,STAT1,STAT2,STAT3,SYK,TGFB3,TLR8,TNF,TNFSF11,TNFSF12,TNFSF13B,TRAF3,TRAF4,TRAF5
FcγRIIB Signaling in B Lymphocytes	2.14	0.429	2.183	BLNK,BTK,CACNA1B,CACNA1C,CACNA1D,CACNA1F,CACNA1H,CACNA1S,CACNA2D4,CACNB2,CACNB3,CACNG7,CACNG8,CD79A,GRB2,HRAS,INPP5D,ITPR1,LYN,MAPK10,PDPK1,PIK3C2G,PIK3CB,PIK3R5,PLCG2,RAP1B,RAP2B,RASD1,RRAS,SYK
Macropinocytosis Signaling	2.14	0.429	2.982	ABI1,ARF6,CDC42,CSF1R,EGF,HRAS,ITGA5,ITGB1,ITGB2,ITGB4,MET,MRC1,NGF,PDGFA,PDGFD,PIK3C2G,PIK3CB,PIK3R5,PLCG2,PRKCD,PRKCE,PRKD1,RAB34,RAB5A,RAC1,RAP1B,RAP2B,RASD1,RHOA,RRAS
Basal Cell Carcinoma Signaling	2.13	0.446	-0.775	APC2,BMP1,BMP2,BMP4,BMP5,BMP7,FZD2,FZD3,FZD5,FZD7,FZD8,GLI1,GLIS2,HHIP,PTCH1,PTCH2,TCF7L1,WNT16,WNT2B,WNT3,WNT5A,WNT5B,WNT6,WNT7A,WNT8B
Neurovascular Coupling Signaling Pathway	2.12	0.38	-2.252	CACNA1B,CACNA1C,CACNA1D,CACNA1F,CACNA1H,CACNA1S,CACNA2D4,CACNB2,CACNB3,CACNG7,CACNG8,CHRM2,CTH,GABRA6,GABRB3,GABRD,GABRG2,GABRP,GABRR1,GABRR3,GAD1,GRIA2,GRIA3,GRIA4,GRIN1,GRIN2D,GRIN3B,GRINA,GUCY1A1,GUCY1A2,GUCY2D,ITPR1,KCNJ10,KCNJ14,KCNJ3,KCNJ4,KCNMA1,KCNN1,KCNN3,PLA2G3,PNPLA3,PRDX6,PRKACA,PRKAR1B,PRKAR2A,PRKAR2B,PRKG1,PRKG2,PTGER4,PTGS1,RHOA,RYR1,RYR2,SLC16A1,SLC1A2,SLC39A7,SOX15
Glioma Invasiveness Signaling	2.11	0.441	1.606	CD44,CDC42,FNBP1,HMMR,HRAS,MMP9,PIK3C2G,PIK3CB,PIK3R5,PLAU,RAC1,RAC3,RAP1B,RAP2B,RASD1,RHOA,RHOBTB1,RHOBTB2,RHOC,RHOG,RHOJ,RHOU,RND1,RRAS,TIMP2,VTN
Neuroinflammation Signaling Pathway	2.07	0.365	3.255	ACVR1B,ACVR1C,B2M,BCL2,BDNF,BIRC2,BIRC5,BIRC7,CALB1,CASP8,CD40,CREB3L3,CREB5,CSF1R,CXCL12,CXCL8,CYBB,FAS,GABRA6,GABRB3,GABRD,GABRG2,GABRP,GABRR1,GABRR3,GAD1,GAD2,GLUL,GRIN1,GRIN2D,GRIN3B,GRINA,HMOX1,IL1B,IL34,IL6,IRAK3,IRF3,IRF7,JAK1,KCNJ3,MAPK10,MFGE8,MMP9,NCF1,NCF2,NFAT5,NFKB2,NGF,NOS2,PIK3C2G,PIK3CB,PIK3R5,PLA2G3,PLCG2,PSEN2,PYCARD,RAC1,RAC3,REL,RIPK1,SLC1A2,SLC6A1,SLC6A11,STAT1,SYK,TGFB3,TGFB…
G-Protein Coupled Receptor Signaling	2.07	0.335	-1.655	ADCY1,ADCY3,ADCY6,ADCY8,ADCYAP1R1,ADGRE5,ADGRL3,ADGRV1,ADRA1D,ADRA2C,ARRB1,AVPR1A,AVPR2,CALCR,CAMK2D,CAMK2G,CCR6,CCR7,CDC42,CHRM2,CMKLR1,CNGA1,CNGA3,CNGB1,CNGB3,CREB3L3,CREB5,DRD2,DRD4,DUSP4,EDNRB,F2RL1,FOXG1,FOXO3,FOXO6,FPR1,FYN,FZD2,FZD3,FZD5,FZD7,FZD8,GCGR,GDPD3,GIPR,GNA12,GNA13,GNAI1,GNAI2,GNAI3,GNAO1,GNAT1,GNAT2,GNAZ,GNB1,GNB2,GNB3,GNB4,GNB5,GNG10,GNG12,GNG13,GNG3,GPR137B,GPR157,GPR158,GPR18…
Tight Junction Signaling	2.05	0.381	0	ACTB,ACTC1,ARHGEF2,CASK,CDC42,CEBPA,CGN,CLDN2,GOSR2,IGSF5,LLGL1,MYH11,MYH14,MYL2,MYL6,MYL9,MYLK,MYO18A,MYO1H,MYO5C,NAPB,NAPG,NECTIN1,NECTIN3,NFKB2,NGFR,NSF,PPM1J,PPP2CB,PPP2R2B,PPP2R2C,PPP2R5A,PPP2R5B,PRKACA,PRKAR1B,PRKAR2A,PRKAR2B,RAC1,REL,RHOA,SNAP25,STX1B,TGFB3,TJP1,TJP2,TNF,TNFRSF1A,TNFRSF1B,VAMP2,VAMP3,VCL,VTI1B,YKT6
ILK Signaling	2	0.373	2.359	ACTB,ACTC1,ACTN1,ACTN2,BMP2,CDC42,CFL1,CREB3L3,CREB5,FBLIM1,FLNB,FN1,FNBP1,IRS1,ITGB1,ITGB2,ITGB4,LIMS1,MAPK10,MMP9,MYH11,MYH14,MYL2,MYL6,MYL9,MYO18A,MYO1H,MYO5C,NFKB2,NOS2,PDPK1,PGF,PIK3C2G,PIK3CB,PIK3R5,PPM1J,PPP2CB,PPP2R2B,PPP2R2C,PPP2R5A,PPP2R5B,RAC1,RAC3,REL,RHOA,RHOBTB1,RHOBTB2,RHOC,RHOG,RHOJ,RHOU,RND1,RSU1,SNAI1,TMSB10/TMSB4X,TNF,TNFRSF1A,VCL,VEGFA,VEGFB
GNRH Signaling	2	0.374	-1.808	ADCY1,ADCY3,ADCY6,ADCY8,CACNA1B,CACNA1C,CACNA1D,CACNA1F,CACNA1H,CACNA1S,CACNA2D4,CACNB2,CACNB3,CACNG7,CACNG8,CAMK2D,CAMK2G,CDC42,CREB3L3,CREB5,GNAI1,GNAI2,GNAI3,GNB1,GNB2,GNB3,GNB4,GNB5,GNG10,GNG12,GNG13,GNG3,GRB2,GUCY1A1,HRAS,ITPR1,LHB,MAP3K12,MAP3K8,MAP3K9,MAPK10,NFKB2,OPN1SW,PAK6,PRKACA,PRKAR1B,PRKAR2A,PRKAR2B,PRKCD,PRKCE,PRKD1,PTK2B,RAC1,RAP1B,RAP2B,RASD1,REL,RRAS
Phagosome Formation	1.99	0.338	-0.254	ACTR2,ADCYAP1R1,ADGRE5,ADGRL3,ADGRV1,ADRA1D,ADRA2C,AP1M1,AP1S3,ARF6,ARPC1B,ARPC2,ARPC3,ARPC4,ARPC5,AVPR1A,AVPR2,CALCR,CARD9,CCR6,CCR7,CDC42,CFL1,CHRM2,CMKLR1,DRD2,DRD4,EDNRB,ELMO3,F2RL1,FN1,FPR1,FYN,FZD2,FZD3,FZD5,FZD7,FZD8,GCGR,GIPR,GPR137B,GPR157,GPR158,GPR183,GPR22,GPR27,GPR35,GPR37,GPR37L1,GPR39,GPR84,GPRC5B,GPRC5C,GRB2,GRM2,GRM3,GRM6,GRM8,HCK,HMOX1,HRAS,HTR1A,HTR1D,ITGA2B,ITGA4,ITGA5,ITGA6,I…
Leukocyte Extravasation Signaling	1.98	0.379	1.571	ACTB,ACTC1,ACTN1,ACTN2,ARHGAP1,ARHGAP4,BTK,CD44,CDC42,CLDN2,CTNNA2,CXCL12,CXCR4,CYBA,CYBB,DLC1,GNAI1,GNAI2,GNAI3,ITGA4,ITGB1,ITGB2,MAPK10,MMP13,MMP14,MMP15,MMP23B,MMP9,MSN,MYL6,NCF1,NCF2,NCF4,OPN1SW,PIK3C2G,PIK3CB,PIK3R5,PLCG2,PRKCD,PRKCE,PRKD1,PTK2B,PTPN11,RAC1,RAP1B,RHOA,SELPLG,TEC,TIMP2,VAV3,VCL,WASL,WIPF1
TWEAK Signaling	1.98	0.5	1.069	BAG4,BID,BIRC2,CASP7,CASP8,CASP9,CYCS,NFKB2,NFKBIA,NFKBIE,REL,RIPK1,TNFSF12,TRADD,TRAF3
nNOS Signaling in Skeletal Muscle Cells	1.97	0.474	0	CACNA1B,CACNA1C,CACNA1D,CACNA1F,CACNA1H,CACNA1S,CACNA2D4,CACNB2,CACNB3,CACNG7,CACNG8,CAPN3,DMD,ITPR1,RYR1,RYR2,SNTB1,SNTB2
NF-κB Signaling	1.97	0.38	1.26	AZI2,BMP2,BMP4,BMPR1B,CASP8,CD40,EGF,FGFR1,FGFR2,FGFR3,FLT4,GHR,HRAS,IGF1R,IL1B,IRAK3,KDR,MAP3K8,NFKB2,NFKBIA,NFKBIE,NGF,NGFR,NTRK3,PELI1,PIK3C2G,PIK3CB,PIK3R5,PLCG2,PRKACA,RAP1B,RAP2B,RASD1,RIPK1,RRAS,SIGIRR,TGFA,TGFBR3,TIRAP,TLR5,TLR8,TNF,TNFRSF11A,TNFRSF1A,TNFRSF1B,TNFSF11,TNFSF13B,TNIP1,TRADD,TRAF3,TRAF5,UBE2N
Epithelial Adherens Junction Signaling	1.97	0.382	0.566	ACTR2,ACVR1B,ACVR1C,ARPC1B,ARPC2,ARPC3,ARPC4,ARPC5,BAIAP2,CDC42,CFL1,CTNNA2,DLL1,EGF,FGFR1,FYN,HRAS,IGF1R,IQGAP1,KIF23,LIMK1,LIMK2,MAGI1,MET,NANOS1,NECTIN1,NECTIN3,NOTCH2,NOTCH3,PAK6,PPM1J,PPP2CB,PPP2R2B,PPP2R2C,PPP2R5A,PPP2R5B,PRKAB1,PRKAG3,RAC1,RAP1B,RAP2B,RAPGEF1,RASD1,RHOA,RRAS,SNAI1,TCF7L1,TGFBR3,VCL,YWHAB
Phospholipase C Signaling	1.95	0.362	2.654	ADCY1,ADCY3,ADCY6,ADCY8,ARHGEF1,ARHGEF12,ARHGEF2,ARHGEF9,BLNK,BTK,CD79A,CDC42,CREB3L3,CREB5,FNBP1,FYN,GNA13,GNB1,GNB2,GNB3,GNB4,GNB5,GNG10,GNG12,GNG13,GNG3,GRB2,GUCY1A1,HDAC4,HDAC5,HMOX1,HRAS,ITGA2B,ITGA4,ITGA5,ITGA6,ITGB1,ITGB2,ITGB4,ITPR1,LYN,MEF2C,MYL10,MYL2,MYL6,MYL9,NFAT5,NFKB2,PEBP1,PLA2G3,PLCD1,PLCG2,PPP1R14A,PRKCD,PRKCE,PRKD1,RAC1,RAC3,RAP1B,RAP2B,RASD1,REL,RHOA,RHOBTB1,RHOBTB2,RHOC,RHOG,…
WNT/Ca+ pathway	1.95	0.442	-1.706	CREB3L3,CREB5,FZD2,FZD3,FZD5,FZD7,FZD8,NFAT5,NFKB2,PDE6A,PDE6B,PDE6D,PDE6G,PDE6H,PDIA3,PLCD1,PLCG2,PLCH1,PLCH2,REL,ROR1,WNT5A,WNT5B
LXR/RXR Activation	1.94	0.417	-1	ABCA1,ABCG1,ACACA,APOC1,APOD,APOE,APOF,FASN,HADH,IL1B,IL1RAPL1,IL6,IRF3,MMP9,MYLIP,NFKB2,NGFR,NOS2,NR1H4,PCYOX1,PLTP,RBP4,REL,RXRA,SAA1,TF,TNF,TNFRSF1A,TNFRSF1B,VTN
Crosstalk between Dendritic Cells and Natural Killer Cells	1.94	0.463	0.577	ACTB,ACTC1,CAMK2D,CAMK2G,CCR7,CD226,CD40,CD83,CSF2RB,FAS,FSCN2,IL2RB,IL6,NFKB2,REL,TLN1,TLN2,TNF,TNFRSF1B
Role of NFAT in Cardiac Hypertrophy	1.92	0.364	-2.673	ADCY1,ADCY3,ADCY6,ADCY8,CACNA1B,CACNA1C,CACNA1D,CACNA1F,CACNA1H,CACNA1S,CACNA2D4,CACNB2,CACNB3,CACNG7,CACNG8,CAMK1D,CAMK1G,CAMK2D,CAMK2G,GNAI1,GNAI2,GNAI3,GNB1,GNB2,GNB3,GNB4,GNB5,GNG10,GNG12,GNG13,GNG3,GRB2,GUCY1A1,HDAC4,HDAC5,HRAS,IGF1R,IL6,IL6ST,ITPR1,MAPK10,MEF2C,OPN1SW,PDIA3,PIK3C2G,PIK3CB,PIK3R5,PLCD1,PLCG2,PLCH1,PLCH2,PRKACA,PRKAR1B,PRKAR2A,PRKAR2B,PRKCD,PRKCE,PRKD1,RAP1B,RAP2B,RASD1,RCAN1…
IL-15 Production	1.89	0.394	0.649	AATK,ALK,BTK,CSF1R,CSK,DDR1,DDR2,DYRK4,EPHA3,EPHA6,EPHB2,ERBB3,FGFR1,FGFR2,FGFR3,FLT4,FYN,HCK,IGF1R,IL6,IRF1,IRF3,JAK1,KDR,KIT,LTK,LYN,MATK,MET,NFKB2,NTRK3,PTK2B,PTK6,PTK7,REL,ROR1,STAT1,SYK,TEC
Breast Cancer Regulation by Stathmin1	1.86	0.337	-1.342	ADCYAP1R1,ADGRE5,ADGRL3,ADGRV1,ADRA1D,ADRA2C,ARHGEF1,ARHGEF12,ARHGEF2,ARHGEF9,AURKA,AVPR1A,AVPR2,CALCR,CAMK1D,CAMK1G,CAMK2D,CAMK2G,CCND2,CCR6,CCR7,CHRM2,CMKLR1,CREB3L3,CREB5,DRD2,DRD4,E2F7,E2F8,EDNRB,EGF,F2RL1,FOXM1,FPR1,FZD2,FZD3,FZD5,FZD7,FZD8,GCGR,GIPR,GNA13,GNB1,GNB2,GNB3,GNB4,GNB5,GNG10,GNG12,GNG13,GNG3,GPR137B,GPR157,GPR158,GPR183,GPR22,GPR27,GPR35,GPR37,GPR37L1,GPR39,GPR84,GPRC5B,GPRC5C,GR…
Regulation of Cellular Mechanics by Calpain Protease	1.85	0.411	2.84	ACTN1,ACTN2,CAPN1,CAPN2,CAPN3,CAPN5,CAPN9,CAST,CCND2,CNGA1,CNGA3,CNGB1,CNGB3,EGF,GRB2,HRAS,ITGA2B,ITGA4,ITGA5,ITGA6,ITGB1,ITGB2,ITGB4,RAP1B,RAP2B,RASD1,RRAS,TLN1,TLN2,VCL
Pulmonary Fibrosis Idiopathic Signaling Pathway	1.84	0.349	1.706	ACTB,ACTC1,ACVR1B,ACVR1C,BAX,BCL2,BIRC5,COL11A1,COL11A2,COL12A1,COL15A1,COL17A1,COL28A1,COL2A1,COL4A1,COL4A2,COL4A3,COL4A5,COL4A6,COL5A3,COL8A1,COL9A3,CXCL12,EDN1,EZH1,FGFR1,FGFR2,FGFR3,FN1,FOXG1,FOXO3,FOXO6,FZD2,FZD3,FZD5,FZD7,FZD8,GLI1,GNA12,GNA13,GRB2,HRAS,IL13,IL13RA1,IL1B,IL6,IL6ST,ITGB1,JAG1,MAPK10,MMP13,MMP14,MMP15,MMP23B,MMP9,NFKB2,NOTCH2,NOTCH3,PDGFA,PDGFD,PIK3C2G,PIK3CB,PIK3R5,PLAU,PRKN…
CCR3 Signaling in Eosinophils	1.81	0.39	1.387	CFL1,GNA12,GNA13,GNAI1,GNAI2,GNAI3,GNAO1,GNAT1,GNAT2,GNAZ,GNB1,GNB2,GNB3,GNB4,GNB5,GNG10,GNG12,GNG13,GNG3,HRAS,ITPR1,LIMK1,LIMK2,MYLK,OPN1SW,PAK6,PIK3C2G,PIK3CB,PIK3R5,PLA2G3,PRKCD,PRKCE,PRKD1,RAC1,RAP1B,RAP2B,RASD1,RHOA,RRAS
Inflammasome pathway	1.79	0.636	1.89	CASP8,CTSB,IL1B,NEK7,NFKB2,PANX1,PYCARD
Type I Diabetes Mellitus Signaling	1.75	0.405	2.858	BCL2,BID,CASP8,CASP9,CPE,CYCS,FAS,GAD1,GAD2,IL1B,IRF1,JAK1,MAPK10,NFKB2,NFKBIA,NFKBIE,NGFR,NOS2,PTPRN,REL,RIPK1,SOCS1,SOCS2,SOCS3,SOCS7,STAT1,TNF,TNFRSF1A,TNFRSF1B,TRADD
Gustation Pathway	1.75	0.379	-3.507	ABCC8,ADCY1,ADCY3,ADCY6,ADCY8,ASIC2,CACNA1B,CACNA1C,CACNA1D,CACNA1F,CACNA1H,CACNA1S,CACNA2D4,CACNB2,CACNB3,CACNG7,CACNG8,GABRA6,GABRB3,GABRD,GABRG2,GABRP,GABRR1,GABRR3,GCG,GNB3,GNG13,GPR37,GUCY1A1,HTR1A,ITPR1,KCNN1,KCNN3,LIPF,P2RX3,P2RX4,P2RY8,PANX1,PRKACA,PRKAR1B,PRKAR2A,PRKAR2B,SCN8A,TRPM4
Glycogen Degradation II	1.71	0.667	1.633	AGL,PGM1,PGM2,PGM3,PYGB,TYMP
Antiproliferative Role of Somatostatin Receptor 2	1.69	0.413	0.905	CTH,GAD1,GNB1,GNB2,GNB3,GNB4,GNB5,GNG10,GNG12,GNG13,GNG3,GUCY1A1,GUCY1A2,GUCY2D,HRAS,PIK3C2G,PIK3CB,PIK3R5,PTPN11,PTPN6,RAP1B,RAP2B,RASD1,RRAS,SLC39A7,SOX15
Semaphorin Neuronal Repulsive Signaling Pathway	1.69	0.374	-1.043	ARHGEF12,CD44,CFL1,CRMP1,CSPG4,CSPG5,DPYSL2,FYN,GUCY1A1,GUCY1A2,ITGA2B,ITGA4,ITGA5,ITGA6,ITGB1,ITGB2,ITGB4,LIMK1,LIMK2,MYL10,MYL2,MYL6,MYL9,NRP2,PAK6,PDE4B,PIK3C2G,PIK3CB,PIK3R5,PIP5K1C,PLCG2,PRKACA,PRKAR1B,PRKAR2A,PRKAR2B,PRKG1,PRKG2,RAC1,RHOA,RND1,RRAS,SEMA3A,SEMA3F,SEMA4D,SEMA6B,SEMA6D
Role of MAPK Signaling in Promoting the Pathogenesis of Influenza	1.67	0.4	2.268	ATP6AP1,ATP6AP1L,ATP6AP2,ATP6V0A1,ATP6V0B,ATP6V0C,ATP6V0D1,ATP6V0E2,ATP6V1A,ATP6V1B2,ATP6V1C1,ATP6V1E1,ATP6V1F,ATP6V1G1,ATP6V1H,BAX,BCL2,HRAS,MAPK10,NFKB2,NFKBIA,NFKBIE,PLA2G3,PNPLA3,PRDX6,RAP1B,RAP2B,RASD1,RRAS,TCIRG1
Endoplasmic Reticulum Stress Pathway	1.64	0.526	2.53	ATF6,CALR,CASP7,CASP9,DDIT3,DNAJC3,EIF2S1,HSP90B1,HSPA5,XBP1
N-acetylglucosamine Degradation I	1.63	1	0	AMDHD2,GNPDA1,GNPDA2
Antigen Presentation Pathway	1.63	0.571	0	B2M,CALR,CANX,PDIA3,PSMB8,PSMB9,TAP1,TAPBP
RAC Signaling	1.62	0.372	2.667	ACTR2,ANK1,ARPC1B,ARPC2,ARPC3,ARPC4,ARPC5,BAIAP2,CD44,CDC42,CDK5R1,CFL1,CYBB,CYFIP1,HRAS,IQGAP1,ITGA2B,ITGA4,ITGA5,ITGA6,ITGB1,ITGB2,ITGB4,LIMK1,LIMK2,MCF2L,NCF1,NCF2,NFKB2,PAK6,PIK3C2G,PIK3CB,PIK3R5,PIKFYVE,PIP4K2A,PIP5K1C,PTK2B,RAC1,RAC3,RAP1B,RAP2B,RASD1,REL,RHOA,RRAS
STAT3 Pathway	1.6	0.379	-0.87	BCL2,BMPR1B,CSF2RB,EGF,FGFR1,FGFR2,FGFR3,FLT4,GHR,HRAS,IGF1R,IL10RA,IL13RA1,IL17RD,IL1B,IL2RB,IL4R,IL6ST,KDR,MAP3K12,MAP3K9,MAPK10,NGFR,NTRK3,PTPN6,RAC1,RAP1B,RAP2B,RASD1,RRAS,SOCS1,SOCS2,SOCS3,SOCS7,STAT3,TGFA,TGFBR3,TNFRSF11A,VEGFA
Ephrin A Signaling	1.59	0.439	0	CDC42,CFL1,EFNA1,EFNA3,EPHA3,EPHA6,EPHA7,FYN,LIMK1,NGEF,NGFR,PIK3C2G,PIK3CB,PIK3R5,PTPN11,RAC1,RHOA,VAV3
Urea Cycle	1.59	0.8	0	ARG1,ASL,CPS1,OTC
Galactose Degradation I (Leloir Pathway)	1.59	0.8	2	GALK1,GALK2,GALM,GALT
Glutamate Degradation III (via 4-aminobutyrate)	1.59	0.8	-1	ABAT,GAD1,GAD2,SUCLG2
Role of PKR in Interferon Induction and Antiviral Response	1.59	0.386	1.826	BAX,BID,CASP8,CASP9,CYCS,DNAJC3,EIF2S1,FAS,HSP90B1,HSPA5,HSPA8,IFIH1,IL1B,IRF1,IRF3,IRF9,JAK1,MAPK10,MARCO,METAP2,NFKB2,NFKBIA,NFKBIE,PDGFA,PDGFD,PYCARD,REL,STAT1,STAT2,STAT3,TIRAP,TNF,TNFRSF1A,TRAF3
Activation of IRF by Cytosolic Pattern Recognition Receptors	1.57	0.432	1.886	CD40,DHX58,IFIH1,IL6,IRF3,IRF7,IRF9,ISG15,MAPK10,NFKB2,NFKBIA,NFKBIE,PPIB,REL,RIPK1,STAT1,STAT2,TNF,TRAF3
Apelin Endothelial Signaling Pathway	1.55	0.37	2.353	ADCY1,ADCY3,ADCY6,ADCY8,ANGPT1,GNA12,GNA13,GNAI1,GNAI2,GNAI3,GNAO1,GNAT1,GNAT2,GNAZ,GNB1,GNB2,GNB3,GNB4,GNB5,GNG10,GNG12,GNG13,GNG3,GUCY1A1,HDAC4,HDAC5,HRAS,KLF2,MAPK10,MEF2C,NFKB2,PIK3C2G,PIK3CB,PIK3R5,PRKAB1,PRKAG3,PRKCD,PRKCE,PRKD1,RAP1B,RAP2B,RASD1,REL,RRAS
P2Y Purigenic Receptor Signaling Pathway	1.54	0.371	-0.707	ADCY1,ADCY3,ADCY6,ADCY8,CREB3L3,CREB5,GNAI1,GNAI2,GNAI3,GNB1,GNB2,GNB3,GNB4,GNB5,GNG10,GNG12,GNG13,GNG3,GUCY1A1,HRAS,ITGA2B,NFKB2,OPN1SW,PDIA3,PIK3C2G,PIK3CB,PIK3R5,PLCD1,PLCG2,PLCH1,PLCH2,PRKACA,PRKAR1B,PRKAR2A,PRKAR2B,PRKCD,PRKCE,PRKD1,RAP1B,RAP2B,RASD1,REL,RRAS
FAK Signaling	1.53	0.328	-1.781	ACTR2,ACVR1B,ACVR1C,ADCYAP1R1,ADGRE5,ADGRL3,ADGRV1,ADRA1D,ADRA2C,ARPC1B,ARPC2,ARPC3,ARPC4,ARPC5,AVPR1A,AVPR2,BAD,CALCR,CAPN1,CAPN2,CAPN3,CAPN5,CAPN9,CCR6,CCR7,CHRM2,CMKLR1,COL11A2,COL2A1,COL5A3,CSF2RB,CSK,DRD2,DRD4,ECM1,EDNRB,EFNA1,EFNA3,EFNB3,EGF,ETV4,F2RL1,FLT4,FPR1,FYN,FZD2,FZD3,FZD5,FZD7,FZD8,GCGR,GHR,GIPR,GPR137B,GPR157,GPR158,GPR183,GPR22,GPR27,GPR35,GPR37,GPR37L1,GPR39,GPR84,GPRC5B,GPRC5C,…
Glioblastoma Multiforme Signaling	1.53	0.362	0.617	APC2,CCND2,CDC42,CDKN2A,E2F7,E2F8,EGF,FNBP1,FZD2,FZD3,FZD5,FZD7,FZD8,GRB2,HRAS,IGF1R,IGF2,ITPR1,PDGFA,PDGFD,PDIA3,PIK3C2G,PIK3CB,PIK3R5,PLCD1,PLCG2,PLCH1,PLCH2,PRKCD,RAC1,RAC3,RAP1B,RAP2B,RASD1,RHOA,RHOBTB1,RHOBTB2,RHOC,RHOG,RHOJ,RHOU,RND1,RRAS,WNT16,WNT2B,WNT3,WNT5A,WNT5B,WNT6,WNT7A,WNT8B
Tumoricidal Function of Hepatic Natural Killer Cells	1.53	0.529	2.828	BAX,BID,CASP7,CASP8,CASP9,CYCS,FAS,LYVE1,SRGN
Melatonin Signaling	1.52	0.407	-1.633	CAMK2D,CAMK2G,GNAI1,GNAI2,GNAI3,GNAO1,MTNR1A,MTNR1B,OPN1SW,PDIA3,PLCD1,PLCG2,PLCH1,PLCH2,PRKACA,PRKAR1B,PRKAR2A,PRKAR2B,PRKCD,PRKCE,PRKD1,RORA,RORB,RORC
Neuropathic Pain Signaling In Dorsal Horn Neurons	1.51	0.38	-2.874	BDNF,CAMK1D,CAMK1G,CAMK2D,CAMK2G,GPR37,GRIA2,GRIA3,GRIA4,GRIN1,GRIN2D,GRIN3B,GRINA,GRM2,GRM3,GRM6,GRM8,ITPR1,KCNN1,KCNN3,PDIA3,PIK3C2G,PIK3CB,PIK3R5,PLCD1,PLCG2,PLCH1,PLCH2,PRKACA,PRKAR1B,PRKAR2A,PRKAR2B,PRKCD,PRKCE,PRKD1
T Helper Cell Differentiation	1.5	0.436	0	BCL6,CD40,GATA3,IL10RA,IL13,IL23R,IL4R,IL6,IL6ST,NGFR,RORC,STAT1,STAT3,STAT6,TNF,TNFRSF1A,TNFRSF1B
Role of Macrophages, Fibroblasts and Endothelial Cells in Rheumatoid Arthritis	1.47	0.342	0	APC2,CAMK2D,CAMK2G,CEBPA,CEBPD,CREB3L3,CREB5,CXCL12,CXCL8,DKK1,DKK3,F2RL1,FN1,FZD2,FZD3,FZD5,FZD7,FZD8,GNAO1,HRAS,IL16,IL1B,IL1RAPL1,IL6,IL6ST,IRAK3,MAPKAPK2,MMP13,NFAT5,NFKBIA,NFKBIE,NGFR,NOS2,PDGFA,PDGFD,PDIA3,PGF,PIK3C2G,PIK3CB,PIK3R5,PLCD1,PLCG2,PLCH1,PLCH2,PRKCD,PRKCE,PRKD1,RAC1,RAP1B,RAP2B,RASD1,RHOA,RIPK1,RRAS,SOCS1,SOCS3,STAT3,TCF7L1,TLR5,TLR8,TNF,TNFRSF1A,TNFRSF1B,TNFSF11,TNFSF13B,TRADD,…
SAPK/JNK Signaling	1.44	0.376	1	CDC42,DAXX,DUSP4,DUSP8,GAB1,GNA12,GNA13,GNB1,GNB2,GNB3,GNB4,GNB5,GNG10,GNG12,GNG13,GNG3,GRB2,HRAS,IRS1,MAP3K12,MAP3K9,MAPK10,MAPK8IP1,MAPK8IP2,PIK3C2G,PIK3CB,PIK3R5,RAC1,RAC3,RAP1B,RAP2B,RASD1,RIPK1,RRAS,TRADD
Induction of Apoptosis by HIV1	1.44	0.407	1.964	BAX,BCL2,BID,BIRC2,CASP8,CASP9,CXCR4,CYCS,DAXX,FAS,MAPK10,NFKB2,NFKBIA,NFKBIE,NGFR,REL,RIPK1,SLC25A3,TNF,TNFRSF1A,TNFRSF1B,TRADD
HIF1α Signaling	1.43	0.351	2.252	ADM,CAMK1D,CAMK1G,CAMK2D,CAMK2G,CYBB,EDN1,EGF,EGLN2,EGLN3,FLT4,GPI,HIF1AN,HK1,HK2,HMOX1,HRAS,HSPA5,HSPA8,IGF2,IL6,KDR,LDHA,LDHB,MET,MKNK1,MMP13,MMP14,MMP15,MMP23B,MMP9,NCF1,NCF2,NOS2,PGF,PIK3C2G,PIK3CB,PIK3R5,PKM,PLCG2,PRKCD,PRKCE,PRKD1,RAC1,RAC3,RAP1B,RAP2B,RASD1,RORC,RRAS,SERPINE1,SLC2A1,SLC2A3,SLC2A8,STAT3,TF,TGFA,VEGFA,VEGFB
Factors Promoting Cardiogenesis in Vertebrates	1.43	0.364	-2.287	ACVR1B,ACVR1C,APC2,BMP1,BMP2,BMP4,BMP5,BMP7,BMPR1B,CAMK2D,CAMK2G,CREB3L3,CREB5,DKK1,FZD2,FZD3,FZD5,FZD7,FZD8,MAPK10,MEF2C,MYL2,MYOCD,PDIA3,PLCD1,PLCG2,PLCH1,PLCH2,PRKCD,PRKCE,PRKD1,RHOA,TBX5,TCF7L1,TGFB3,TGFBR3,WNT16,WNT2B,WNT3,WNT5A,WNT5B,WNT6,WNT7A,WNT8B
Regulation Of The Epithelial Mesenchymal Transition In Development Pathway	1.43	0.394	0.816	ADAM17,FZD2,FZD3,FZD5,FZD7,FZD8,GLI1,GLIS2,GSC,JAG1,NFKB2,PSEN2,PTCH1,PTCH2,REL,SNAI1,TCF7L1,TWIST1,WNT16,WNT2B,WNT3,WNT5A,WNT5B,WNT6,WNT7A,WNT8B
Glycogen Degradation III	1.43	0.6	1.633	AGL,PGM1,PGM2,PGM3,PYGB,TYMP
Endothelin-1 Signaling	1.41	0.357	2.654	ADCY1,ADCY3,ADCY6,ADCY8,CASP7,CASP8,CASP9,ECE1,ECE2,EDN1,EDNRB,GAB1,GNA12,GNA13,GNAI1,GNAI2,GNAI3,GNAO1,GNAT1,GNAT2,GNAZ,GRB2,GUCY1A1,GUCY1A2,GUCY2D,HMOX1,HRAS,ITPR1,MAPK10,NOS2,OPN1SW,PDIA3,PIK3C2G,PIK3CB,PIK3R5,PLA2G3,PLCD1,PLCG2,PLCH1,PLCH2,PNPLA3,PRDX6,PRKCD,PRKCE,PRKD1,PTGS1,RAP1B,RAP2B,RASD1,RRAS
Synaptic Long Term Potentiation	1.4	0.367	-1.298	ADCY1,ADCY8,CACNA1C,CAMK2D,CAMK2G,CREB3L3,CREB5,GRIA2,GRIA3,GRIA4,GRIN1,GRIN2D,GRIN3B,GRINA,GRM2,GRM3,GRM6,GRM8,HRAS,ITPR1,PDIA3,PLCD1,PLCG2,PLCH1,PLCH2,PPP1R14A,PPP1R14C,PPP1R3C,PPP1R3D,PRKACA,PRKAR1B,PRKAR2A,PRKAR2B,PRKCD,PRKCE,PRKD1,RAP1B,RAP2B,RASD1,RRAS
Regulation of the Epithelial-Mesenchymal Transition Pathway	1.4	0.353	0	ADAM17,CDH12,EGF,ESRP2,FGF11,FGF13,FGF14,FGF16,FGF8,FGFR1,FGFR2,FGFR3,FZD2,FZD3,FZD5,FZD7,FZD8,GAB1,GRB2,GSC,HRAS,ID2,JAG1,JAK1,MET,MMP9,NFKB2,NOTCH2,NOTCH3,PDGFD,PIK3C2G,PIK3CB,PIK3R5,PSEN2,PTPN11,RAP1B,RAP2B,RASD1,REL,RHOA,RRAS,SNAI1,STAT3,TCF7L1,TGFB3,TWIST1,WNT16,WNT2B,WNT3,WNT5A,WNT5B,WNT6,WNT7A,WNT8B,ZEB2
TREM1 Signaling	1.39	0.425	4	CD40,CD83,CXCL8,GRB2,IL1B,IL6,ITGA5,ITGB1,NFKB2,NOD1,PLCG2,REL,SIGIRR,STAT3,TLR5,TLR8,TNF
PAK Signaling	1.38	0.371	1.461	CDC42,CFL1,DSCAM,EPHA3,GRB2,HRAS,ITGA2B,ITGA4,ITGA5,ITGA6,ITGB1,ITGB2,ITGB4,LIMK1,LIMK2,MAPK10,MYL10,MYL2,MYL6,MYL9,MYLK,NCK1,PAK6,PDGFA,PDGFD,PIK3C2G,PIK3CB,PIK3R5,PTK2B,RAC1,RAP1B,RAP2B,RASD1,RRAS,TNF,WASL
AMPK Signaling	1.36	0.341	0.324	ACACA,ACTB,ADRA1D,ADRA2C,AK1,AK2,CHRM2,CHRNA10,CHRNA6,CHRNB3,CREB3L3,CREB5,EEF2,FASN,FOXG1,FOXO3,FOXO6,GNA12,GNA13,GNAI1,GNAI2,GNAI3,GNAO1,GNAT1,GNAT2,GNAZ,GNB1,GNB2,GNB3,GNB4,GNB5,GNG10,GNG12,GNG13,GNG3,GYS1,IRS1,LEP,PFKFB1,PFKFB2,PFKFB3,PFKL,PFKM,PFKP,PIK3C2G,PIK3CB,PIK3R5,PPARGC1A,PPM1D,PPM1E,PPM1H,PPM1J,PPP2CB,PPP2R2B,PPP2R2C,PPP2R5A,PPP2R5B,PRKAB1,PRKACA,PRKAG3,PRKAR1B,PRKAR2A,PRKAR2B,RAB11A…
Apelin Adipocyte Signaling Pathway	1.35	0.386	0.853	ADCY1,ADCY3,ADCY6,ADCY8,CLIC2,CYBB,GNAI1,GNAI2,GNAI3,GPX7,GUCY1A1,MAPK10,MGST1,NCF1,NCF2,OPN1SW,PPARGC1A,PRDX6,PRKAB1,PRKACA,PRKAG3,PRKAR1B,PRKAR2A,PRKAR2B,RAC1,RAC3,UCP1
Systemic Lupus Erythematosus In T Cell Signaling Pathway	1.33	0.351	0.687	B2M,BCL6,CASP7,CASP8,CASP9,CBL,CD44,CDC42,CREB3L3,CREB5,FAS,FNBP1,GNA12,GNA13,GNAI1,GNAI2,GNAI3,GRB2,HRAS,IL6,IRF4,ITPR1,LEP,MSN,NOS2,OPN1SW,PIK3C2G,PIK3CB,PIK3R5,PPM1J,PPP2CB,PPP2R2B,PPP2R2C,PPP2R5A,PPP2R5B,RAC1,RAC3,RAP1B,RAP2B,RASD1,RHOA,RHOBTB1,RHOBTB2,RHOC,RHOG,RHOJ,RHOU,RND1,RORC,RRAS,SELPLG,STAT3,SYK
Type II Diabetes Mellitus Signaling	1.33	0.357	0.655	ABCC8,ACSBG1,CACNA1B,CACNA1C,CACNA1D,CACNA1F,CACNA1H,CACNA1S,CACNA2D4,CACNB2,CACNB3,CACNG7,CACNG8,IRS1,ITPR1,MAFA,MAPK10,NFKB2,NFKBIA,NFKBIE,NGFR,PDPK1,PIK3C2G,PIK3CB,PIK3R5,PKLR,PKM,PPARG,PRKAB1,PRKAG3,PRKCD,PRKCE,PRKD1,REL,SLC27A1,SLC27A2,SMPD1,SMPD3,SOCS1,SOCS2,SOCS3,SOCS7,TNF,TNFRSF1A,TNFRSF1B,TRADD
Differential Regulation of Cytokine Production in Macrophages and T Helper Cells by IL-17A and IL-17F	1.32	0.625	2.236	CSF3,IL13,IL1B,IL6,TNF
Calcium Transport I	1.32	0.625	-0.447	ANXA5,ATP2A2,ATP2B1,ATP2B2,ATP2B3
GDP-glucose Biosynthesis	1.32	0.625	2.236	HK1,HK2,PGM1,PGM2,PGM3
Apoptosis Signaling	1.29	0.372	1.826	BAD,BAX,BCL2,BCL2L10,BCL2L11,BID,BIRC2,CAPN1,CAPN2,CAPN3,CAPN5,CAPN9,CASP7,CASP8,CASP9,CYCS,FAS,HRAS,LMNA,NFKB2,NFKBIA,NFKBIE,PLCG2,PRKCE,RAP1B,RAP2B,RASD1,REL,RRAS,TNF,TNFRSF1A,TNFRSF1B
MYC Mediated Apoptosis Signaling	1.27	0.404	2.065	BAX,BCL2,BCL2L11,BID,CASP8,CASP9,CDKN2A,CYCS,FAS,NFKB2,NGFR,PRKACA,PRKAR1B,PRKAR2A,PRKAR2B,TNF,TNFRSF1A,TNFRSF1B,TRADD
eNOS Signaling	1.27	0.354	-2.401	ADCY1,ADCY3,ADCY6,ADCY8,AQP3,AQP4,AQP9,CASP8,CASP9,CHRM2,CHRNA10,CHRNA6,CHRNB3,CNGA1,CNGA3,CNGB1,CNGB3,ESR2,FLT4,GUCY1A1,GUCY1A2,HSP90B1,HSPA5,HSPA8,ITPR1,KDR,LPAR4,PDPK1,PGF,PIK3C2G,PIK3CB,PIK3R5,PLCG2,PRKAB1,PRKACA,PRKAG3,PRKAR1B,PRKAR2A,PRKAR2B,PRKCD,PRKCE,PRKD1,PRKG1,VEGFA,VEGFB
Chemokine Signaling	1.27	0.39	0	CAMK1D,CAMK1G,CAMK2D,CAMK2G,CFL1,CXCL12,CXCR4,GNAI1,GNAI2,GNAI3,HRAS,LIMK1,LIMK2,MYL2,OPN1SW,PIK3C2G,PLCG2,PTK2B,RAP1B,RAP2B,RASD1,RHOA,RRAS
GPCR-Mediated Integration of Enteroendocrine Signaling Exemplified by an L Cell	1.27	0.39	-0.853	ADCY1,ADCY3,ADCY6,ADCY8,CHRM2,GCG,GIPR,GNAI1,GNAI2,GNAI3,GUCY1A1,ITPR1,OPN1SW,PDIA3,PLCD1,PLCG2,PLCH1,PLCH2,PRKACA,PRKAR1B,PRKAR2A,PRKAR2B,VIP
Nitric Oxide Signaling in the Cardiovascular System	1.26	0.364	-1.89	ATP2A2,CACNA1B,CACNA1C,CACNA1D,CACNA1F,CACNA1S,CACNA2D4,CACNB2,CACNB3,CACNG7,CACNG8,FLT4,GUCY1A1,GUCY1A2,GUCY2D,HSP90B1,ITPR1,KDR,PDE1C,PDE2A,PGF,PIK3C2G,PIK3CB,PIK3R5,PRKACA,PRKAR1B,PRKAR2A,PRKAR2B,PRKCD,PRKCE,PRKD1,PRKG1,PRKG2,RYR2,VEGFA,VEGFB
CDK5 Signaling	1.25	0.365	-0.539	ADCY1,ADCY3,ADCY6,ADCY8,BDNF,CAPN1,CDK5R1,GUCY1A1,HRAS,ITGA6,ITGB1,LAMA1,LAMA5,LAMC1,MAPK10,NGF,NGFR,PPM1J,PPP1R14A,PPP1R14C,PPP1R3C,PPP1R3D,PPP2CB,PPP2R2B,PPP2R2C,PPP2R5A,PPP2R5B,PRKACA,PRKAR1B,PRKAR2A,PRKAR2B,RAP1B,RAP2B,RASD1,RRAS
Role of NANOG in Mammalian Embryonic Stem Cell Pluripotency	1.25	0.365	3.051	APC2,BMP1,BMP2,BMP4,BMP5,BMP7,BMPR1B,FZD2,FZD3,FZD5,FZD7,FZD8,GAB1,GRB2,HRAS,IL6ST,JAK1,LIFR,PIK3C2G,PIK3CB,PIK3R5,RAP1B,RAP2B,RASD1,RRAS,STAT3,TCF7L1,WNT16,WNT2B,WNT3,WNT5A,WNT5B,WNT6,WNT7A,WNT8B
Role of Osteoblasts, Osteoclasts and Chondrocytes in Rheumatoid Arthritis	1.23	0.343	0	ADAM17,ALPL,APC2,BAD,BCL2,BIRC2,BMP1,BMP2,BMP4,BMP5,BMP7,BMPR1B,CALCR,CASP9,CBL,CSF1R,CTSK,DKK1,DKK3,FZD2,FZD3,FZD5,FZD7,FZD8,GSN,IL1B,IL1RAPL1,IL6,ITGA5,MAPK10,MMP13,MMP14,NFAT5,NFKBIA,NFKBIE,NGFR,PIK3C2G,PIK3CB,PIK3R5,PTK2B,RUNX2,SMAD6,TCF7L1,TNF,TNFRSF11A,TNFRSF1A,TNFRSF1B,TNFSF11,TRADD,TRAF5,WNT16,WNT2B,WNT3,WNT5A,WNT5B,WNT6,WNT7A,WNT8B
Sertoli Cell-Sertoli Cell Junction Signaling	1.23	0.347	0	ACTB,ACTC1,ACTN1,ACTN2,CDC42,CGN,CLDN2,CTNNA2,GUCY1A1,GUCY1A2,HRAS,IGSF5,ITGA2B,ITGA4,ITGA5,ITGA6,ITGB1,ITGB2,ITGB4,JUP,MAP3K12,MAP3K8,MAP3K9,MAPK10,MYO7A,NECTIN1,NECTIN3,NOS2,PRKACA,PRKAR1B,PRKAR2A,PRKAR2B,PRKG1,PRKG2,RAB8B,RAC1,RAP1B,RAP2B,RASD1,RRAS,TGFB3,TGFBR3,TJP1,TJP2,TNF,TNFRSF1A,TUBA1B,TUBA1C,TUBB,TUBB2B,TUBB4B,VCL
Inositol Pyrophosphates Biosynthesis	1.22	0.667	-1	IP6K1,IP6K2,IPPK,PPIP5K1
UDP-N-acetyl-D-galactosamine Biosynthesis II	1.2	0.545	2.449	GNPDA1,GNPDA2,GPI,HK1,HK2,PGM3
TNFR1 Signaling	1.19	0.405	2.5	BID,BIRC2,CASP7,CASP8,CASP9,CDC42,CYCS,MADD,NFKB2,NFKBIA,NFKBIE,PAK6,REL,RIPK1,TNF,TNFRSF1A,TRADD
Role of JAK1 and JAK3 in γc Cytokine Signaling	1.19	0.386	0	BLNK,GRB2,HRAS,IL2RB,IL4R,IRS1,JAK1,PIK3C2G,PIK3CB,PIK3R5,PTK2B,PTPN11,RAP1B,RAP2B,RASD1,RRAS,SOCS1,SOCS3,STAT1,STAT3,STAT6,SYK
Airway Pathology in Chronic Obstructive Pulmonary Disease	1.18	0.392	0	APOD,CXCL8,EDA,FGF11,FGF13,FGF14,FGF16,FGF8,IL13,IL1B,IL6,LEP,MMP9,PTGDS,RBP4,TGFB3,TNF,TNFSF11,TNFSF12,TNFSF13B
Role of Pattern Recognition Receptors in Recognition of Bacteria and Viruses	1.17	0.363	2.4	C1QA,C1QB,C1QC,CXCL8,EDA,EIF2S1,IFIH1,IL13,IL1B,IL6,IRF3,IRF7,LEP,MAPK10,NFKB2,NOD1,PIK3C2G,PIK3CB,PIK3R5,PLCG2,PRKCD,PRKCE,PRKD1,PTX3,REL,SYK,TGFB3,TLR5,TLR8,TNF,TNFSF11,TNFSF12,TNFSF13B
Inhibition of ARE-Mediated mRNA Degradation Pathway	1.17	0.348	1	MAPKAPK2,NGFR,PPM1J,PPP2CB,PPP2R2B,PPP2R2C,PPP2R5A,PPP2R5B,PRKACA,PRKAR1B,PRKAR2A,PRKAR2B,PSMA1,PSMA3,PSMA4,PSMA5,PSMA8,PSMB1,PSMB2,PSMB3,PSMB4,PSMB8,PSMB9,PSMC1,PSMC5,PSMD1,PSMD10,PSMD11,PSMD12,PSMD13,PSMD14,PSMD4,PSMD6,PSMD7,PSME1,PSME2,PSME4,PSMF1,TNF,TNFRSF1A,TNFRSF1B,TNFSF11,TNFSF12,TNFSF13B,YWHAB,ZFP36L2
Paxillin Signaling	1.17	0.364	2.502	ACTB,ACTC1,ACTN1,ACTN2,ARF1,ARF6,CDC42,CSK,GRB2,HRAS,ITGA2B,ITGA4,ITGA5,ITGA6,ITGB1,ITGB2,ITGB4,MAPK10,NCK1,PAK6,PIK3C2G,PIK3CB,PIK3R5,PTK2B,RAC1,RAP1B,RAP2B,RASD1,RRAS,TLN1,TLN2,VCL
Virus Entry via Endocytic Pathways	1.16	0.365	0	ACTB,ACTC1,AP1M1,AP2B1,AP2M1,AP3M1,B2M,CDC42,CLTB,CLTC,DNM1,FLNB,FYN,HRAS,ITGA5,ITGB1,ITGB2,ITGB4,PIK3C2G,PIK3CB,PIK3R5,PLCG2,PRKCD,PRKCE,PRKD1,RAC1,RAC3,RAP1B,RAP2B,RASD1,RRAS
Unfolded protein response	1.14	0.368	3.3	ATF6,BCL2,CALR,CANX,CEBPA,CEBPD,DDIT3,DNAJA1,DNAJB1,DNAJB11,DNAJB9,DNAJC1,DNAJC3,DNAJC5,DNAJC5G,DNAJC6,DNAJC9,EDEM1,ERO1B,HSP90B1,HSPA5,HSPA8,P4HB,PDIA6,PPARG,PPP1R15A,VCP,XBP1
Glutathione Redox Reactions II	1.14	0.75	0	GLRX,GSR,PDIA3
Lipid Antigen Presentation by CD1	1.13	0.5	0	AP2B1,AP2M1,ARF6,B2M,CALR,CANX,PDIA3
Role of JAK2 in Hormone-like Cytokine Signaling	1.13	0.429	0	GHR,IRS1,JAK1,PRLR,PTPN11,PTPN6,SOCS1,SOCS2,SOCS3,SOCS7,STAT1,STAT3
cAMP-mediated signaling	1.12	0.337	-1.905	ADCY1,ADCY3,ADCY6,ADCY8,ADRA2C,AKAP1,AKAP12,AKAP7,AVPR2,CAMK1D,CAMK1G,CAMK2D,CAMK2G,CHRM2,CNGA1,CNGA3,CNGB1,CNGB3,CREB3L3,CREB5,DRD2,DRD4,DUSP4,FPR1,GDPD3,GNAI1,GNAI2,GNAI3,GNAO1,GRM2,GRM3,GRM6,GRM8,GUCY1A1,HTR1A,HTR1D,LAMTOR3,LTB4R,MC5R,PDE1C,PDE2A,PDE4B,PDE6A,PDE6B,PDE6D,PDE6G,PDE6H,PDE8B,PKIB,PKIG,PRKACA,PRKAR1B,PRKAR2A,PRKAR2B,PTGER4,RGS2,RGS7,STAT3,VIPR2,XCR1
Dopamine Receptor Signaling	1.11	0.377	-2.53	ADCY1,ADCY3,ADCY6,ADCY8,COMT,DRD2,DRD4,GUCY1A1,PPM1J,PPP1R14A,PPP1R14C,PPP1R3C,PPP1R3D,PPP2CB,PPP2R2B,PPP2R2C,PPP2R5A,PPP2R5B,PRKACA,PRKAR1B,PRKAR2A,PRKAR2B,SPR
Oncostatin M Signaling	1.11	0.412	2.887	EPAS1,GRB2,HRAS,IL6ST,JAK1,MMP13,MT2A,PLAU,RAP1B,RAP2B,RASD1,RRAS,STAT1,STAT3
Pyruvate Fermentation to Lactate	1.09	1	0	LDHA,LDHB
Sulfate Activation for Sulfonation	1.09	1	0	PAPSS1,PAPSS2
Anandamide Degradation	1.09	1	0	FAAH,FAAH2
Glycerol-3-phosphate Shuttle	1.09	1	0	GPD1,GPD2
Fatty Acid Biosynthesis Initiation II	1.09	1	0	FASN,OXSM
Glutamate Dependent Acid Resistance	1.09	1	0	GAD1,GAD2
Role of JAK1, JAK2 and TYK2 in Interferon Signaling	1.09	0.471	0	JAK1,NFKB2,PTPN6,REL,SOCS1,STAT1,STAT2,STAT3
Pyrimidine Deoxyribonucleotides De Novo Biosynthesis I	1.09	0.471	0.707	AK1,CMPK2,DTYMK,NME2,NME4,RRM1,RRM2B,TYMS
Glucose and Glucose-1-phosphate Degradation	1.09	0.556	2.236	HK1,HK2,PGM1,PGM2,PGM3
Adrenomedullin signaling pathway	1.06	0.338	-0.295	ADCY1,ADCY3,ADCY6,ADCY8,ADM,BAD,BAX,BCL2,CFH,CSK,CTH,GAD1,GPR37,GRB2,GUCY1A1,GUCY1A2,GUCY2D,HRAS,IL1B,ITPR1,KCNN1,KCNN3,MAPK10,MATK,MYLK,NFKB2,PDIA3,PIK3C2G,PIK3CB,PIK3R5,PLCD1,PLCG2,PLCH1,PLCH2,PPARG,PRKACA,PRKAR1B,PRKAR2A,PRKAR2B,PRKG1,PRKG2,PTK2B,RAP1B,RAP2B,RASD1,REL,RRAS,RXRA,SLC39A7,SOX15,TFAP2A,TFAP2C,TNF
ID1 Signaling Pathway	1.04	0.335	0.267	ABI1,ACVR1B,ACVR1C,ATF6,AURKA,BAX,BCL2,BHLHE23,BIRC5,BMP2,BMP4,BMPR1B,CDC20,CDKN2A,CHRNA10,CHRNA6,CHRNB3,EGF,FGFR1,FGFR2,FGFR3,FN1,FOXO3,FYN,HCK,HRAS,IGF1R,IGF2,IL6,LIFR,LYN,MCAM,MMP9,NFKB2,NGFR,PGF,PIK3C2G,PIK3CB,PIK3R5,PTGER4,PTK7,RAP1B,RAP2B,RASD1,RHOC,RRAS,STAT3,TFAP2A,TGFB3,TGFBR3,TNF,TNFRSF1A,TNFRSF1B,TYMS,VEGFA,VEGFB
Dermatan Sulfate Biosynthesis (Late Stages)	1.04	0.435	-1.897	CHST1,CHST11,CHST2,DSE,GAL3ST2,HS2ST1,HS3ST1,HS3ST3B1,HS3ST4,SULT4A1
Sonic Hedgehog Signaling	1.04	0.435	-0.333	CCNB1,GLI1,GLIS2,HHIP,PRKACA,PRKAR1B,PRKAR2A,PRKAR2B,PTCH1,PTCH2
Maturity Onset Diabetes of Young (MODY) Signaling	1.04	0.373	0	ABCC8,ALDOB,APOC1,APOD,APOE,APOF,CACNA1B,CACNA1C,CACNA1D,CACNA1F,CACNA1S,CACNA2D4,CACNB2,CACNB3,CACNG7,CACNG8,FABP1,FABP2,KLF11,NEUROD1,NFKB2,PKLR
Ceramide Signaling	1.02	0.358	1.633	BAD,BCL2,CNKSR1,CTSD,CYCS,HRAS,KSR1,NFKB2,NGFR,PIK3C2G,PIK3CB,PIK3R5,PPM1J,PPP2CB,PPP2R2B,PPP2R2C,PPP2R5A,PPP2R5B,RAP1B,RAP2B,RASD1,REL,RRAS,S1PR5,SMPD1,SMPD3,TNF,TNFRSF1A,TNFRSF1B
PCP (Planar Cell Polarity) Pathway	1.02	0.38	-0.471	CTHRC1,FZD2,FZD3,FZD5,FZD7,FZD8,LGR4,MAPK10,NDP,RAC1,RHOA,WNT16,WNT2B,WNT3,WNT5A,WNT5B,WNT6,WNT7A,WNT8B
Communication between Innate and Adaptive Immune Cells	1.02	0.414	0	B2M,CCR7,CD40,CD79A,CD83,CXCL8,IL1B,IL6,TLR5,TLR8,TNF,TNFSF13B
Leptin Signaling in Obesity	0.979	0.365	0.333	ADCY1,ADCY3,ADCY6,ADCY8,GRB2,GUCY1A1,LEP,NPY,PDIA3,PIK3C2G,PIK3CB,PIK3R5,PLCD1,PLCG2,PLCH1,PLCH2,PRKACA,PRKAR1B,PRKAR2A,PRKAR2B,PTPN11,SOCS3,STAT3
The Visual Cycle	0.979	0.467	-1.134	DHRS9,RBP3,RBP5,RDH10,RDH8,RLBP1,RPE65
Prostanoid Biosynthesis	0.967	0.571	0	PTGDS,PTGES3,PTGIS,PTGS1
Glycogen Biosynthesis II (from UDP-D-Glucose)	0.967	0.571	1	GYG1,GYG2,GYS1,UGP2
p70S6K Signaling	0.963	0.342	0.822	BAD,BTK,CD79A,EEF2,F2RL1,GNAI1,GNAI2,GNAI3,GRB2,HRAS,IL4R,IRS1,JAK1,LYN,OPN1SW,PDIA3,PDPK1,PIK3C2G,PIK3CB,PIK3R5,PLCD1,PLCG2,PLCH1,PLCH2,PPM1J,PPP2CB,PPP2R2B,PPP2R2C,PPP2R5A,PPP2R5B,PRKCD,PRKCE,PRKD1,RAP1B,RAP2B,RASD1,RRAS,SYK,YWHAB
Cytotoxic T Lymphocyte-mediated Apoptosis of Target Cells	0.955	0.444	2.646	B2M,BCL2,BID,CASP7,CASP8,CASP9,CYCS,FAS
Complement System	0.955	0.444	0.447	C1QA,C1QB,C1QC,C6,C8B,CFH,ITGB2,MASP1
Apelin Liver Signaling Pathway	0.939	0.429	-1	COL11A2,COL2A1,COL5A3,EDN1,EDN3,FAS,IRS1,MAPK10,TNF
PTEN Signaling	0.936	0.336	1.298	BAD,BCL2,BCL2L11,BMPR1B,CASP9,CBL,CDC42,FGFR1,FGFR2,FGFR3,FLT4,FOXG1,FOXO3,FOXO6,GHR,GRB2,HRAS,IGF1R,INPP5D,INPP5K,ITGA2B,ITGA4,ITGA5,ITGA6,ITGB1,ITGB2,ITGB4,KDR,MAGI1,NFKB2,NGFR,NTRK3,PDPK1,PIK3CB,PIK3R5,PREX2,RAC1,RAC3,RAP1B,RAP2B,RASD1,REL,RRAS,TGFBR3,TNFRSF11A
Heparan Sulfate Biosynthesis	0.932	0.381	-2.5	B3GAT1,B3GAT2,CHST1,CHST11,CHST2,GAL3ST2,GLCE,HS2ST1,HS3ST1,HS3ST3B1,HS3ST4,PLA1A,PRDX6,RPE65,SULT4A1,XYLT1
Role of RIG1-like Receptors in Antiviral Innate Immunity	0.924	0.407	2.121	CASP8,DHX58,IFIH1,IRF3,IRF7,NFKB2,NFKBIA,NFKBIE,REL,RIPK1,TRAF3
Transcriptional Regulatory Network in Embryonic Stem Cells	0.924	0.407	0	GBX2,GJD2,HESX1,L1CAM,MEIS1,PAX6,SIX3,SKIL,STAT3,TCF7L1,ZIC3
Endocannabinoid Developing Neuron Pathway	0.907	0.339	1.4	ADCY1,ADCY3,ADCY6,ADCY8,CREB3L3,CREB5,GNAI1,GNAI2,GNAI3,GNAO1,GNB1,GNB2,GNB3,GNB4,GNB5,GNG10,GNG12,GNG13,GNG3,GUCY1A1,HRAS,MAPK10,PAX6,PIK3C2G,PIK3CB,PIK3R5,PRKACA,PRKAR1B,PRKAR2A,PRKAR2B,RAC1,RAC3,RAP1B,RAP2B,RASD1,RHOA,RRAS,STAT3
Death Receptor Signaling	0.883	0.351	3	ACTB,ACTC1,BCL2,BID,BIRC2,CASP7,CASP8,CASP9,CYCS,DAXX,FAS,LIMK1,LMNA,NFKB2,NFKBIA,NFKBIE,PARP12,PARP6,PARP8,REL,RIPK1,TNF,TNFRSF1A,TNFRSF1B,TNFSF12,TRADD
Dendritic Cell Maturation	0.876	0.34	1.859	B2M,CCR7,CD40,CD83,COL11A2,COL2A1,COL5A3,CREB3L3,CREB5,DDR2,FSCN2,IL1B,IL6,IRF8,LEP,LY75,MAPK10,NFKB2,NFKBIA,NFKBIE,NGFR,PDIA3,PIK3C2G,PIK3CB,PIK3R5,PLCD1,PLCG2,PLCH1,PLCH2,REL,STAT1,STAT2,TNF,TNFRSF1A,TNFRSF1B
Neuroprotective Role of THOP1 in Alzheimer's Disease	0.866	0.37	0.277	ACE,ECE1,ECE2,FAP,MASP1,MMP9,PDYN,PNOC,PRKACA,PRKAR1B,PRKAR2A,PRKAR2B,PRSS12,PRSS16,ST14,TMPRSS15,TPP1
Serotonin and Melatonin Biosynthesis	0.839	0.6	0	AANAT,ASMT,TPH1
Prolactin Signaling	0.83	0.347	0.408	FYN,GRB2,HRAS,IRF1,IRS1,KCNMA1,PDPK1,PIK3C2G,PIK3CB,PIK3R5,PLCG2,PRKCD,PRKCE,PRKD1,PRLR,PTPN11,RAP1B,RAP2B,RASD1,RRAS,SOCS1,SOCS2,SOCS3,SOCS7,STAT1,STAT3
OX40 Signaling Pathway	0.83	0.409	-0.378	B2M,BCL2,MAPK10,NFKB2,NFKBIA,NFKBIE,REL,TRAF3,TRAF5
Endocannabinoid Cancer Inhibition Pathway	0.81	0.331	1.121	ADCY1,ADCY3,ADCY6,ADCY8,BAD,CASP7,CASP8,CASP9,CCND2,CREB3L3,CREB5,DDIT3,GNA13,GNAI1,GNAI2,GNAI3,GNAO1,GUCY1A1,NOS2,NUPR1,PGF,PIK3C2G,PIK3CB,PIK3R5,PRKAB1,PRKACA,PRKAG3,PRKAR1B,PRKAR2A,PRKAR2B,RHOA,SMPD1,SMPD3,SPTLC1,SPTLC2,TCF7L1,TRIB3,TRPV1,TWIST1,VEGFA,VEGFB
GDNF Family Ligand-Receptor Interactions	0.799	0.348	0.655	CDC42,DOK4,DOK6,GAB1,GFRA1,GFRA3,GFRA4,GRB2,HRAS,IRS1,ITPR1,MAPK10,NCK1,NRTN,PIK3C2G,PIK3CB,PIK3R5,PLCG2,RAC1,RAP1B,RAP2B,RASD1,RRAS
IL-4 Signaling	0.788	0.349	0	GRB2,HMGA1,HRAS,IL13RA1,IL4R,INPP5D,INPP5K,IRF4,IRS1,JAK1,NFAT5,NR3C2,PIK3C2G,PIK3CB,PIK3R5,PTPN6,RAP1B,RAP2B,RASD1,RRAS,SOCS1,STAT6
FAT10 Cancer Signaling Pathway	0.788	0.364	0.535	ACVR1B,ACVR1C,CXCR4,EEF1A1,IL6,NFKB2,NFKBIA,NFKBIE,NGFR,REL,STAT3,TGFB3,TGFBR3,TNF,TNFRSF1A,TNFRSF1B
IL-23 Signaling Pathway	0.78	0.366	0.535	IL1B,IL23R,NFKB2,NFKBIA,PIK3C2G,PIK3CB,PIK3R5,REL,RORA,RORC,RUNX1,SOCS3,STAT3,TNF,TNFSF11
HMGB1 Signaling	0.777	0.33	2.746	CDC42,CXCL8,EDA,FNBP1,HRAS,IL13,IL1B,IL6,LEP,MAPK10,NFKB2,NGFR,PIK3C2G,PIK3CB,PIK3R5,RAC1,RAC3,RAP1B,RAP2B,RASD1,REL,RHOA,RHOBTB1,RHOBTB2,RHOC,RHOG,RHOJ,RHOU,RND1,RRAS,SERPINE1,TGFB3,TNF,TNFRSF1A,TNFRSF1B,TNFSF11,TNFSF12,TNFSF13B
Growth Hormone Signaling	0.777	0.35	-0.688	CEBPA,GHR,IGF1R,IGF2,IRS1,PDPK1,PIK3C2G,PIK3CB,PIK3R5,PLCG2,PRKCD,PRKCE,PRKD1,PTPN6,RPS6KA2,SOCS1,SOCS2,SOCS3,SOCS7,STAT1,STAT3
Differential Regulation of Cytokine Production in Intestinal Epithelial Cells by IL-17A and IL-17F	0.772	0.5	2	CSF3,IL13,IL1B,TNF
Sucrose Degradation V (Mammalian)	0.772	0.5	0	ALDOA,ALDOB,GALM,TPI1
Superoxide Radicals Degradation	0.772	0.5	0	CYGB,GPX7,NQO1,SOD3
nNOS Signaling in Neurons	0.77	0.368	-0.447	CAPN1,CAPN2,CAPN3,CAPN5,CAPN9,GRIN1,GRIN2D,GRIN3B,GRINA,PFKM,PRKCD,PRKCE,PRKD1,RASD1
Melanocyte Development and Pigmentation Signaling	0.764	0.337	-0.6	ADCY1,ADCY3,ADCY6,ADCY8,BCL2,CREB3L3,CREB5,GRB2,GUCY1A1,HRAS,KIT,MITF,PAX3,PIK3C2G,PIK3CB,PIK3R5,PLCG2,PRKACA,PRKAR1B,PRKAR2A,PRKAR2B,PTPN11,PTPN6,RAP1B,RAP2B,RASD1,RPS6KA2,RRAS,SOX10
Th1 and Th2 Activation Pathway	0.764	0.333	0	ACVR1B,ACVR1C,CD40,CXCR3,CXCR4,DLL1,DLL4,GATA3,GRB2,IL10RA,IL13,IL2RB,IL4R,IL6,IRF1,ITGB2,JAG1,JAK1,NOTCH2,NOTCH3,PIK3C2G,PIK3CB,PIK3R5,PSEN2,RUNX3,SOCS1,SOCS3,SPI1,STAT1,STAT3,STAT6,TGFBR3,TNFSF11
Heparan Sulfate Biosynthesis (Late Stages)	0.762	0.371	-2.496	CHST1,CHST11,CHST2,GAL3ST2,GLCE,HS2ST1,HS3ST1,HS3ST3B1,HS3ST4,PLA1A,PRDX6,RPE65,SULT4A1
Angiopoietin Signaling	0.745	0.343	-0.243	ANGPT1,ANGPT2,ANGPT4,BAD,BIRC5,CASP9,GRB2,HRAS,NCK1,NFKB2,NFKBIA,NFKBIE,PAK6,PIK3C2G,PIK3CB,PIK3R5,PTPN11,RAP1B,RAP2B,RASD1,REL,RRAS,TNIP1
Superpathway of Citrulline Metabolism	0.745	0.455	0.447	ARG1,ASL,CPS1,NOS2,OTC
Role of JAK family kinases in IL-6-type Cytokine Signaling	0.735	0.391	0	IL6,IL6ST,JAK1,MAPK10,PTPN11,SOCS1,SOCS3,STAT1,STAT3
Role of NFAT in Regulation of the Immune Response	0.73	0.324	2.556	BLNK,BTK,CD79A,FYN,GNA12,GNA13,GNAI1,GNAI2,GNAI3,GNAO1,GNAT1,GNAT2,GNAZ,GNB1,GNB2,GNB3,GNB4,GNB5,GNG10,GNG12,GNG13,GNG3,GRB2,HRAS,ITPR1,LYN,MEF2C,NFAT5,NFKB2,NFKBIA,NFKBIE,PIK3C2G,PIK3CB,PIK3R5,PLCG2,RAP1B,RAP2B,RASD1,RCAN1,RCAN2,RCAN3,REL,RRAS,SYK
Cardiomyocyte Differentiation via BMP Receptors	0.73	0.4	0	BMP2,BMP4,BMP5,BMP7,BMPR1B,MEF2C,MYL2,SMAD6
D-myo-inositol (1,4,5)-Trisphosphate Biosynthesis	0.73	0.4	-0.707	PI4K2A,PIKFYVE,PIP4K2A,PIP5K1C,PLCD1,PLCG2,PLCH1,PLCH2
Cholecystokinin/Gastrin-mediated Signaling	0.719	0.333	1.706	CDC42,FNBP1,GNA12,GNA13,GRB2,HRAS,IL1B,ITPR1,MAPK10,MEF2C,PRKCD,PRKCE,PRKD1,PTK2B,RAC1,RAC3,RAP1B,RAP2B,RASD1,RHOA,RHOBTB1,RHOBTB2,RHOC,RHOG,RHOJ,RHOU,RND1,RRAS,TNF
Role of Tissue Factor in Cancer	0.71	0.33	0	ARRB1,CDC42,CFL1,CXCL8,F2RL1,F3,FYN,GNA12,GNA13,HCK,HRAS,IL1B,ITGA6,ITGB1,LIMK1,LIMK2,LYN,MMP13,P4HB,PDIA6,PIK3C2G,PIK3CB,PIK3R5,PTK2B,PTPN11,RAC1,RAP1B,RAP2B,RASD1,RPS6KA2,RRAS,VEGFA
PPARα/RXRα Activation	0.706	0.32	-1	ABCA1,ACADL,ACVR1B,ACVR1C,ADCY1,ADCY3,ADCY6,ADCY8,FASN,GHR,GPD1,GPD2,GRB2,GUCY1A1,HRAS,HSP90B1,IL1B,IL1RAPL1,IL6,IRS1,MED24,MEF2C,NFKB2,NFKBIA,NFKBIE,NR2F1,PDIA3,PLCD1,PLCG2,PLCH1,PLCH2,PPARA,PPARGC1A,PRKAB1,PRKACA,PRKAG3,PRKAR1B,PRKAR2A,PRKAR2B,RAP1B,RAP2B,RASD1,REL,RRAS,RXRA,SLC27A1,TGFB3,TGFBR3
Pathogenesis of Multiple Sclerosis	0.703	0.667	0	CXCL11,CXCR3
Glycerol Degradation I	0.703	0.667	0	GPD1,GPD2
1,25-dihydroxyvitamin D3 Biosynthesis	0.703	0.667	0	CYP2R1,POR
Palmitate Biosynthesis I (Animals)	0.703	0.667	0	FASN,OXSM
1D-myo-inositol Hexakisphosphate Biosynthesis V (from Ins(1,3,4)P3)	0.703	0.667	0	IPPK,ITPK1
Citrulline-Nitric Oxide Cycle	0.703	0.667	0	ASL,NOS2
S-adenosyl-L-methionine Biosynthesis	0.703	0.667	0	MAT1A,MAT2A
4-aminobutyrate Degradation I	0.703	0.667	0	ABAT,SUCLG2
Agrin Interactions at Neuromuscular Junction	0.699	0.345	1	ACTB,ACTC1,CDC42,ERBB3,HRAS,ITGA4,ITGB1,LAMC1,MAPK10,NRG2,NRG3,PAK6,PKLR,RAC1,RAC3,RAP1B,RAP2B,RASD1,RRAS
Natural Killer Cell Signaling	0.697	0.323	0.632	B2M,CD226,CDC42,CFL1,COL11A2,COL2A1,COL5A3,FYN,GRB2,HRAS,HSPA5,HSPA8,IL2RB,ITGB1,LIMK1,LIMK2,MAP3K12,MAP3K8,MAP3K9,NCK1,NFAT5,NFKB2,PAK6,PIK3C2G,PIK3CB,PIK3R5,PLCG2,PTK2B,PTPN11,PTPN6,RAC1,RAC3,RAP1B,RAP2B,RASD1,REL,RRAS,SYK,VAV3,WASL,WIPF1
Hepatic Cholestasis	0.697	0.323	0	ADCY1,ADCY3,ADCY6,ADCY8,CXCL8,EDA,GCG,GCGR,GUCY1A1,IL13,IL1B,IL1RAPL1,IL6,IRAK3,LEP,MAPK10,NFKB2,NFKBIA,NFKBIE,NGFR,NR1H4,PPARA,PRKACA,PRKAR1B,PRKAR2A,PRKAR2B,PRKCD,PRKCE,PRKD1,REL,RXRA,SLC10A1,TGFB3,TIRAP,TJP2,TNF,TNFRSF1A,TNFRSF1B,TNFSF11,TNFSF12,TNFSF13B
Th1 Pathway	0.695	0.338	0.894	CD40,CXCR3,DLL1,DLL4,GATA3,GRB2,IL10RA,IL6,IRF1,ITGB2,JAK1,NOTCH2,NOTCH3,PIK3C2G,PIK3CB,PIK3R5,PSEN2,RUNX3,SOCS1,SOCS3,STAT1,STAT3,TNFSF11
Dermatan Sulfate Biosynthesis	0.69	0.361	-1.941	B3GAT1,B3GAT2,CHST1,CHST11,CHST2,DSE,GAL3ST2,HS2ST1,HS3ST1,HS3ST3B1,HS3ST4,SULT4A1,XYLT1
IGF-1 Signaling	0.688	0.33	-0.408	BAD,CASP9,FOXO3,GRB2,HRAS,IGF1R,IGFBP2,IGFBP5,IGFBP6,IRS1,JAK1,PDPK1,PIK3C2G,PIK3CB,PIK3R5,PRKACA,PRKAR1B,PRKAR2A,PRKAR2B,PTPN11,RAP1B,RAP2B,RASD1,RRAS,SOCS1,SOCS2,SOCS3,SOCS7,STAT3,YWHAB
FXR/RXR Activation	0.684	0.333	0	APOC1,APOD,APOE,APOF,FASN,FETUB,FOXA3,G6PC3,IL1B,MAPK10,NR1H4,PCYOX1,PKLR,PLTP,PPARA,PPARG,PPARGC1A,RBP4,RXRA,SAA1,SLC10A1,SLC51A,TF,TNF,VLDLR,VTN
PPAR Signaling	0.684	0.333	-2.294	GRB2,HRAS,HSP90B1,IL1B,IL1RAPL1,NFKB2,NFKBIA,NFKBIE,NGFR,NR2F1,NRIP1,PDGFA,PDGFD,PPARA,PPARG,PPARGC1A,RAP1B,RAP2B,RASD1,REL,RRAS,RXRA,SRA1,TNF,TNFRSF1A,TNFRSF1B
IL-9 Signaling	0.68	0.364	1.265	IRS1,JAK1,NFKB2,PIK3C2G,PIK3CB,PIK3R5,REL,SOCS2,SOCS3,STAT1,STAT3,TNF
Chondroitin Sulfate Biosynthesis	0.68	0.364	-2.309	B3GAT1,B3GAT2,CHST1,CHST11,CHST2,GAL3ST2,HS2ST1,HS3ST1,HS3ST3B1,HS3ST4,SULT4A1,XYLT1
Ovarian Cancer Signaling	0.674	0.321	1.342	ARRB1,BCL2,CD44,CDKN2A,EDN1,EGF,FZD2,FZD3,FZD5,FZD7,FZD8,HDAC4,HDAC5,HRAS,LHB,MMP9,PGF,PIK3C2G,PIK3CB,PIK3R5,PRKACA,PRKAR1B,PRKAR2A,PRKAR2B,PTGS1,RAP1B,RAP2B,RASD1,RBL1,RRAS,SUV39H1,TCF7L1,VEGFA,VEGFB,WNT16,WNT2B,WNT3,WNT5A,WNT5B,WNT6,WNT7A,WNT8B
Acute Phase Response Signaling	0.652	0.32	2.646	C1QA,C1QB,C1QC,CRABP1,FN1,GRB2,HAMP,HMOX1,HRAS,IL1B,IL6,IL6ST,NFKB2,NFKBIA,NFKBIE,NGFR,PDPK1,PIK3CB,PTPN11,RAP1B,RAP2B,RASD1,RBP3,RBP4,RBP5,REL,RIPK1,RRAS,SAA1,SERPINE1,SOCS1,SOCS2,SOCS3,SOCS7,STAT3,TF,TNF,TNFRSF1A,TNFRSF1B,TRADD
Coronavirus Replication Pathway	0.65	0.375	2.333	ACE,COPA,COPB2,CTSL,TUBA1B,TUBA1C,TUBB,TUBB2B,TUBB4B
Sphingosine and Sphingosine-1-phosphate Metabolism	0.64	0.5	0	ASAH1,ASAH2,SGPP2
Purine Ribonucleosides Degradation to Ribose-1-phosphate	0.64	0.5	0	ADA2,ADARB2,PGM2
Fc Epsilon RI Signaling	0.635	0.326	1.177	BTK,FYN,GAB1,GRB2,HRAS,IL13,INPP5D,INPP5K,LYN,MAPK10,PDPK1,PIK3C2G,PIK3CB,PIK3R5,PLA2G3,PLCG2,PRKCD,PRKCE,PRKD1,PTPN11,RAC1,RAC3,RAP1B,RAP2B,RASD1,RRAS,SYK,TNF,VAV3
Role of Cytokines in Mediating Communication between Immune Cells	0.625	0.4	0	CSF3,CXCL8,IL13,IL1B,IL6,TNF
Graft-versus-Host Disease Signaling	0.623	0.444	0	FAS,IL1B,IL6,TNF
Extrinsic Prothrombin Activation Pathway	0.623	0.444	0	F13A1,F3,TFPI,THBD
γ-linolenate Biosynthesis II (Animals)	0.622	0.417	-0.447	ACSBG1,CYB5A,FADS2,SLC27A1,SLC27A2
Renin-Angiotensin Signaling	0.618	0.321	1	ACE,ADCY1,ADCY3,ADCY6,ADCY8,GRB2,GUCY1A1,HRAS,ITPR1,MAPK10,NFKB2,PAK6,PIK3C2G,PIK3CB,PIK3R5,PLCG2,PRKACA,PRKAR1B,PRKAR2A,PRKAR2B,PRKCD,PRKCE,PRKD1,PTK2B,PTPN6,RAC1,RAP1B,RAP2B,RASD1,REL,RRAS,STAT1,STAT3,TNF
Docosahexaenoic Acid (DHA) Signaling	0.613	0.353	0	BAD,BAX,BCL2,BID,CASP9,CYCS,IL1B,PDPK1,PIK3C2G,PIK3CB,PIK3R5,PNPLA2
IL-7 Signaling Pathway	0.609	0.333	-0.5	BAD,BAX,BCL2,BCL6,EBF1,FOXG1,FOXO3,FOXO6,FYN,GRB2,JAK1,LYN,MET,PDPK1,PIK3C2G,PIK3CB,PIK3R5,SLC2A1,SOCS1,STAT1
Gα12/13 Signaling	0.607	0.319	2.121	ARHGEF1,BTK,CDC42,CDH12,CDH15,CDH18,CDH19,CDH26,CDH7,CDH8,F2RL1,GNA12,GNA13,HRAS,LPAR4,MAPK10,MEF2C,MYL10,MYL2,MYL6,MYL9,NFKB2,NFKBIA,NFKBIE,PIK3C2G,PIK3CB,PIK3R5,PTK2B,RAP1B,RAP2B,RASD1,REL,RHOA,RRAS,TEC,VAV3
Regulation Of The Epithelial Mesenchymal Transition By Growth Factors Pathway	0.593	0.312	1.982	CDC42,CDH12,EGF,ESRP2,FGF11,FGF13,FGF14,FGF16,FGF8,FGFR1,FGFR2,FGFR3,GAB1,GRB2,GSC,HRAS,ID2,IL6,JAK1,MAPK10,MEST,MET,MMP9,NFKB2,NGFR,PDGFA,PDGFD,PIK3C2G,PIK3CB,PIK3R5,PTPN11,RAC1,RAP1B,RAP2B,RASD1,REL,RHOA,RRAS,SNAI1,STAT3,TGFB3,TNF,TNFRSF1A,TNFRSF1B,TNFSF11,TNFSF12,TNFSF13B,TWIST1,ZEB2
BEX2 Signaling Pathway	0.59	0.328	-0.218	BAD,BCL2,MAPK10,NFKB2,NFKBIA,NGF,NGFR,PGF,PLXNC1,PPM1J,PPP2CB,PPP2R2B,PPP2R2C,PPP2R5A,PPP2R5B,REL,SMARCB1,STAT3,SWAP70,TCF7L1,VEGFA,VEGFB
Insulin Receptor Signaling	0.585	0.316	0.845	ACLY,ASIC2,BAD,CBL,FOXO3,FYN,GAB1,GRB2,GYS1,HRAS,INPP5D,INPP5K,IRS1,JAK1,NCK1,PDPK1,PIK3C2G,PIK3CB,PIK3R5,PPP1R14A,PPP1R14C,PPP1R3C,PPP1R3D,PRKACA,PRKAR1B,PRKAR2A,PRKAR2B,PTPN11,PTPRF,RAP1B,RAP2B,RAPGEF1,RASD1,RRAS,SOCS3,STXBP4,VAMP2
CDC42 Signaling	0.583	0.32	1.4	ACTR2,APC2,ARPC1B,ARPC2,ARPC3,ARPC4,ARPC5,B2M,BAIAP2,CDC42,CDC42SE1,CFL1,IQGAP1,ITGA2B,ITGA4,ITGA5,ITGA6,ITGB1,ITGB2,ITGB4,LIMK1,LIMK2,LLGL1,MAPK10,MYL10,MYL2,MYL6,MYL9,MYLK,WASL,WIPF1
ERK/MAPK Signaling	0.578	0.31	1.342	BAD,CREB3L3,CREB5,DUSP4,FYN,GRB2,HRAS,ITGA2B,ITGA4,ITGA5,ITGA6,ITGB1,ITGB2,ITGB4,KSR1,LAMTOR3,MKNK1,PAK6,PIK3C2G,PIK3CB,PIK3R5,PLA2G3,PLCG2,PPARG,PPM1J,PPP1R14A,PPP1R14C,PPP1R3C,PPP1R3D,PPP2CB,PPP2R2B,PPP2R2C,PPP2R5A,PPP2R5B,PRKACA,PRKAR1B,PRKAR2A,PRKAR2B,PRKCD,PRKCE,PTK2B,RAC1,RAC3,RAP1B,RAP2B,RAPGEF1,RASD1,RRAS,STAT1,STAT3,TLN1,TLN2,YWHAB
PI3K Signaling in B Lymphocytes	0.573	0.316	1.257	ATF6,BLNK,BTK,CAMK2D,CAMK2G,CBL,CD40,CD79A,CD81,FOXO3,FYN,HRAS,IL4R,INPP5D,IRS1,ITPR1,LYN,NFAT5,NFKB2,NFKBIA,NFKBIE,PDIA3,PDPK1,PIK3CB,PLCD1,PLCG2,PLCH1,PLCH2,RAC1,RAP1B,RAP2B,RASD1,REL,RRAS,SYK,VAV3
Chondroitin Sulfate Biosynthesis (Late Stages)	0.573	0.36	-2.333	CHST1,CHST11,CHST2,GAL3ST2,HS2ST1,HS3ST1,HS3ST3B1,HS3ST4,SULT4A1
Th17 Activation Pathway	0.57	0.333	0.775	CCR6,HSP90B1,IL1B,IL23R,IL6,IRAK3,IRF4,JAK1,NFAT5,NFKB2,PTGER4,REL,RORA,RORC,RUNX1,SOCS3,STAT3
FGF Signaling	0.561	0.324	-0.626	CREB3L3,CREB5,FGF11,FGF13,FGF14,FGF16,FGF8,FGFR1,FGFR2,FGFR3,GAB1,GRB2,HRAS,ITPR1,MAPKAPK2,MET,PIK3C2G,PIK3CB,PIK3R5,PTPN11,PTPN6,RAC1,STAT3
PKCθ Signaling in T Lymphocytes	0.553	0.314	0.853	CACNA1B,CACNA1C,CACNA1D,CACNA1F,CACNA1H,CACNA1S,CACNA2D4,CACNB2,CACNB3,CACNG7,CACNG8,CAMK2D,CAMK2G,FYN,GRB2,HRAS,ITPR1,MAP3K12,MAP3K8,MAP3K9,NFAT5,NFKB2,NFKBIA,NFKBIE,PIK3C2G,PIK3CB,PIK3R5,PLCG2,POU2F1,RAC1,RAC3,RAP1B,RAP2B,RASD1,REL,RRAS,VAV3
PEDF Signaling	0.547	0.321	2.4	ARHGAP22,BCL2,BDNF,CASP7,CASP8,FAS,HRAS,NFKB2,NFKBIA,NFKBIE,NGF,PIK3C2G,PIK3CB,PIK3R5,PNPLA2,PPARG,RAC1,RAP1B,RAP2B,RASD1,REL,RHOA,RRAS,TCF7L1,WASF2
PRPP Biosynthesis I	0.544	1	0	PRPS1
Glycine Biosynthesis III	0.544	1	0	AGXT2
Acetyl-CoA Biosynthesis III (from Citrate)	0.544	1	0	ACLY
L-DOPA Degradation	0.544	1	0	COMT
Alanine Degradation III	0.544	1	0	GPT2
Glutamine Biosynthesis I	0.544	1	0	GLUL
Taurine Biosynthesis	0.544	1	0	CSAD
Alanine Biosynthesis II	0.544	1	0	GPT2
Methylglyoxal Degradation VI	0.544	1	0	LDHD
L-cysteine Degradation II	0.544	1	0	CTH
Phosphatidylethanolamine Biosynthesis III	0.544	1	0	PTDSS2
NAD Biosynthesis III	0.544	1	0	NMNAT2
Citrulline Degradation	0.544	1	0	OTC
D-mannose Degradation	0.544	1	0	MPI
L-serine Degradation	0.544	1	0	SDSL
Role of WNT/GSK-3β Signaling in the Pathogenesis of Influenza	0.542	0.333	-0.535	APC2,FZD2,FZD3,FZD5,FZD7,FZD8,TCF7L1,WNT16,WNT2B,WNT3,WNT5A,WNT5B,WNT6,WNT7A,WNT8B
VEGF Signaling	0.535	0.318	1.225	ACTB,ACTC1,ACTN1,ACTN2,BAD,BCL2,EIF2S1,FLT4,FOXO3,GRB2,HRAS,KDR,PGF,PIK3C2G,PIK3CB,PIK3R5,PLCG2,PTK2B,PTPN11,PTPN6,RAP1B,RAP2B,RASD1,RRAS,VCL,VEGFA,VEGFB
D-myo-inositol-5-phosphate Metabolism	0.524	0.308	-0.343	ACP6,ALPL,ATP1A1,DUSP4,DUSP8,EPHX2,G6PC3,INPP5D,ITPK1,NUDT4,NUDT5,PALD1,PIKFYVE,PIP4K2A,PLCD1,PLCG2,PLCH1,PLCH2,PPIP5K1,PPM1H,PPM1J,PPP1R13B,PPP1R14A,PPP1R14C,PPP1R3C,PPP1R3D,PPP2CB,PPP2R2B,PPP2R2C,PPP2R5A,PPP2R5B,PPTC7,PTPN11,PTPN13,PTPN6,PTPRF,PTPRH,PTPRN,PXYLP1,SGPP2,SOCS3,SSH1,STYXL1,TPTE,TPTE2
Caveolar-mediated Endocytosis Signaling	0.523	0.327	0	ACTB,ACTC1,B2M,CAVIN1,COPA,COPB2,EGF,FLNB,FYN,ITGA2B,ITGA4,ITGA5,ITGA6,ITGB1,ITGB2,ITGB4,RAB5A
Retinoic acid Mediated Apoptosis Signaling	0.521	0.345	2.121	BID,CASP8,CASP9,CRABP1,CYCS,IRF1,PARP12,PARP6,PARP8,RXRA
IL-12 Signaling and Production in Macrophages	0.516	0.313	0	APOC1,APOD,APOE,APOF,CD40,IL23R,IRF1,IRF8,JMJD6,MAP3K8,MAPK10,NFKB2,NFKBIA,NFKBIE,NOS2,PCYOX1,PIK3C2G,PIK3CB,PIK3R5,PPARG,PRKCD,PRKCE,PRKD1,RBP4,REL,RXRA,SPI1,STAT1,STAT6,TGFB3,TNF
Leukotriene Biosynthesis	0.506	0.4	0	ALOX5,ALOX5AP,GGT5,LTA4H
Erythropoietin Signaling Pathway	0.504	0.309	-0.164	BAD,BIRC2,CCND2,CSF2RB,CXCL8,EDA,FOXO3,GATA1,GRB2,HRAS,IL13,IL1B,IL6,ITPR1,LEP,NFKB2,NFKBIA,NFKBIE,PDPK1,PIK3C2G,PIK3CB,PIK3R5,PRKCD,PRKCE,PRKD1,PTPN6,RAC1,RAC3,RAP1B,RAP2B,RASD1,REL,RRAS,TGFB3,TNF,TNFSF11,TNFSF12,TNFSF13B
NAD biosynthesis II (from tryptophan)	0.495	0.429	0	KMO,KYNU,NMNAT2
Oleate Biosynthesis II (Animals)	0.495	0.429	0	CYB5A,FADS2,FADS6
Pentose Phosphate Pathway	0.495	0.429	0	G6PD,PGD,TKT
Glycoaminoglycan-protein Linkage Region Biosynthesis	0.495	0.429	0	B3GAT1,B3GAT2,XYLT1
CTLA4 Signaling in Cytotoxic T Lymphocytes	0.493	0.318	0	AP1M1,AP1S3,AP2B1,AP2M1,B2M,CLTB,CLTC,FYN,GRB2,PIK3C2G,PIK3CB,PIK3R5,PPM1J,PPP2CB,PPP2R2B,PPP2R2C,PPP2R5A,PPP2R5B,PTPN11,PTPN6,SYK
B Cell Development	0.491	0.5	0	CD40,CD79A
Arginine Biosynthesis IV	0.491	0.5	0	ASL,OTC
Proline Biosynthesis II (from Arginine)	0.491	0.5	0	OTC,PYCR1
Trehalose Degradation II (Trehalase)	0.491	0.5	0	HK1,HK2
Creatine-phosphate Biosynthesis	0.491	0.5	0	CKB,CKMT2
Pentose Phosphate Pathway (Oxidative Branch)	0.491	0.5	0	G6PD,PGD
Heme Biosynthesis from Uroporphyrinogen-III I	0.491	0.5	0	CPOX,UROD
Rapoport-Luebering Glycolytic Shunt	0.491	0.5	0	BPGM,PGAM1
3-phosphoinositide Degradation	0.487	0.306	-0.343	ACP6,ALPL,ATP1A1,DUSP4,DUSP8,EPHX2,G6PC3,INPP4A,INPP4B,INPP5D,INPP5K,ITPK1,MTMR1,NUDT4,NUDT5,PALD1,PIKFYVE,PPIP5K1,PPM1H,PPM1J,PPP1R13B,PPP1R14A,PPP1R14C,PPP1R3C,PPP1R3D,PPP2CB,PPP2R2B,PPP2R2C,PPP2R5A,PPP2R5B,PPTC7,PTPN11,PTPN13,PTPN6,PTPRF,PTPRH,PTPRN,PXYLP1,SGPP2,SOCS3,SSH1,STYXL1,TPTE,TPTE2
ERK5 Signaling	0.48	0.317	2.065	BAD,CREB3L3,CREB5,EGF,FOXO3,GAB1,GNA12,GNA13,HRAS,IL6ST,MAP3K8,MEF2C,NGF,PTPN11,RAP1B,RAP2B,RASD1,RPS6KA2,RRAS,YWHAB
IL-3 Signaling	0.47	0.314	1.964	BAD,CSF2RB,GRB2,HRAS,INPP5D,JAK1,PIK3C2G,PIK3CB,PIK3R5,PRKCD,PRKCE,PRKD1,PTPN6,RAC1,RAP1B,RAP2B,RAPGEF1,RASD1,RRAS,STAT1,STAT3,STAT6
PI3K/AKT Signaling	0.467	0.303	2.556	BAD,BCL2,CSF2RB,FOXO3,GAB1,GHR,GRB2,GYS1,HRAS,HSP90B1,IL10RA,IL13RA1,IL17RD,IL2RB,IL4R,IL6ST,INPP5D,INPP5K,ITGA2B,ITGA4,ITGA5,ITGA6,ITGB1,ITGB2,ITGB4,JAK1,LIMS1,MAP3K8,MAPK8IP1,NFKB2,NFKBIA,NFKBIE,PDPK1,PIK3CB,PPM1J,PPP2CB,PPP2R2B,PPP2R2C,PPP2R5A,PPP2R5B,RAP1B,RAP2B,RASD1,REL,RHEB,RRAS,YWHAB
Superpathway of Inositol Phosphate Compounds	0.466	0.302	-0.302	ACP6,ALPL,ATP1A1,DUSP4,DUSP8,EPHX2,G6PC3,INPP5D,INPP5K,IP6K1,IP6K2,IPPK,ITPK1,NUDT4,NUDT5,PALD1,PI4K2A,PIK3C2G,PIK3CB,PIK3R5,PIKFYVE,PIP4K2A,PIP5K1C,PLCD1,PLCG2,PLCH1,PLCH2,PPIP5K1,PPM1H,PPM1J,PPP1R13B,PPP1R14A,PPP1R14C,PPP1R3C,PPP1R3D,PPP2CB,PPP2R2B,PPP2R2C,PPP2R5A,PPP2R5B,PPTC7,PTPN11,PTPN13,PTPN6,PTPRF,PTPRH,PTPRN,PXYLP1,SGPP2,SOCS3,SSH1,STYXL1,TPTE,TPTE2
CNTF Signaling	0.463	0.32	2.324	GRB2,HRAS,IL6ST,JAK1,LIFR,PIK3C2G,PIK3CB,PIK3R5,PTPN11,RAP1B,RAP2B,RASD1,RPS6KA2,RRAS,STAT1,STAT3
Notch Signaling	0.463	0.333	-0.333	ADAM17,CNTN1,DLL1,DLL4,JAG1,LFNG,MAG,NOTCH2,NOTCH3,PSEN2
Altered T Cell and B Cell Signaling in Rheumatoid Arthritis	0.462	0.325	0	CD40,CD79A,FAS,IL1B,IL6,NFKB2,REL,TLR5,TLR8,TNF,TNFSF11,TNFSF13B,TRAF3
Apelin Pancreas Signaling Pathway	0.462	0.325	0.905	DDIT3,MAPK10,NFKB2,PIK3C2G,PIK3CB,PIK3R5,PRKAB1,PRKACA,PRKAG3,PRKAR1B,PRKAR2A,PRKAR2B,REL
Th2 Pathway	0.461	0.312	1.706	ACVR1B,ACVR1C,CD40,CXCR4,DLL1,GATA3,GRB2,IL13,IL2RB,IL4R,ITGB2,JAG1,JAK1,NOTCH2,NOTCH3,PIK3C2G,PIK3CB,PIK3R5,PSEN2,RUNX3,SOCS3,SPI1,STAT6,TGFBR3
Renal Cell Carcinoma Signaling	0.456	0.313	2.324	CDC42,EGLN3,GAB1,GRB2,HRAS,MET,PAK6,PIK3C2G,PIK3CB,PIK3R5,PTPN11,RAC1,RAP1B,RAP2B,RAPGEF1,RASD1,RRAS,SLC2A1,TGFA,UBC,VEGFA
Apelin Cardiac Fibroblast Signaling Pathway	0.453	0.353	-0.447	ANGPT2,IL6,PRKAB1,PRKAG3,SERPINE1,TGFB3
Androgen Signaling	0.451	0.303	-3.13	CACNA1B,CACNA1C,CACNA1D,CACNA1F,CACNA1H,CACNA1S,CACNA2D4,CACNB2,CACNB3,CACNG7,CACNG8,CALR,DNAJB1,GNA12,GNA13,GNAI1,GNAI2,GNAI3,GNAO1,GNAT1,GNAT2,GNAZ,GNB1,GNB2,GNB3,GNB4,GNB5,GNG10,GNG12,GNG13,GNG3,GTF2H4,ITPR1,NFKB2,PRKACA,PRKAR1B,PRKAR2A,PRKAR2B,PRKCD,PRKCE,PRKD1,REL,TAF13
NGF Signaling	0.447	0.306	1.461	BAX,CDC42,CREB3L3,CREB5,GAB1,GRB2,HRAS,MAP3K12,MAP3K8,MAP3K9,MAPK10,NFKB2,NGF,NGFR,PDPK1,PIK3C2G,PIK3CB,PIK3R5,PLCG2,PRKCD,PTPN11,RAC1,RAP1B,RAP2B,RASD1,REL,RHOA,RHOG,RPS6KA2,RRAS,SMPD1,SMPD3,TRAF4
Stearate Biosynthesis I (Animals)	0.445	0.324	0	ACOT11,ACOT7,ACSBG1,ASPG,BDH2,DHRS11,ELOVL1,ELOVL2,FASN,PPT1,SLC27A1,SLC27A2
IL-13 Signaling Pathway	0.435	0.31	1.706	AGR2,ARG1,FYN,HCK,IL13,IL13RA1,IL4R,JAK1,LYN,PDGFA,PIK3C2G,PIK3CB,PIK3R5,PRKCD,RHOA,SERPINE3,SOCS1,SOCS3,STAT1,STAT3,STAT6,TGFB3
MSP-RON Signaling In Macrophages Pathway	0.435	0.31	0.655	ARG1,CREB3L3,CREB5,GRB2,HRAS,ITGB2,NFKB2,NOS2,PIK3C2G,PIK3CB,PIK3R5,RAP1B,RAP2B,RASD1,REL,RRAS,SOCS1,SOCS3,ST14,STAT1,STAT3,TNF
Granzyme B Signaling	0.433	0.357	2.236	BID,CASP8,CASP9,CYCS,LMNB1
Purine Nucleotides Degradation II (Aerobic)	0.433	0.357	0	ADA2,ADARB2,GDA,IMPDH1,NT5C1A
Phospholipases	0.428	0.324	0.333	HMOX1,PDIA3,PLA1A,PLA2G15,PLA2G3,PLCD1,PLCG2,PLCH1,PLCH2,PNPLA3,PRDX6
Retinol Biosynthesis	0.427	0.333	0.707	BCO1,DHRS9,LIPF,PNPLA2,PNPLA3,RBP5,RDH10,RDH8
Estrogen Receptor Signaling	0.426	0.295	0.111	ADCY1,ADCY3,ADCY6,ADCY8,BAD,BCL2,CACNA1B,CACNA1C,CACNA1D,CACNA1F,CACNA1S,CACNA2D4,CACNB2,CACNB3,CACNG7,CACNG8,CFL1,CREB3L3,CREB5,CTBP1,CTBP2,EGF,ESR2,FOXG1,FOXO3,FOXO6,GNA12,GNA13,GNAI1,GNAI2,GNAI3,GNAO1,GNAT1,GNAT2,GNAZ,GNB1,GNB2,GNB3,GNB4,GNB5,GNG10,GNG12,GNG13,GNG3,GRB2,GUCY1A1,HRAS,HSP90B1,IGF1R,IGF2,JAK1,LEP,LIMK1,LIMK2,MDK,MED24,MMP13,MMP14,MMP15,MMP23B,MMP9,MYL10,MYL2,MYL6,MYL9,NDUFS8,NFKB…
Sumoylation Pathway	0.423	0.306	-0.688	ARHGDIA,ARHGDIG,CDC42,CEBPA,CTBP1,CTBP2,DAXX,FAS,FNBP1,MAPK10,NFKB2,NFKBIA,RAC1,RAC3,RFC4,RHOA,RHOBTB1,RHOBTB2,RHOC,RHOG,RHOJ,RHOU,RND1,SP3,SUMO1,SUMO2
Antioxidant Action of Vitamin C	0.421	0.309	-1.604	CSF2RB,GLRX,HMOX1,MAPK10,NFKB2,NFKBIA,NFKBIE,PDIA3,PLA2G3,PLCD1,PLCG2,PLCH1,PLCH2,PNPLA3,PRDX6,REL,SLC2A1,SLC2A3,SLC2A8,TNF,TXN
Glioma Signaling	0.42	0.303	0.426	CAMK1D,CAMK1G,CAMK2D,CAMK2G,CCND2,CDKN2A,CDKN2B,E2F7,E2F8,EGF,GRB2,HDAC4,HDAC5,HRAS,IDH1,IGF1R,IGF2,PDGFA,PDGFD,PIK3C2G,PIK3CB,PIK3R5,PLCG2,PRKCD,PRKCE,PRKD1,RAP1B,RAP2B,RASD1,RBL1,RRAS,SUV39H1,TGFA
ERBB4 Signaling	0.415	0.31	1	ADAM17,GRB2,HRAS,NRG2,NRG3,PDPK1,PIK3C2G,PIK3CB,PIK3R5,PLCG2,PRKCD,PRKCE,PRKD1,PSEN2,RAP1B,RAP2B,RASD1,RRAS
JAK/STAT Signaling	0.415	0.307	1.964	GRB2,HRAS,IL6,JAK1,NFKB2,PIK3C2G,PIK3CB,PIK3R5,PTPN11,PTPN6,RAP1B,RAP2B,RASD1,REL,RRAS,SOCS1,SOCS2,SOCS3,SOCS7,STAT1,STAT2,STAT3,STAT6
VEGF Family Ligand-Receptor Interactions	0.408	0.308	1.886	FLT4,GRB2,HRAS,KDR,NRP2,PGF,PIK3C2G,PIK3CB,PIK3R5,PLA2G3,PLCG2,PRKCD,PRKCE,PRKD1,RAP1B,RAP2B,RASD1,RRAS,VEGFA,VEGFB
Bladder Cancer Signaling	0.405	0.303	0	CDKN2A,CXCL8,EGF,FGF11,FGF13,FGF14,FGF16,FGF8,FGFR3,HDAC4,HDAC5,HRAS,MMP13,MMP14,MMP15,MMP23B,MMP9,PGF,RAP1B,RAP2B,RASD1,RASSF1,RBL1,RRAS,SUV39H1,VEGFA,VEGFB
Aldosterone Signaling in Epithelial Cells	0.399	0.299	-1.606	ASIC2,CRYAB,DNAJA1,DNAJB1,DNAJB11,DNAJB9,DNAJC1,DNAJC3,DNAJC5,DNAJC5G,DNAJC6,DNAJC9,HSP90B1,HSPA13,HSPA4L,HSPA5,HSPA8,HSPB6,ICMT,ITPR1,KCNMA1,NR3C2,PDIA3,PDPK1,PIK3C2G,PIK3CB,PIK3R5,PIKFYVE,PIP4K2A,PIP5K1C,PLCD1,PLCG2,PLCH1,PLCH2,PRKCD,PRKCE,PRKD1,SACS
D-myo-inositol (1,4,5,6)-Tetrakisphosphate Biosynthesis	0.396	0.299	0.186	ACP6,ALPL,ATP1A1,DUSP4,DUSP8,EPHX2,G6PC3,INPP5D,ITPK1,NUDT4,NUDT5,PALD1,PIKFYVE,PPIP5K1,PPM1H,PPM1J,PPP1R13B,PPP1R14A,PPP1R14C,PPP1R3C,PPP1R3D,PPP2CB,PPP2R2B,PPP2R2C,PPP2R5A,PPP2R5B,PPTC7,PTPN11,PTPN13,PTPN6,PTPRF,PTPRH,PTPRN,PXYLP1,SGPP2,SOCS3,SSH1,STYXL1,TPTE,TPTE2
D-myo-inositol (3,4,5,6)-tetrakisphosphate Biosynthesis	0.396	0.299	0.186	ACP6,ALPL,ATP1A1,DUSP4,DUSP8,EPHX2,G6PC3,INPP5D,ITPK1,NUDT4,NUDT5,PALD1,PIKFYVE,PPIP5K1,PPM1H,PPM1J,PPP1R13B,PPP1R14A,PPP1R14C,PPP1R3C,PPP1R3D,PPP2CB,PPP2R2B,PPP2R2C,PPP2R5A,PPP2R5B,PPTC7,PTPN11,PTPN13,PTPN6,PTPRF,PTPRH,PTPRN,PXYLP1,SGPP2,SOCS3,SSH1,STYXL1,TPTE,TPTE2
Coagulation System	0.385	0.333	0.816	F13A1,F3,PLAU,SERPINE1,TFPI,THBD
Androgen Biosynthesis	0.385	0.375	0	HSD17B3,HSD3B1,SRD5A2
Phosphatidylethanolamine Biosynthesis II	0.385	0.375	0	CHKA,PCYT2,SELENOI
NAD Phosphorylation and Dephosphorylation	0.385	0.375	0	ACP6,NNT,PXYLP1
14-3-3-mediated Signaling	0.383	0.299	1.279	BAD,BAX,CBL,GFAP,GRB2,HRAS,MAPK10,PDIA3,PIK3C2G,PIK3CB,PIK3R5,PLCD1,PLCG2,PLCH1,PLCH2,PRKCD,PRKCE,PRKD1,RAP1B,RAP2B,RASD1,RRAS,SRPK2,TNF,TNFRSF1A,TP73,TUBA1B,TUBA1C,TUBB,TUBB2B,TUBB4B,YWHAB
Role of PI3K/AKT Signaling in the Pathogenesis of Influenza	0.375	0.31	0.302	CASP9,GNAI1,GNAI2,GNAI3,IRF3,NFKB2,NFKBIA,NFKBIE,OPN1SW,PIK3C2G,PIK3CB,PIK3R5,REL
T Cell Exhaustion Signaling Pathway	0.37	0.297	-0.192	ACVR1B,ACVR1C,BCL6,HRAS,IL10RA,IL6,IRF4,IRF9,JAK1,KDR,MAPK10,NFAT5,PIK3C2G,PIK3CB,PIK3R5,PLCG2,PPM1J,PPP2CB,PPP2R2B,PPP2R2C,PPP2R5A,PPP2R5B,PTPN11,PTPN6,RAP1B,RAP2B,RASD1,RRAS,STAT1,STAT2,STAT3,TGFBR3,VEGFA
MSP-RON Signaling Pathway	0.364	0.312	0	ACTB,ACTC1,CSF2RB,ITGB2,NOS2,PIK3C2G,PIK3CB,PIK3R5,RPS6KA2,TNF
Arginine Degradation VI (Arginase 2 Pathway)	0.355	0.4	0	ARG1,PYCR1
UDP-N-acetyl-D-glucosamine Biosynthesis II	0.355	0.4	0	GFPT1,PGM3
Tryptophan Degradation to 2-amino-3-carboxymuconate Semialdehyde	0.355	0.4	0	KMO,KYNU
Ceramide Degradation	0.355	0.4	0	ASAH1,ASAH2
Salvage Pathways of Pyrimidine Deoxyribonucleotides	0.355	0.4	0	TYMP,UPP1
Sphingomyelin Metabolism	0.355	0.4	0	SMPD1,SMPD3
IL-10 Signaling	0.353	0.304	0	HMOX1,IL10RA,IL1B,IL1RAPL1,IL4R,IL6,JAK1,NFKB2,NFKBIA,NFKBIE,REL,SOCS3,STAT3,TNF
Neuregulin Signaling	0.349	0.296	0	ADAM17,BAD,CDK5R1,EGF,ERBB3,GRB2,HRAS,HSP90B1,ITGA2B,ITGA4,ITGA5,ITGA6,ITGB1,ITGB2,ITGB4,MATK,NRG2,NRG3,PDPK1,PLCG2,PRKCD,PRKCE,PRKD1,PTPN11,RAP1B,RAP2B,RASD1,RRAS,TGFA
IL-6 Signaling	0.349	0.296	2.117	CXCL8,GRB2,HRAS,IL1B,IL1RAPL1,IL6,IL6ST,MAPK10,MAPKAPK2,NFKB2,NFKBIA,NFKBIE,NGFR,PIK3C2G,PIK3CB,PIK3R5,PTPN11,RAP1B,RAP2B,RASD1,REL,RRAS,SOCS1,SOCS3,STAT3,TNF,TNFRSF1A,TNFRSF1B,VEGFA
HGF Signaling	0.346	0.295	2.268	CDC42,CDKN2A,GAB1,GRB2,HRAS,IL6,ITGA2B,ITGA4,ITGA5,ITGA6,ITGB1,ITGB2,ITGB4,MAP3K12,MAP3K8,MAP3K9,MAPK10,MET,PIK3C2G,PIK3CB,PIK3R5,PLCG2,PRKCD,PRKCE,PRKD1,PTPN11,RAC1,RAP1B,RAP2B,RAPGEF1,RASD1,RRAS,STAT3
GM-CSF Signaling	0.346	0.3	2.183	CAMK2D,CAMK2G,CSF2RB,GRB2,HCK,HRAS,LYN,PIK3C2G,PIK3CB,PIK3R5,PTPN11,RAP1B,RAP2B,RASD1,RRAS,RUNX1,STAT1,STAT3
Triacylglycerol Degradation	0.344	0.31	0.333	ABHD2,ABHD6,FAAH,LIPF,PLA1A,PNPLA2,PNPLA3,PRDX6,RPE65
Serotonin Receptor Signaling	0.344	0.31	0	ADCY1,ADCY3,ADCY6,ADCY8,GUCY1A1,HTR1A,HTR1D,SPR,TPH1
Neurotrophin/TRK Signaling	0.344	0.299	0.943	BDNF,CDC42,CREB3L3,CREB5,GAB1,GRB2,HRAS,NGF,NGFR,NTRK3,PDPK1,PIK3C2G,PIK3CB,PIK3R5,PTPN11,RAP1B,RAP2B,RASD1,RRAS,SPRY2
LPS/IL-1 Mediated Inhibition of RXR Function	0.343	0.294	1	ABCA1,ABCG1,ACSBG1,ALAS1,APOC1,APOE,CHST1,CHST11,CHST2,CYP2R1,FABP1,FABP2,FABP3,FABP7,GAL3ST2,HS2ST1,HS3ST1,HS3ST3B1,HS3ST4,IL1B,IL1RAPL1,MGST1,NGFR,NR1H4,PAPSS2,PLTP,PPARA,PPARGC1A,RXRA,SLC10A1,SLC27A1,SLC27A2,SOD3,SULT4A1,TNF,TNFRSF1A,TNFRSF1B
Non-Small Cell Lung Cancer Signaling	0.34	0.296	1.5	BAD,CASP9,CCND2,CDKN2A,EGF,FOXO3,GRB2,HDAC4,HDAC5,HRAS,ITPR1,PDPK1,PIK3C2G,PIK3CB,PIK3R5,RAP1B,RAP2B,RASD1,RASSF1,RBL1,RRAS,RXRA,SUV39H1,TGFA
B Cell Receptor Signaling	0.34	0.293	1.581	BAD,BCL6,BLNK,BTK,CAMK2D,CAMK2G,CD79A,CDC42,CFL1,CREB3L3,CREB5,CSK,EBF1,GAB1,GRB2,HRAS,INPP5D,INPP5K,LYN,MAP3K12,MAP3K8,MAP3K9,MEF2C,NFAT5,NFKB2,NFKBIA,NFKBIE,PDPK1,PIK3C2G,PIK3CB,PIK3R5,PLCG2,PTK2B,PTPN11,PTPN6,RAC1,RAP1B,RAP2B,RASD1,REL,RRAS,SYK,VAV3
Apelin Cardiomyocyte Signaling Pathway	0.34	0.296	0	ATP2A2,GNAI1,GNAI2,GNAI3,ITPR1,MAPK10,MYL10,MYL2,MYL6,MYL9,MYLK,OPN1SW,PDIA3,PIK3C2G,PIK3CB,PIK3R5,PLCD1,PLCG2,PLCH1,PLCH2,PRKCD,PRKCE,PRKD1,SLC8A2
Eicosanoid Signaling	0.34	0.306	2.236	ALOX5,ALOX5AP,LTA4H,LTB4R,PLA2G3,PNPLA3,PRDX6,PTGDS,PTGER4,PTGIS,PTGS1
Allograft Rejection Signaling	0.334	0.333	0	B2M,CD40,FAS,TNF
Thrombopoietin Signaling	0.332	0.298	1.5	GRB2,HRAS,MPL,PIK3C2G,PIK3CB,PIK3R5,PLCG2,PRKCD,PRKCE,PRKD1,PTPN11,RAP1B,RAP2B,RASD1,RRAS,STAT1,STAT3
3-phosphoinositide Biosynthesis	0.329	0.291	0.169	ACP6,ALPL,ATP1A1,DUSP4,DUSP8,EPHX2,G6PC3,INPP5D,ITPK1,NUDT4,NUDT5,PALD1,PI4K2A,PIK3C2G,PIK3CB,PIK3R5,PIKFYVE,PIP4K2A,PIP5K1C,PPIP5K1,PPM1H,PPM1J,PPP1R13B,PPP1R14A,PPP1R14C,PPP1R3C,PPP1R3D,PPP2CB,PPP2R2B,PPP2R2C,PPP2R5A,PPP2R5B,PPTC7,PTPN11,PTPN13,PTPN6,PTPRF,PTPRH,PTPRN,PXYLP1,SGPP2,SOCS3,SSH1,STYXL1,TPTE,TPTE2
Acute Myeloid Leukemia Signaling	0.327	0.295	1	BAD,CEBPA,CSF1R,CSF2RB,GRB2,HRAS,IDH1,JUP,KIT,NFKB2,PIK3C2G,PIK3CB,PIK3R5,PIM2,RAP1B,RAP2B,RASD1,REL,RRAS,RUNX1,SPI1,STAT3,TCF7L1
Autophagy	0.327	0.29	1.089	ARL8B,ATG12,ATG3,BAD,BCL2,BNIP3,CREB3L3,CREB5,DAPK2,DDIT3,DRAM1,EGF,FOXO3,GABARAP,GCG,GCGR,GNAI3,IRS1,MAP1LC3C,MAPK10,NFKB2,NGFR,OPTN,PI4K2A,PIK3C2G,PIK3CB,PIK3R5,PPM1D,PPM1J,PPP2CB,PPP2R2B,PPP2R2C,PPP2R5A,PPP2R5B,PRKAB1,PRKACA,PRKAG3,PRKAR1B,PRKAR2A,PRKAR2B,RIPK1,SESN1,SQSTM1,TFEB,TGFA,TNF,TNFRSF1A,TNFRSF1B,TRAF3,ULK1,VEGFA,VPS18,VPS33A,VPS41
Ferroptosis Signaling Pathway	0.325	0.293	1.569	ABCA1,ACACA,ALOX5,ARF1,ARF4,ARF6,BID,CTH,CTSB,CYBB,FTH1,HMOX1,HRAS,PEBP1,PRKAB1,PRKAG3,RAP1B,RAP2B,RASD1,RBL1,RRAS,SLC7A11,SQSTM1,STAT3,STEAP3,TF,TFAP2C
Amyloid Processing	0.32	0.3	-0.378	CAPN1,CAPN2,CAPN3,CAPN5,CAPN9,CDK5R1,PRKACA,PRKAR1B,PRKAR2A,PRKAR2B,PRKCE,PSEN2
NAD Biosynthesis from 2-amino-3-carboxymuconate Semialdehyde	0.31	0.5	0	NMNAT2
Asparagine Degradation I	0.31	0.5	0	ASPG
UDP-D-xylose and UDP-D-glucuronate Biosynthesis	0.31	0.5	0	UGDH
Dolichol and Dolichyl Phosphate Biosynthesis	0.31	0.5	0	DHDDS
Retinoate Biosynthesis II	0.31	0.5	0	RBP5
β-alanine Degradation I	0.31	0.5	0	ABAT
Methylglyoxal Degradation I	0.31	0.5	0	GLO1
Thyronamine and Iodothyronamine Metabolism	0.31	0.5	0	DIO2
Catecholamine Biosynthesis	0.31	0.5	0	DBH
Tetrahydrobiopterin Biosynthesis I	0.31	0.5	0	SPR
Thyroid Hormone Biosynthesis	0.31	0.5	0	CTSD
Cysteine Biosynthesis/Homocysteine Degradation	0.31	0.5	0	CTH
Thyroid Hormone Metabolism I (via Deiodination)	0.31	0.5	0	DIO2
Tetrahydrobiopterin Biosynthesis II	0.31	0.5	0	SPR
Lactose Degradation III	0.31	0.5	0	GLB1
Fatty Acid Activation	0.303	0.333	0	ACSBG1,SLC27A1,SLC27A2
Heme Biosynthesis II	0.303	0.333	0	ALAS1,CPOX,UROD
Pregnenolone Biosynthesis	0.303	0.333	0	CYP26A1,FDX1,MICAL3
NRF2-mediated Oxidative Stress Response	0.302	0.288	3.128	ACTB,ACTC1,AKR7A3,BACH1,CBR1,CYP2R1,DNAJA1,DNAJB1,DNAJB11,DNAJB9,DNAJC1,DNAJC3,DNAJC5,DNAJC5G,DNAJC6,DNAJC9,FTH1,GCLM,GSR,HACD3,HERPUD1,HMOX1,HRAS,HSP90B1,MAFF,MGST1,NQO1,PIK3C2G,PIK3CB,PIK3R5,PPIB,PRDX1,PRKCD,PRKCE,PRKD1,RAP1B,RAP2B,RASD1,RRAS,SOD3,SQSTM1,TXN,UBE2K,USP14,VCP
Intrinsic Prothrombin Activation Pathway	0.302	0.312	0	COL11A2,COL2A1,COL5A3,F13A1,THBD
Toll-like Receptor Signaling	0.287	0.292	1.89	IL1B,IRAK3,NFKB2,NFKBIA,PPARA,REL,SIGIRR,TIRAP,TLR5,TLR8,TNF,TOLLIP,TRAF4,UBC
PFKFB4 Signaling Pathway	0.285	0.293	-1.155	CREB3L3,CREB5,GPI,HK1,HK2,PFKM,PRKACA,PRKAR1B,PRKAR2A,PRKAR2B,TGFB3,TKT
CD28 Signaling in T Helper Cells	0.279	0.287	1.279	ACTR2,ARPC1B,ARPC2,ARPC3,ARPC4,ARPC5,CDC42,CSK,FYN,GRB2,ITPR1,MAPK10,NFAT5,NFKB2,NFKBIA,NFKBIE,PDPK1,PIK3C2G,PIK3CB,PIK3R5,PTPN11,PTPN6,RAC1,REL,SYK
ERBB Signaling	0.278	0.287	0.853	CDC42,EGF,ERBB3,GRB2,HRAS,MAPK10,NCK1,NRG2,NRG3,PAK6,PDPK1,PIK3C2G,PIK3CB,PIK3R5,PLCG2,PRKCD,PRKCE,PRKD1,RAP1B,RAP2B,RASD1,RRAS,TGFA
UVA-Induced MAPK Signaling	0.278	0.287	1.069	CASP9,CYCS,HRAS,MAPK10,PARP12,PARP6,PARP8,PDIA3,PIK3C2G,PIK3CB,PIK3R5,PLCD1,PLCG2,PLCH1,PLCH2,RAP1B,RAP2B,RASD1,RPS6KA2,RRAS,SMPD1,SMPD3,STAT1
SPINK1 Pancreatic Cancer Pathway	0.278	0.3	0	CPE,CPO,CTSA,CTSB,F2RL1,TMPRSS15
FLT3 Signaling in Hematopoietic Progenitor Cells	0.277	0.288	1.342	BAD,CBL,CREB3L3,CREB5,GRB2,HRAS,INPP5D,PDPK1,PIK3C2G,PIK3CB,PIK3R5,PTPN11,RAP1B,RAP2B,RASD1,RPS6KA2,RRAS,STAT1,STAT2,STAT3,STAT6
BMP signaling pathway	0.277	0.288	-0.688	BMP1,BMP2,BMP4,BMP5,BMP7,BMPR1B,GRB2,HRAS,MAPK10,NFKB2,PRKACA,PRKAR1B,PRKAR2A,PRKAR2B,RAP1B,RAP2B,RASD1,REL,RRAS,RUNX2,SMAD6
Airway Inflammation in Asthma	0.272	0.308	0	CXCL8,IL13,MMP9,TGFB3
Pancreatic Adenocarcinoma Signaling	0.272	0.286	2.294	BAD,BCL2,BIRC5,CASP9,CDC42,CDKN2A,CDKN2B,E2F7,E2F8,EGF,GRB2,HDAC4,HDAC5,HMOX1,JAK1,MAPK10,MMP9,NFKB2,PGF,PIK3C2G,PIK3CB,PIK3R5,RAC1,RBL1,REL,STAT1,STAT3,SUV39H1,TGFA,TGFB3,VEGFA,VEGFB
PXR/RXR Activation	0.268	0.289	-0.302	ALAS1,IL6,PAPSS2,PPARA,PPARGC1A,PRKACA,PRKAR1B,PRKAR2A,PRKAR2B,RXRA,TNF
HIPPO signaling	0.264	0.286	0	CD44,CRB1,FAT4,LLGL1,PPM1J,PPP1R14A,PPP1R14C,PPP1R3C,PPP1R3D,PPP2CB,PPP2R2B,PPP2R2C,PPP2R5A,PPP2R5B,RASSF1,RASSF6,SAV1,TJP2,TP53BP2,YWHAB
Adenine and Adenosine Salvage III	0.261	0.333	0	ADA2,ADARB2
Inhibition of Matrix Metalloproteases	0.259	0.292	-1.134	ADAM17,MMP13,MMP14,MMP15,MMP23B,MMP9,TIMP2
CD27 Signaling in Lymphocytes	0.257	0.286	-0.905	BID,CASP8,CASP9,CD27,CYCS,MAP3K12,MAP3K8,MAP3K9,MAPK10,NFKB2,NFKBIA,NFKBIE,REL,TRAF5
GADD45 Signaling	0.257	0.286	-3.207	ACVR1B,ACVR1C,CCNB1,CCND2,FOXO3,GADD45G,IL1B,MAPK10,NFKB2,POU2F1,REL,TGFB3,TNF,WT1
Glutathione Redox Reactions I	0.252	0.294	1.342	CLIC2,GPX7,GSR,MGST1,PRDX6
iNOS Signaling	0.249	0.286	2.646	HMGA1,IRAK3,IRF1,JAK1,NFKB2,NFKBIA,NFKBIE,NOS2,REL,STAT1
Chondroitin Sulfate Degradation (Metazoa)	0.238	0.3	0	CEMIP,GALNS,HYAL1
Acyl-CoA Hydrolysis	0.238	0.3	0	ACOT11,ACOT7,PPT1
γ-glutamyl Cycle	0.238	0.3	0	CHAC2,GCLM,GGT5
Dolichyl-diphosphooligosaccharide Biosynthesis	0.238	0.3	0	ALG13,ALG5,ALG6
Primary Immunodeficiency Signaling	0.235	0.286	0	BLNK,BTK,CD40,CD79A,DCLRE1C,TAP1
NAD Salvage Pathway II	0.222	0.286	-1	ACP6,NMNAT2,NT5C1A,PXYLP1
Vitamin-C Transport	0.222	0.286	1	GLRX,SLC2A1,SLC2A3,TXN
Parkinson's Signaling	0.222	0.286	0	CASP9,CYCS,GPR37,PRKN
Role of Lipids/Lipid Rafts in the Pathogenesis of Influenza	0.197	0.333	0	RSAD2
Diphthamide Biosynthesis	0.197	0.333	0	EEF2
Thioredoxin Pathway	0.197	0.333	0	TXN
Pentose Phosphate Pathway (Non-oxidative Branch)	0.197	0.333	0	TKT
NAD Salvage Pathway III	0.197	0.333	0	NMNAT2
Glutathione Biosynthesis	0.197	0.333	0	GCLM
Ascorbate Recycling (Cytosolic)	0.197	0.333	0	GLRX
D-glucuronate Degradation I	0.197	0.333	0	DCXR
Myo-inositol Biosynthesis	0.197	0.333	0	IMPA2
Geranylgeranyldiphosphate Biosynthesis	0.197	0.333	0	GGPS1
Biotin-carboxyl Carrier Protein Assembly	0.197	0.333	0	ACACA
Proline Biosynthesis I	0.197	0.333	0	PYCR1
Methylglyoxal Degradation III	0.197	0.333	0	DHRS11
Trans, trans-farnesyl Diphosphate Biosynthesis	0.197	0.333	0	GGPS1
Mineralocorticoid Biosynthesis	0.197	0.333	0	HSD3B1
Fatty Acid β-oxidation III (Unsaturated, Odd Number)	0.197	0.333	0	EHHADH
Ceramide Biosynthesis	0.194	0.286	0	SPTLC1,SPTLC2
Phosphatidylcholine Biosynthesis I	0.194	0.286	0	CHKA,PCYT1B
Citrulline Biosynthesis	0.194	0.286	0	ARG1,OTC
Ketolysis	0.194	0.286	0	BDH2,HADHA
NAD Signaling Pathway	0	0.22	0.426	ACADL,ARNTL,EGF,LDHA,LDHB,LDHD,NAPRT,NFKB2,NMNAT2,PARP12,PARP6,PARP8,PIK3C2G,PIK3CB,PIK3R5,PPARGC1A,PRKAB1,PRKAG3,RYR1,RYR2,TGFA,VEGFA
CSDE1 Signaling Pathway	0	0.133	1.633	FABP7,FN1,PABPC4,RAC1,SDC4,SNAI1
Glucocorticoid Receptor Signaling	0	0.222	0	ACTB,ANXA1,B2M,BCL2,BCL2L11,CEBPA,CSF2RB,CXCL8,DNAH3,EGF,FOXO3,GHR,GRB2,GTF2H4,HRAS,HSP90B1,HSPA5,HSPA8,IL10RA,IL13,IL13RA1,IL17RD,IL1B,IL2RB,IL4R,IL6,IL6ST,IRF3,JAK1,KRT15,KRT222,KRT5,KRT8,MAPK10,MMP13,MMP9,NDUFS8,NFAT5,NFKB2,NFKBIA,NFKBIE,NOS2,NR3C2,NRIP1,PC,PFKFB1,PIK3C2G,PIK3CB,PIK3R5,PLA2G3,PLAU,PPARG,PRKAB1,PRKACA,PRKAG3,PTGES3,RAC1,RAP1B,RAP2B,RASD1,RRAS,RXRA,SERPINE1,SLC37A4,SMARCB1,SMARC…
Aryl Hydrocarbon Receptor Signaling	0	0.198	-0.447	BAX,CCND2,CDKN2A,CTSD,ESR2,FAS,HSP90B1,IL1B,IL6,MGST1,NFIA,NFIX,NFKB2,NQO1,NR2F1,NRIP1,PTGES3,RBL1,REL,RXRA,TGFB3,TNF,TP73
p53 Signaling	0	0.253	0	BAX,BCL2,BIRC5,CCND2,CDKN2A,DRAM1,FAS,GADD45G,HIPK2,PIK3C2G,PIK3CB,PIK3R5,PPP1R13B,RPRM,RRM2B,SERPINE2,TP53BP2,TP63,TP73,WT1
Mitochondrial Dysfunction	0	0.159	0	ACO1,BCL2,CASP8,CASP9,COX4I2,COX6B1,COX7A2,CYB5A,CYB5B,CYCS,FIS1,GPD2,GPX7,GSR,MAPK10,NDUFS8,PDHA1,PRKN,PSEN2,UQCRB
VDR/RXR Activation	0	0.263	0	CALB1,CEBPA,IGFBP5,IGFBP6,KLF4,PDGFA,PRKCD,PRKCE,PRKD1,PSMC5,RUNX2,RXRA,THBD,TNFSF11,WT1
TR/RXR Activation	0	0.279	0	ACACA,DIO2,ENO1,FASN,ME1,NRGN,NXPH2,PFKP,PIK3C2G,PIK3CB,PIK3R5,PPARGC1A,RCAN2,RXRA,SLC2A1,SYT2,THRA,THRB,UCP1
Role of BRCA1 in DNA Damage Response	0	0.127	-1	ACTB,E2F7,E2F8,POU2F1,RBL1,RFC4,SMARCB1,SMARCD3,STAT1
RAR Activation	0	0.263	0	ACTB,ADCY1,ADCY3,ADCY6,ADCY8,CRABP1,CSF2RB,CSK,CYP26A1,DHRS9,GTF2H4,GUCY1A1,MAPK10,MAPKAPK2,NFKB2,NR2F1,NRIP1,PDPK1,PIK3CB,PPARGC1A,PRKACA,PRKAR1B,PRKAR2A,PRKAR2B,PRKCD,PRKCE,PRKD1,PSMC5,RAC1,RBP3,RBP4,RBP5,RDH10,RDH8,REL,RXRA,SMAD6,SMARCB1,SMARCD3,SRA1,TGFB3,TNIP1,VEGFA,ZBTB16
MIF Regulation of Innate Immunity	0	0.259	1.633	MAPK10,NFKB2,NFKBIA,NFKBIE,NOS2,PLA2G3,REL
LPS-stimulated MAPK Signaling	0	0.24	2	CDC42,HRAS,MAPK10,NFKB2,NFKBIA,NFKBIE,PIK3C2G,PIK3CB,PIK3R5,PRKCD,PRKCE,PRKD1,RAC1,RAP1B,RAP2B,RASD1,REL,RRAS
NF-κB Activation by Viruses	0	0.265	2	HRAS,ITGA6,ITGB1,NFKB2,NFKBIA,NFKBIE,PIK3C2G,PIK3CB,PIK3R5,PRKCD,PRKCE,PRKD1,RAP1B,RAP2B,RASD1,REL,RIPK1,RRAS
IL-22 Signaling	0	0.227	0.447	JAK1,MAPK10,SOCS3,STAT1,STAT3
CD40 Signaling	0	0.233	0.577	CD40,MAPK10,MAPKAPK2,NFKB2,NFKBIA,NFKBIE,PIK3C2G,PIK3CB,PIK3R5,PTGS1,REL,STAT3,TRAF3,TRAF5
Calcium-induced T Lymphocyte Apoptosis	0	0.171	0	ATP2A2,CAPN2,ITPR1,PRKCD,PRKCE,PRKD1
Lymphotoxin β Receptor Signaling	0	0.24	1.265	BIRC2,CASP9,CYCS,NFKB2,NFKBIA,PDPK1,PIK3C2G,PIK3CB,PIK3R5,TRAF3,TRAF4,TRAF5
IL-17 Signaling	0	0.283	3.286	CSF3,CXCL8,EDA,HRAS,HSP90B1,IL13,IL1B,IL6,JAK1,LEP,MAPK10,MMP13,MMP9,NOS2,PGF,PIK3C2G,PIK3CB,PIK3R5,RAP1B,RAP2B,RASD1,RRAS,TGFB3,TNF,TNFSF11,TNFSF12,TNFSF13B,TRAF5,VEGFA,VEGFB
4-1BB Signaling in T Lymphocytes	0	0.161	0	MAPK10,NFKB2,NFKBIA,NFKBIE,REL
B Cell Activating Factor Signaling	0	0.237	0.816	MAPK10,NFAT5,NFKB2,NFKBIA,NFKBIE,REL,TNFSF13B,TRAF3,TRAF5
IL-15 Signaling	0	0.254	2	CXCL8,HRAS,IL2RB,JAK1,NFKB2,PIK3C2G,PIK3CB,PIK3R5,RAC3,RAP1B,RAP2B,RASD1,REL,RRAS,STAT3,STAT6,SYK
ICOS-ICOSL Signaling in T Helper Cells	0	0.264	-0.258	BAD,CAMK2D,CAMK2G,CD40,CSK,GRB2,IL2RB,INPP5D,ITPR1,NFAT5,NFKB2,NFKBIA,NFKBIE,PDPK1,PIK3C2G,PIK3CB,PIK3R5,RAC1,REL
Cell Cycle Regulation by BTG Family Proteins	0	0.267	0	E2F7,E2F8,PPM1J,PPP2CB,PPP2R2B,PPP2R2C,PPP2R5A,PPP2R5B
Mitotic Roles of Polo-Like Kinase	0	0.276	0.707	ANAPC2,CAPN1,CCNB1,CDC16,CDC20,FBXO5,HSP90B1,KIF23,PLK2,PPM1J,PPP2CB,PPP2R2B,PPP2R2C,PPP2R5A,PPP2R5B,SLK
Role of CHK Proteins in Cell Cycle Checkpoint Control	0	0.2	-0.707	E2F7,E2F8,PPM1J,PPP2CB,PPP2R2B,PPP2R2C,PPP2R5A,PPP2R5B,RFC4
Polyamine Regulation in Colon Cancer	0	0.1	-1.342	ARG1,BCL2L11,PPARG,RHOA,TRPC1
DNA Methylation and Transcriptional Repression Signaling	0	0.125	0	MBD3,RBBP4
ATM Signaling	0	0.205	-0.535	BID,CBX3,CCNB1,CREB3L3,CREB5,GADD45G,MAPK10,NFKBIA,PPM1D,PPM1J,PPP2CB,PPP2R2B,PPP2R2C,PPP2R5A,PPP2R5B,SUV39H1,TP73
Role of OCT4 in Mammalian Embryonic Stem Cell Pluripotency	0	0.188	0	FBXO15,IGF2BP1,NR2F1,PHC3,SH3GLB1,TDRD7
Melanoma Signaling	0	0.234	1.414	BAD,CDKN2A,HRAS,MITF,PIK3C2G,PIK3CB,PIK3R5,RAP1B,RAP2B,RASD1,RRAS
Prostate Cancer Signaling	0	0.263	0	BAD,BCL2,CASP9,CREB3L3,CREB5,GRB2,HDAC4,HDAC5,HRAS,HSP90B1,NFKB2,NFKBIA,NFKBIE,NKX3-1,PDPK1,PIK3C2G,PIK3CB,PIK3R5,RAP1B,RAP2B,RASD1,RBL1,REL,RRAS,SUV39H1
Small Cell Lung Cancer Signaling	0	0.259	0.277	BCL2,BID,BIRC2,CASP9,CCND2,CDKN2B,CYCS,HDAC4,HDAC5,NFKB2,NFKBIA,NFKBIE,PIK3C2G,PIK3CB,PIK3R5,RBL1,REL,RXRA,SUV39H1,TRAF3,TRAF4,TRAF5
Endometrial Cancer Signaling	0	0.278	1.387	APC2,BAD,CASP9,CTNNA2,FOXO3,GRB2,HRAS,PDPK1,PIK3C2G,PIK3CB,PIK3R5,RAP1B,RAP2B,RASD1,RRAS
Autoimmune Thyroid Disease Signaling	0	0.167	0	CD40,FAS
Thyroid Cancer Signaling	0	0.235	1	ALK,BDNF,CXCL8,CXCR4,HRAS,IRS1,NGF,NTRK3,PIK3C2G,PIK3CB,PIK3R5,RAP1B,RAP2B,RASD1,RRAS,TCF7L1
Chronic Myeloid Leukemia Signaling	0	0.247	0	BAD,CCND2,CDKN2A,CTBP1,CTBP2,E2F7,E2F8,GRB2,HDAC4,HDAC5,HRAS,NFKB2,PIK3C2G,PIK3CB,PIK3R5,PTPN11,RAP1B,RAP2B,RASD1,RBL1,REL,RRAS,SUV39H1,TGFB3
mTOR Signaling	0	0.26	0.707	CDC42,DGKZ,EIF4G2,EIF4G3,FKBP1A,FNBP1,HMOX1,HRAS,IRS1,PDPK1,PGF,PIK3C2G,PIK3CB,PIK3R5,PPM1J,PPP2CB,PPP2R2B,PPP2R2C,PPP2R5A,PPP2R5B,PRKAB1,PRKAG3,PRKCD,PRKCE,PRKD1,RAC1,RAC3,RAP1B,RAP2B,RASD1,RHEB,RHOA,RHOBTB1,RHOBTB2,RHOC,RHOG,RHOJ,RHOU,RND1,RPS6KA2,RPS8,RRAS,ULK1,VEGFA,VEGFB
Systemic Lupus Erythematosus Signaling	0	0.233	0	C6,C8B,CBL,CD2BP2,CD40,CD79A,GRB2,HRAS,IL1B,IL6,INPP5D,LSM14B,LSM6,LYN,NFAT5,PIK3C2G,PIK3CB,PIK3R5,PIM2,PLCG2,PTPN6,RAP1B,RAP2B,RASD1,RNPC3,RRAS,TNF,TNFSF13B
EIF2 Signaling	0	0.129	0.258	ACTB,ACTC1,BCL2,DDIT3,EIF2S1,EIF4G2,EIF4G3,GRB2,HRAS,HSPA5,IGF1R,PDPK1,PIK3C2G,PIK3CB,PIK3R5,PPP1R15A,RAP1B,RAP2B,RASD1,RPS8,RRAS,TRIB3,VEGFA
April Mediated Signaling	0	0.211	-0.378	MAPK10,NFAT5,NFKB2,NFKBIA,NFKBIE,REL,TRAF3,TRAF5
Hereditary Breast Cancer Signaling	0	0.149	0	ACTB,CCNB1,CCND2,GADD45G,HDAC4,HDAC5,HRAS,PIK3C2G,PIK3CB,PIK3R5,RAP1B,RAP2B,RASD1,RFC4,RRAS,SMARCB1,SMARCD3,UBC
HER-2 Signaling in Breast Cancer	0	0.251	0	ARF1,ARF4,ARF6,BAD,BCL2L11,BIRC5,CASP7,CASP9,CDC42,COX4I2,COX6B1,COX7A2,CYB5A,EGF,ERBB3,FOXO3,FYN,GRB2,HCK,HRAS,ITGB1,ITGB2,ITGB4,LYN,MTCL1,NFKB2,NFKBIA,NFKBIE,NUP50,PIK3C2G,PIK3CB,PIK3R5,PRKCD,PRKCE,PRKD1,RAE1,RAP1B,RAP2B,RASD1,RBL1,REL,RHEB,RRAS,SEC13,STAT3,TGFA
Regulation of eIF4 and p70S6K Signaling	0	0.195	1.606	EIF2S1,EIF4G2,EIF4G3,GRB2,HRAS,IRS1,ITGA2B,ITGA4,ITGA5,ITGA6,ITGB1,ITGB2,ITGB4,MKNK1,PDPK1,PIK3C2G,PIK3CB,PIK3R5,PPM1J,PPP2CB,PPP2R2B,PPP2R2C,PPP2R5A,PPP2R5B,RAP1B,RAP2B,RASD1,RPS8,RRAS
Estrogen-Dependent Breast Cancer Signaling	0	0.239	1.508	CREB3L3,CREB5,DHRS11,HRAS,HSD17B3,HSD17B7,IGF1R,NFKB2,PIK3C2G,PIK3CB,PIK3R5,RAP1B,RAP2B,RASD1,REL,RRAS
RANK Signaling in Osteoclasts	0	0.237	1.5	BIRC2,CBL,GSN,MAP3K12,MAP3K8,MAP3K9,MAPK10,MITF,NFKB2,NFKBIA,NFKBIE,PIK3C2G,PIK3CB,PIK3R5,PTK2B,REL,TNFRSF11A,TNFSF11,TRAF5
Regulation of IL-2 Expression in Activated and Anergic T Lymphocytes	0	0.241	2.065	FYN,GRB2,HRAS,MAPK10,NFAT5,NFKB2,NFKBIA,NFKBIE,PABPC4,PLCG2,RAC1,RAP1B,RAP2B,RASD1,REL,RRAS,TGFB3,TOB1,VAV3
NUR77 Signaling in T Lymphocytes	0	0.16	1.134	B2M,BCL2,CASP9,CYCS,PRKCD,PRKCE,PRKD1,RXRA
Role of MAPK Signaling in the Pathogenesis of Influenza	0	0.24	0	BAX,BCL2,HRAS,MAPK10,PLA2G3,PNPLA3,PRDX6,RAP1B,RAP2B,RASD1,RRAS,TNF
TNFR2 Signaling	0	0.259	1.342	BIRC2,NFKB2,NFKBIA,NFKBIE,REL,TNF,TNFRSF1B
Antiproliferative Role of TOB in T Cell Signaling	0	0.148	-1	DPP7,PABPC4,TGFB3,TOB1
Inhibition of Angiogenesis by TSP1	0	0.25	-1.342	FYN,GUCY1A1,GUCY1A2,KDR,MAPK10,MMP9,VEGFA
MIF-mediated Glucocorticoid Regulation	0	0.263	2	NFKB2,NFKBIA,NFKBIE,PLA2G3,REL
Cyclins and Cell Cycle Regulation	0	0.254	1.069	CCNB1,CCND2,CDKN2A,CDKN2B,E2F7,E2F8,HDAC4,HDAC5,MYT1,PPM1J,PPP2CB,PPP2R2B,PPP2R2C,PPP2R5A,PPP2R5B,RBL1,SUV39H1,TGFB3
Cell Cycle Control of Chromosomal Replication	0	0.0408	0	RPA2,RPA3
Assembly of RNA Polymerase II Complex	0	0.0476	0	GTF2H4,TAF13
Mismatch Repair in Eukaryotes	0	0.0625	0	RFC4
Assembly of RNA Polymerase III Complex	0	0.111	0	GTF3C3
DNA Double-Strand Break Repair by Non-Homologous End Joining	0	0.143	0	DCLRE1C,XRCC4
Spliceosomal Cycle	0	0.0465	0	HSPA8,ISY1
IL-17A Signaling in Airway Cells	0	0.208	0.632	IL6,JAK1,MAPK10,NFKB2,NFKBIA,NFKBIE,PIK3C2G,PIK3CB,PIK3R5,REL,STAT3
Role of IL-17A in Arthritis	0	0.273	0	CXCL8,MAPK10,MAPKAPK2,MMP13,NFKB2,NFKBIA,NFKBIE,NOS2,PIK3C2G,PIK3CB,PIK3R5,REL
IL-17A Signaling in Fibroblasts	0	0.214	0	CEBPD,IL6,NFKB2,NFKBIA,NFKBIE,REL
IL-17A Signaling in Gastric Cells	0	0.2	0	CXCL11,CXCL8,MAPK10,TNF
Role of IL-17A in Psoriasis	0	0.25	0	CXCL8
Role of IL-17F in Allergic Inflammatory Airway Diseases	0	0.265	1.414	CREB3L3,CREB5,CXCL8,IL1B,IL6,MMP13,NFKB2,REL,RPS6KA2
Telomerase Signaling	0	0.261	1.414	EGF,GRB2,HDAC4,HDAC5,HRAS,HSP90B1,IL2RB,PDPK1,PIK3C2G,PIK3CB,PIK3R5,PPM1J,PPP2CB,PPP2R2B,PPP2R2C,PPP2R5A,PPP2R5B,PTGES3,RAP1B,RAP2B,RASD1,RRAS,TPP1
Mouse Embryonic Stem Cell Pluripotency	0	0.28	1.964	APC2,BMP4,FZD2,FZD3,FZD5,FZD7,FZD8,GRB2,HRAS,ID2,IL6ST,JAK1,LIFR,PIK3C2G,PIK3CB,PIK3R5,PTPN11,RAP1B,RAP2B,RASD1,RRAS,STAT3,TCF7L1
Hematopoiesis from Pluripotent Stem Cells	0	0.214	0	CSF3,CXCL8,IL6
Hematopoiesis from Multipotent Stem Cells	0	0.167	0	CSF3
ERB2-ERBB3 Signaling	0	0.281	0.775	BAD,ERBB3,ETV4,GRB2,HRAS,NRG2,NRG3,PDPK1,PIK3C2G,PIK3CB,PIK3R5,RAP1B,RAP2B,RASD1,RRAS,STAT3
Estrogen-mediated S-phase Entry	0	0.19	0	E2F7,E2F8,ESR2,RBL1
Bupropion Degradation	0	0.167	0	POR
Retinoate Biosynthesis I	0	0.235	0	DHRS9,RBP5,RDH10,RDH8
Thyroid Hormone Metabolism II (via Conjugation and/or Degradation)	0	0.25	0	DIO2,LARGE2
Nicotine Degradation III	0	0.167	0	LARGE2,POR
Dopamine Degradation	0	0.0833	0	COMT
Pyrimidine Ribonucleotides De Novo Biosynthesis	0	0.222	0	AK1,CMPK2,CTPS1,NME2,NME4,NUDT5
Glutaryl-CoA Degradation	0	0.25	2	EHHADH,HADH,HADHA,L3HYPDH
Isoleucine Degradation I	0	0.143	0	EHHADH,HADHA
Ubiquinol-10 Biosynthesis (Eukaryotic)	0	0.182	0	CYP26A1,MICAL3
CDP-diacylglycerol Biosynthesis I	0	0.222	0	AGPAT3,MBOAT1,MBOAT2,PNPLA3
Ketogenesis	0	0.222	0	BDH2,HADHA
tRNA Splicing	0	0.27	-2.333	GDPD3,PDE1C,PDE2A,PDE4B,PDE6A,PDE6B,PDE6D,PDE6G,PDE6H,PDE8B
Heme Degradation	0	0.25	0	HMOX1
Melatonin Degradation I	0	0.167	0	LARGE2,POR
Pyridoxal 5'-phosphate Salvage Pathway	0	0.167	0.333	LIMK1,LIMK2,MAK,MAP3K8,MAP3K9,PKN1,PRKCD,PRKCE,PRKX
Tetrapyrrole Biosynthesis II	0	0.2	0	ALAS1
Choline Biosynthesis III	0	0.2	0	HMOX1,PCYT1B
Estrogen Biosynthesis	0	0.267	-1	DHRS11,HSD17B3,HSD17B7,POR
CMP-N-acetylneuraminate Biosynthesis I (Eukaryotes)	0	0.25	0	NAGK
Cholesterol Biosynthesis I	0	0.0909	0	HSD17B7
Glutathione-mediated Detoxification	0	0.0769	0	MGST1
1D-myo-inositol Hexakisphosphate Biosynthesis II (Mammalian)	0	0.267	0	INPP5D,INPP5K,IPPK,ITPK1
tRNA Charging	0	0.105	0	HARS1,HARS2
Urate Biosynthesis/Inosine 5'-phosphate Degradation	0	0.222	0	IMPDH1,NT5C1A
Acetyl-CoA Biosynthesis I (Pyruvate Dehydrogenase Complex)	0	0.2	0	PDHA1
Phosphatidylglycerol Biosynthesis II (Non-plastidic)	0	0.211	0	AGPAT3,MBOAT1,MBOAT2,PNPLA3
Glycine Cleavage Complex	0	0.2	0	GCSH
Dermatan Sulfate Degradation (Metazoa)	0	0.167	0	CEMIP,HYAL1
Nicotine Degradation II	0	0.167	0	LARGE2,POR
Mevalonate Pathway I	0	0.1	0	HADHA
Valine Degradation I	0	0.176	0	ABAT,EHHADH,HADHA
Superpathway of D-myo-inositol (1,4,5)-trisphosphate Metabolism	0	0.176	0	IMPA2,INPP5D,INPP5K
Mitochondrial L-carnitine Shuttle Pathway	0	0.25	0	ACSBG1,SLC27A1,SLC27A2
D-myo-inositol (1,3,4)-trisphosphate Biosynthesis	0	0.133	0	INPP5D,INPP5K
Serotonin Degradation	0	0.0909	0	DHRS9,LARGE2
TCA Cycle II (Eukaryotic)	0	0.19	0	ACO1,MDH1,OGDHL,SUCLG1
Phenylalanine Degradation IV (Mammalian, via Side Chain)	0	0.0909	0	SLC27A2
D-myo-inositol (1,4,5)-trisphosphate Degradation	0	0.273	0	IMPA2,INPP5D,INPP5K
Tryptophan Degradation III (Eukaryotic)	0	0.273	2.449	EHHADH,HADH,HADHA,KMO,KYNU,L3HYPDH
Triacylglycerol Biosynthesis	0	0.278	-0.707	AGPAT3,ASPG,DGAT1,ELOVL1,ELOVL2,MBOAT1,MBOAT2,MOGAT3,PLPPR3,PNPLA3
Salvage Pathways of Pyrimidine Ribonucleotides	0	0.205	0.258	AK1,CMPK2,LIMK1,LIMK2,MAK,MAP3K8,MAP3K9,NME2,NME4,PKN1,PRKCD,PRKCE,PRKX,UCKL1,UPP1
Pyrimidine Ribonucleotides Interconversion	0	0.231	0	AK1,CMPK2,CTPS1,NME2,NME4,NUDT5
Purine Nucleotides De Novo Biosynthesis II	0	0.1	0	IMPDH1
Cholesterol Biosynthesis II (via 24,25-dihydrolanosterol)	0	0.0909	0	HSD17B7
Histamine Degradation	0	0.1	0	HNMT
Guanosine Nucleotides Degradation III	0	0.25	0	GDA,NT5C1A
Zymosterol Biosynthesis	0	0.2	0	HSD17B7
Cholesterol Biosynthesis III (via Desmosterol)	0	0.0909	0	HSD17B7
Adenosine Nucleotides Degradation II	0	0.273	0	ADA2,ADARB2,NT5C1A
Superpathway of Melatonin Degradation	0	0.143	0	LARGE2,POR
Histidine Degradation VI	0	0.2	0	CYP26A1,MICAL3
Noradrenaline and Adrenaline Degradation	0	0.118	0	COMT,DHRS9
Arginine Degradation I (Arginase Pathway)	0	0.25	0	ARG1
Acetone Degradation I (to Methylglyoxal)	0	0.25	0	DHRS11,POR
Glucocorticoid Biosynthesis	0	0.25	0	HSD3B1
Fatty Acid α-oxidation	0	0.0833	0	BCO2
dTMP De Novo Biosynthesis	0	0.25	0	TYMS
Glycine Betaine Degradation	0	0.2	0	SDSL
Oxidative Ethanol Degradation III	0	0.133	0	ACSS1,CYP2R1
Ethanol Degradation IV	0	0.176	0	ACSS1,CYGB,GPX7
Ethanol Degradation II	0	0.111	0	ACSS1,DHRS9
Fatty Acid β-oxidation I	0	0.24	0.816	ACSBG1,EHHADH,HADH,HADHA,SLC27A1,SLC27A2
Tyrosine Degradation I	0	0.25	0	HGD
Aspartate Degradation II	0	0.167	0	MDH1
Methionine Degradation I (to Homocysteine)	0	0.188	0	MAT1A,MAT2A,PRMT8
Superpathway of Methionine Degradation	0	0.148	-1	CTH,MAT1A,MAT2A,PRMT8
Superpathway of Geranylgeranyldiphosphate Biosynthesis I (via Mevalonate)	0	0.143	0	GGPS1,HADHA
Superpathway of Cholesterol Biosynthesis	0	0.13	0	GGPS1,HADHA,HSD17B7
DNA damage-induced 14-3-3σ Signaling	0	0.0769	0	CCNB1
Cysteine Biosynthesis III (mammalia)	0	0.222	-1	CTH,MAT1A,MAT2A,PRMT8
Acetate Conversion to Acetyl-CoA	0	0.25	0	ACSS1
Role of p14/p19ARF in Tumor Suppression	0	0.192	-0.447	CDKN2A,PIK3C2G,PIK3CB,PIK3R5,RAC1
UVB-Induced MAPK Signaling	0	0.17	0	BAD,MAPK10,PIK3C2G,PIK3CB,PIK3R5,PRKCD,PRKCE,PRKD1
UVC-Induced MAPK Signaling	0	0.244	0.632	HRAS,MAPK10,PRKCD,PRKCE,PRKD1,RAP1B,RAP2B,RASD1,RRAS,SMPD1,SMPD3
Oxidative Phosphorylation	0	0.104	1.134	COX4I2,COX6B1,COX7A2,CYB5A,CYB5B,CYCS,NDUFS8,UQCRB
Adipogenesis pathway	0	0.284	0	ARNTL,BMP2,BMP4,BMP7,BMPR1B,CEBPA,CEBPD,CTBP1,CTBP2,DDIT3,EBF1,FBXW7,FGFR1,FGFR2,FGFR3,FZD2,FZD3,FZD5,FZD7,FZD8,GTF2H4,HDAC4,HDAC5,LEP,PPARG,PPIP5K1,RBBP4,TNF,TNFRSF1A,WNT5A,XBP1
BER (Base Excision Repair) Pathway	0	0.0513	0	CDKN2A,RFC4
EGF Signaling	0	0.192	1.897	EGF,GRB2,HRAS,ITPR1,JAK1,PIK3C2G,PIK3CB,PIK3R5,STAT1,STAT3
Cell Cycle: G1/S Checkpoint Regulation	0	0.175	1	CCND2,CDKN2A,CDKN2B,E2F7,E2F8,HDAC4,HDAC5,RBL1,SUV39H1,TGFB3
Nucleotide Excision Repair Pathway	0	0.1	0	GTF2H4,RPA2,RPA3
Protein Ubiquitination Pathway	0	0.274	0	ANAPC2,B2M,BIRC2,CBL,CDC20,CRYAB,DNAJA1,DNAJB1,DNAJB11,DNAJB9,DNAJC1,DNAJC3,DNAJC5,DNAJC5G,DNAJC6,DNAJC9,FBXW7,HSP90B1,HSPA13,HSPA4L,HSPA5,HSPA8,HSPB6,PRKN,PSMA1,PSMA3,PSMA4,PSMA5,PSMB1,PSMB2,PSMB3,PSMB4,PSMB8,PSMB9,PSMC1,PSMC5,PSMD1,PSMD10,PSMD11,PSMD12,PSMD13,PSMD14,PSMD4,PSMD6,PSMD7,PSME1,PSME2,SACS,TAP1,UBC,UBE2G2,UBE2J2,UBE2K,UBE2L3,UBE2N,USP14,USP18,USP53,USP54
IL-2 Signaling	0	0.273	1.069	GRB2,HRAS,IL2RB,JAK1,PIK3C2G,PIK3CB,PIK3R5,PTK2B,PTPN11,RAP1B,RAP2B,RASD1,RRAS,SOCS1,SYK
Cell Cycle: G2/M DNA Damage Checkpoint Regulation	0	0.156	-0.378	AURKA,CCNB1,CDKN2A,HIPK2,PPM1D,RPRM,YWHAB
Xenobiotic Metabolism Signaling	0	0.283	0	CAMK1D,CAMK1G,CAMK2D,CAMK2G,CHST1,CHST11,CHST2,GAL3ST2,GRIP1,HDAC4,HDAC5,HMOX1,HRAS,HS2ST1,HS3ST1,HS3ST3B1,HS3ST4,HSP90B1,IL1B,IL6,MAP3K12,MAP3K8,MAP3K9,MGST1,NFKB2,NOS2,NQO1,NRIP1,PIK3C2G,PIK3CB,PIK3R5,PPARGC1A,PPM1J,PPP2CB,PPP2R2B,PPP2R2C,PPP2R5A,PPP2R5B,PRKCD,PRKCE,PRKD1,PTGES3,RAP1B,RAP2B,RASD1,REL,RRAS,RXRA,SOD3,SRA1,SULT4A1,SUMO1,TNF
WNT/β-catenin Signaling	0	0.284	0.169	ACVR1B,ACVR1C,APC2,APPL2,CD44,CDH12,CDKN2A,DKK1,DKK3,FZD2,FZD3,FZD5,FZD7,FZD8,GNAO1,PPM1J,PPP2CB,PPP2R2B,PPP2R2C,PPP2R5A,PPP2R5B,SOX10,SOX12,SOX13,SOX15,SOX4,TCF7L1,TGFB3,TGFBR3,UBC,WNT16,WNT2B,WNT3,WNT5A,WNT5B,WNT6,WNT7A,WNT8B
p38 MAPK Signaling	0	0.253	2	CREB3L3,CREB5,DAXX,DDIT3,FAS,IL1B,IL1RAPL1,IRAK3,MAPKAPK2,MEF2C,MKNK1,PLA2G3,RPS6KA2,STAT1,TGFB3,TNF,TNFRSF1A,TNFRSF1B,TRADD
TGF-β Signaling	0	0.28	0	ACVR1B,ACVR1C,BCL2,BMP2,BMP4,BMP7,BMPR1B,CDC42,GRB2,GSC,HRAS,INHBA,IRF7,RAP1B,RAP2B,RASD1,RRAS,RUNX2,RUNX3,SERPINE1,SMAD6,TFE3,TGFB3
Hypoxia Signaling in the Cardiovascular System	0	0.27	0.707	CREB3L3,CREB5,EDN1,HIF1AN,HSP90B1,LDHA,NFKBIA,NFKBIE,NQO1,P4HB,SUMO1,UBE2G2,UBE2J2,UBE2K,UBE2L3,UBE2N,VEGFA
T Cell Receptor Signaling	0	0.24	1.616	B2M,CBL,CSK,FOXO3,FYB1,FYN,GRB2,HRAS,ITGB1,ITGB2,NCK1,NFAT5,NFKB2,NFKBIA,NFKBIE,PIK3C2G,PIK3CB,PIK3R5,PTK2B,PTPN11,PTPN6,PTPRH,RAC1,RAP1B,RAP2B,RASD1,REL,RRAS,TCF7L1,TNF,VAV3
PDGF Signaling	0	0.224	2.5	GRB2,HRAS,INPP5D,INPP5K,JAK1,PDGFA,PDGFD,PIK3C2G,PIK3CB,PIK3R5,PLCG2,RAP1B,RAP2B,RASD1,RRAS,STAT1,STAT3
PD-1, PD-L1 cancer immunotherapy pathway	0	0.197	0	B2M,CSK,IL2RB,JAK1,NGFR,PIK3C2G,PIK3CB,PIK3R5,PTPN11,TGFB3,TNF,TNFRSF1A,TNFRSF1B
Cancer Drug Resistance By Drug Efflux	0	0.196	0	FOXG1,FOXO3,FOXO6,HRAS,PIK3CB,RAP1B,RAP2B,RASD1,RRAS
Sirtuin Signaling Pathway	0	0.236	0.48	ABCA1,ACADL,ACLY,AGTRAP,ARNTL,ATG12,ATG3,BAX,BCL2L11,BPGM,CPS1,CXCL8,EPAS1,FOXO3,G6PD,GABARAP,GADD45G,LDHA,LDHB,LDHD,MAP1LC3C,NDRG1,NDUFS8,NFKB2,NOS2,NQO1,NR1H4,OTC,PDHA1,PFKFB3,PFKM,PGAM1,PGK1,PPARA,PPARG,PPARGC1A,PPID,REL,SLC2A1,SOD3,STAT3,SUV39H1,TIMM10,TIMM22,TIMM23,TNF,TOMM34,TP73,TSPO,TUBA1B,TUBA1C,ZIC2
NER (Nucleotide Excision Repair, Enhanced Pathway)	0	0.08	2.236	CHAF1B,GTF2H4,RFC4,RPA2,RPA3,UBE2N
SPINK1 General Cancer Pathway	0	0.267	2.714	HRAS,IL6,JAK1,MT2A,PIK3C2G,PIK3CB,PIK3R5,RAP1B,RAP2B,RASD1,RRAS,STAT3
Senescence Pathway	0	0.236	-0.577	ACVR1B,ACVR1C,ANAPC2,CACNA1B,CACNA1C,CACNA1D,CACNA1F,CACNA1S,CACNA2D4,CACNB2,CACNB3,CACNG7,CACNG8,CAPN1,CAPN2,CAPN3,CAPN5,CAPN9,CCNB1,CCND2,CDC16,CDKN2A,CDKN2B,CXCL8,E2F7,E2F8,FOXO3,GADD45G,HIPK2,HRAS,IL6,IRF3,MAPKAPK2,NFAT5,NFKB2,PDHA1,PDK2,PDK3,PIK3C2G,PIK3CB,PIK3R5,PPM1J,PPP2CB,PPP2R2B,PPP2R2C,PPP2R5A,PPP2R5B,RAP1B,RAP2B,RASD1,RBL1,RRAS,SAA1,SERPINE1,SMAD6,SQSTM1,TGFB3,TGFBR3
HOTAIR Regulatory Pathway	0	0.272	1.915	ATG3,ATXN1,CD44,ESR2,FOXM1,IRF1,LAMTOR5,MET,MMP13,MMP14,MMP15,MMP23B,MMP9,NFKB2,NFKBIA,PIK3C2G,PIK3CB,PIK3R5,RBBP4,RBM38,REL,RHOC,STAT3,STK38,TCF7L1,TWIST1,WNT16,WNT2B,WNT3,WNT5A,WNT5B,WNT6,WNT7A,WNT8B
Xenobiotic Metabolism General Signaling Pathway	0	0.229	-0.218	ABCA4,HMOX1,HRAS,MAP3K12,MAP3K8,MAP3K9,MGST1,NQO1,NR1H4,PIK3C2G,PIK3CB,PIK3R5,PPARA,PRKCD,PRKCE,PRKD1,RAP1B,RAP2B,RASD1,RRAS,RXRA,SLC51A
Xenobiotic Metabolism AHR Signaling Pathway	0	0.236	0	HDAC4,HDAC5,HSP90B1,IL1B,IL6,MGST1,NFKB2,NQO1,NRIP1,PTGES3,REL,SUMO1,TNF
Xenobiotic Metabolism CAR Signaling Pathway	0	0.255	-1.347	CHST1,CHST11,CHST2,GAL3ST2,GRIP1,HS2ST1,HS3ST1,HS3ST3B1,HS3ST4,HSP90B1,MGST1,NOS2,NRIP1,PPARGC1A,PPM1J,PPP2CB,PPP2R2B,PPP2R2C,PPP2R5A,PPP2R5B,PRKCD,PRKCE,PRKD1,RXRA,SOD3,SRA1,SULT4A1
Xenobiotic Metabolism PXR Signaling Pathway	0	0.275	-1.826	CAMK2D,CAMK2G,CHST1,CHST11,CHST2,GAL3ST2,GRIP1,HS2ST1,HS3ST1,HS3ST3B1,HS3ST4,HSP90B1,MGST1,NOS2,NRIP1,PPARGC1A,PPP1R14A,PPP1R14C,PPP1R3C,PPP1R3D,PRKACA,PRKAR1B,PRKAR2A,PRKAR2B,PRKCD,PRKCE,PRKD1,RXRA,SRA1,SULT4A1
Kinetochore Metaphase Signaling Pathway	0	0.185	0.832	ANAPC2,BIRC5,CCNB1,CDC16,CDC20,CENPP,DNAH3,PPP1R14A,PPP1R14C,PPP1R3C,PPP1R3D,PPP2R5A,PPP2R5B,SPDL1,ZWILCH
Coronavirus Pathogenesis Pathway	0	0.279	1.441	ACE,ADAM17,ADAM9,ATP6AP1,ATP6V1A,BAX,BCL2,BCL2L11,CASP8,CASP9,CTSL,CXCL8,DDIT3,E2F7,E2F8,EEF1A1,HDAC4,HDAC5,IL1B,IL6,IRF3,IRF7,IRF9,JAK1,MAPK10,NFKB2,NFKBIA,NFKBIE,PIKFYVE,PYCARD,RBL1,REL,RIPK1,RIPK3,RPS8,SERPINE1,STAT1,STAT2,STAT3,SUV39H1,TRAF3
MSP-RON Signaling In Cancer Cells Pathway	0	0.272	2.502	CREB3L3,CREB5,CSF2RB,GRB2,HRAS,ITGA6,ITGB1,ITGB4,MET,NFKB2,NFKBIA,PGF,PIK3C2G,PIK3CB,PIK3R5,PTK2B,RAP1B,RAP2B,RASD1,REL,RPS6KA2,RRAS,ST14,STAT3,TCF7L1,VEGFA,VEGFB,YWHAB
Role of MAPK Signaling in Inhibiting the Pathogenesis of Influenza	0	0.261	1.508	BAX,CXCL8,IL1B,IL6,MAPK10,NFKB2,NFKBIA,NFKBIE,PLA2G3,PNPLA3,PRDX6,TNF
