# Supplementary material for: Profiling the cancer-prone microenvironment in a zebrafish model for MPNST
Source: Oncogene. 2024 Nov 7;44(3):179–91. doi: 10.1038/s41388-024-03210-1 (PMC11725499; doi:10.1038/s41388-024-03210-1)
Supplement: Supplementary file 3 — Table S2 [file 41388_2024_3210_MOESM3_ESM.xlsx]

## Sheet: PC_ME vs. CTL_ME
Precancerous microenvironment versus control microenvironment
Upstream Regulator	Expr Log Ratio	Molecule Type	Predicted Activation State	Activation z-score	p-value of overlap	Target Molecules in Dataset	Mechanistic Network
CDKN1A	-1.2	kinase	Inhibited	-2.22	1.21e-15	ASPM,AURKB,BUB1,CCNA2,CCNB1,CTSB,DLGAP5,EXO1,FAT2,FOXM1,IL16,ITGAV,JAG1,KIF20A,KIF2C,KNSTRN,KNTC1,KRT5,LBR,LGALS3,LOXL2,MAD2L1,MCM2,MIS18BP1,MKI67,MSN,MYBL2,MYC,NUSAP1,PBK,PLK1,RACGAP1,RAD51,SMC2,SMC4,TOP2A,TP63,TPX2,TTK,TYMS,UBE2T,UHRF1,WDHD1	199 (14)
l-asparaginase		biologic drug	Inhibited	-5.292	1.79e-13	AURKB,BUB1,CCNA2,CENPS/CENPS-CORT,ERCC6L,EXO1,INCENP,KIF11,KIF20B,KIF22,KIF2C,KIFC1,KNL1,KNTC1,MAD2L1,MCM2,MIS18BP1,MYBL2,NCAPD2,NDC80,PLK1,POLE,RAD51,RAD51AP1,RMI2,SGO1,SMC2,TOP2A
CSF2		cytokine	Activated	4.643	4.18e-13	ABCA1,ADAM8,ALOX5,BATF3,BCL3,BUB1,CCNA2,CCNB1,CCNF,CCR7,CD8A,CHAF1A,CSF2RB,CXCR4,ERCC6L,EXO1,FOXM1,HBEGF,IL16,IRF4,ITGA4,ITGAE,KIF11,KNTC1,LTA,MAT2A,MKI67,MYC,NAB2,NCAPD2,NET1,NFKB2,NOX1,NUSAP1,PLD1,PLK1,PMP22,POLE,PTGS2,PTK2B,RACGAP1,RAD51,RECQL4,RHOH,RRM2,SGO1,SKA3,SMC2,STEAP3,TGFB1,TGFBR1,TOP2A,TPX2,UHRF1,VTCN1	286 (23)
dextran sulfate		chemical drug		1.426	5.48e-12	ADAM8,BUB1,CCNA1,CCNA2,CCNB1,CCNF,CHAF1A,ERCC6L,EXO1,FOXM1,ISG15,KIF11,KNTC1,MKI67,MYC,NCAPD2,NOX1,NUSAP1,PLK1,POLE,PTGS2,RACGAP1,RAD51,RECQL4,RRM2,SELP,SGO1,SKA3,SLC35C1,SMC2,SOX12,SPON2,STEAP3,TANK,TGFBR2,TOP2A,TPX2,UHRF1,WNT2B	231 (17)
TCF3	0.276	transcription regulator		-1.06	6.69e-12	ADIPOQ,ARHGAP4,ARHGEF18,BACH2,BLNK,BUB1,CCNA2,CCNB1,CCR9,CDC45,CDK6,CREB3L2,ESCO2,GATA3,GLUL,IL16,IL21R,IL7R,IRF4,ITGA4,ITGB7,KIF11,KIF2C,KLF2,LCK,MAD2L1,MAL,MEF2C,MKI67,MYC,NDC80,NFKBIE,NUSAP1,PAX5,PLPP5,RACGAP1,RORC,RRM2,SCIN,SCN4A,SEMA3F,SPC24,TOP2A,TTK,TYMS,VSIR	92 (5)
calcitriol		chemical drug	Inhibited	-4.532	7.21e-12	ALOX5,BCL3,C15orf48,CCNA1,CCNA2,CCNB1,CDC45,CENPS/CENPS-CORT,CHAF1A,CYP46A1,EXO1,FDX1,FEN1,FOXM1,GATA3,GNAI2,HBEGF,HELLS,INCENP,IRF4,ISG15,ITGA4,ITGB7,KIF20A,KIF22,MAD2L1,MAL,MCM2,MMS22L,MYC,NCAPD2,NFKB2,NFKBIE,NOX1,NUSAP1,PBK,PLCG1,PLD1,POLE,PRKCB,PTGS2,RACGAP1,RAD50,RAD51,RAD51AP1,RBPMS,RORC,RPA2,RRM2,SLC16A1,SMC2,SQOR,TACC3,TAP1,TCF7,TGFB1,TK1,TP63,TP73,TPX2,TXN,VTCN1	299 (19)
TP53	0.348	transcription regulator	Inhibited	-2.012	3.33e-11	ABCA1,ADAM8,ALOX5,ANXA3,APOBEC2,APOE,APOL1,AQP3,ARPC1B,ASPM,AURKB,BCL3,BUB1,CAPNS1,CCNA2,CCNB1,CCNF,CCNG1,CCNG2,CD247,CD82,COQ3,CORO1A,CTSB,DBF4,DEF6,DLGAP5,DMRT1,DOK1,DRAM1,DTYMK,ENTPD8,ERCC1,EXO1,EZR,FAT2,FEN1,FHL2,FOXM1,FYN,G0S2,GLUL,GNAI2,GPD1L,GPR157,GPR17,HBEGF,HMGN2,HYAL1,IL16,IL21R,ISG15,ITGA2,ITGAV,ITGB4,ITGB7,KIF22,KIFC1,KNTC1,LBR,LGALS3,MAD2L1,MAP3K8,MAPK12,MCM2,MGST2,MIS18BP1,MKI67,MY…	246 (21)
lipopolysaccharide		chemical drug	Activated	2.702	1.08e-10	ABCA1,ADIPOQ,AFF3,ALOX5,ANXA3,ANXA5,APOE,AQP3,AQP7,ARL4C,ARPC1B,ATP2A2,AURKB,B2M,BACH2,BATF3,BCL3,BLNK,CAPN2,CCNB1,CCNF,CCNG2,CCR7,CCR9,CD82,CD8A,CDK6,CEP85,CNST,COL5A3,CORO1A,CREB3L2,CSF2RB,CTSB,CXCL11,CXCR4,DRAM1,ERCC1,FAAH,FYN,G0S2,GPR18,GPR183,GPR34,GPR35,GPR84,HBEGF,HELLS,IKZF1,IL13RA2,IL16,IL21R,IL2RG,IL7R,IRF4,ISG15,ITGA2,ITGA4,ITGAE,ITGAV,ITGB7,JAG1,JAG2,KANK1,KIFC1,KLF2,LCK,LCP2,LGALS3,L…	227 (13)
IL2		cytokine	Activated	3.281	4.74e-10	ABCA1,ADAM8,ARHGAP11A,ARHGEF18,BUB1,CCNA2,CCNF,CCNG1,CCNG2,CCR7,CCR9,CD247,CD8A,CDK6,CSF2RB,CXCR4,DAPK2,FYN,GATA3,HBEGF,IL2RG,IL7R,IRF4,ISG15,ITGA2,ITGA4,ITGAE,ITGB7,ITK,LCK,LCP2,LTA,MAD2L1,MKI67,MMP25,MYC,MYO1E,NAB2,NEB,NET1,PAX5,PLK1,PTGS2,PTPRJ,RNF128,RORC,RRM2,SELP,SELPLG,SESN1,STAT4,TFRC,TGFB1,TGFBR1,TNFRSF21,TRAF1,UCK2,WLS	250 (18)
aflatoxin B1		chemical - endogenous non-mammalian	Activated	4	6.72e-10	ADAM8,ASPM,AURKB,BUB1,CCNA2,CCNG1,DLGAP5,EDNRB,EZR,HTATIP2,INCENP,ITGB4,KIF11,KIF20A,KIFC1,KNL1,KNTC1,MAD2L1,MYBL2,NDC80,NUSAP1,P2RX1,PBK,PLK1,RACGAP1,RAD51,SEMA3B,SMC2,SMC4,TACC3,TOP2A,TPX2,TRPV1,TTK,TYMS,UBE2T
ZBTB17	-0.254	transcription regulator			6.99e-10	ASPM,AURKB,CCNA2,CCNB1,FOXM1,KIF11,KIF20A,KIF22,KIF2C,MKI67,NDC80,NUSAP1,PBK,PLK1,RACGAP1,SGO1,TNFAIP2,TOP2A,TPX2	179 (11)
IL10	0.917	cytokine	Activated	2.208	9.7e-10	ABCA1,BCL3,CCR7,CDK6,CLCA1,CSF2RB,CTSB,CXCL11,CXCR4,FAAH,HTATIP2,IL13RA2,IL2RG,IL7R,INCENP,ITGA4,ITGAE,ITGB7,KIF20B,LBR,MAP3K8,MCM2,MKI67,MYBL2,NCAPD2,NDC80,PLK1,POLE,PSMB9,PTGS2,SELPLG,STAT1,STAT4,TAP1,TFRC,TGFB1,TGFBR1,TOP2A,VTCN1	216 (18)
H2AZ1		other	Activated	2.714	1.13e-09	AURKB,CCNA1,CXCR4,DLGAP5,FOXM1,MCM2,MKI67,MYBL2,MYC,PLK1,SLC23A2,TACC3,TOP2A,TPX2,WNT7A	89 (7)
CDKN2A	1.38	transcription regulator		-1.313	2.67e-09	AURKB,BACH2,CCNA1,CCNA2,CCNB1,CCNG1,CCR7,CCR9,CDCA7L,CHAF1A,FEN1,FHL2,GATA3,IKZF1,IL2RG,IL7R,ITGAV,KIFC1,LGALS3,LTA,MAD2L1,MKI67,MYBL2,MYC,MYL2,NFKB2,NKX3-1,PAX5,PLK1,PSMB9,PTGS2,PTK2B,RAD51AP1,RECQL4,RRM2,SH3BP2,TK1,TP63	231 (19)
CD40LG	1.754	cytokine	Activated	3.502	3.6e-09	B2M,BATF3,CCNG1,CCNG2,CCR7,CD8A,CDK6,CXCR4,DECR1,G0S2,GPR183,IL21R,IL7R,IRF4,ISG15,ITGA4,ITGB7,LTA,MYC,NET1,NFKB2,NFKBIE,PSMB8,PSMB9,PTGS2,RAD50,SELP,SELPLG,SEMA4D,SLC29A1,STAT1,STAT4,TANK,TAP1,TFRC,TNFAIP2,TRAF1,TRAF3,ZAP70	188 (14)
Immunoglobulin		complex	Activated	2.013	6.35e-09	B2M,BATF3,BCL3,CCNA2,CCR7,CD8A,CDK6,CLCA1,COX6B1,CSF2RB,CXCL11,CXCR4,DOK1,EDNRB,GALM,GATA3,HBEGF,IL2RG,IL7R,IRF4,ISG15,ITGA4,ITGAE,JUP,KLF2,LCK,LGALS3,LTA,MAD2L1,MEF2C,MKI67,MYC,MYO1E,NEB,NFKB2,PAX5,PIK3R5,POSTN,PSMB8,PTGS2,PYGM,RAD51,RNF128,RORC,RRM2,SAT1,SELP,SLC29A1,SMOX,STAT1,STAT2,STAT4,TANK,TFRC,TGFB1,TGFBR1,TIMP4,TNFAIP2,TRAF1,TRPV1,TTK,TXN,WLS	201 (19)
RABL6	-0.768	other	Activated	3.5	6.42e-09	AURKB,BUB1,CCNA2,CCNB1,DRAM1,FEN1,HBEGF,MAD2L1,MCM2,MYC,NDC80,PBK,PLK1,TOP2A,TPX2,TTK	178 (10)
TCR		complex	Activated	3.261	8.84e-09	APOD,APOE,ARPP21,BACH2,BCL3,CCR7,CCR9,CTSB,CXCL11,CXCR4,FYN,GATA3,GNPDA1,IL16,IL7R,IRF4,ISG15,ITGB7,KLF2,LAT,LBR,LCK,LCP2,LTA,MAP3K8,MYC,NAB2,NFKB2,PIK3CD,PLCG1,PTK2B,RNF128,SOX12,STAT1,STAT4,TGFB1,TRAF3,UNC13D,ZAP70	189 (16)
AREG		growth factor	Activated	3.292	9.21e-09	ARHGAP11A,AURKB,CCNA2,CCNB1,CCNF,CDC45,CXCR4,DESI2,FOXM1,KIF20A,MKI67,MYBL2,NPPC,PLK1,PTGS2,RRM2,TOP2A	259 (16)
COPS5	0.524	transcription regulator		1.616	1.22e-08	AURKB,BUB1,CCNA2,CCNF,CCNG1,CD247,CD82,DBF4,DEF6,DLGAP5,DTYMK,HELLS,KIF11,KIF22,LBR,MAD2L1,MCM2,MKI67,MPG,MYBL2,MYC,NDC80,PBK,RPA2,SAT1,SESN1,SMC2,TFRC,TK1,TOP2A,TPX2,TTK	204 (12)
tetradecanoylphorbol acetate		chemical drug		0.637	2.29e-08	ABCA1,ADAM8,ATP2A2,AURKB,BCL3,CCNA1,CCNA2,CCR7,CD226,CTSB,CXCR4,DMRT1,EN1,ERCC1,ERCC6L,EZR,FAAH,FDX1,GATA3,GNAI2,GPR34,GPR35,GRHL2,GRIN2A,HBEGF,HMBS,IKZF1,IL2RG,IL7R,IRF4,ISG15,ITGA2,KIF2C,KLF2,LAT,LOXL2,LTA,MYC,MYO9B,NAB2,NEIL3,NFKB2,NFKBIE,NOX1,NPY,NTS,ORMDL3,P2RX1,PAX5,PLD1,PRKCB,PTGDS,PTGS2,PTPRJ,RECQL4,RHOH,RMI2,RORC,SELP,SELPLG,SETBP1,SFTPB,SLC16A1,SLC29A1,SRD5A2,STAT1,TCIM,TGFB1,TK1,TRAF1,…	247 (16)
Interferon alpha		group	Activated	3.057	3.46e-08	ANXA5,APOL1,AQP3,B2M,BCL3,CCNA1,CCR7,CD8A,CSF2RB,CXCL11,GATA3,IL21R,IL7R,IRF4,ISG15,ITGA4,LCK,MYC,MYLIP,PARVG,PSMB8,PSMB9,PTGS2,SAT1,SEPTIN4,SP110,STAT1,STAT2,STAT4,TAP1,TAPBP,TGFB1,TRIOBP,TYMS	161 (15)
IL6	0.924	cytokine		1.538	4.09e-08	ABCA1,APOE,ARL4C,ATP2A2,BCL3,BUB1,CCNA1,CCNA2,CCNB1,CCR7,CD82,CDC45,CSF2RB,CXCR4,DVL1,EXO1,FOXM1,HOMER3,IL2RG,IL7R,IRF4,ITGAV,KIF11,KIF22,KIF2C,KIFC1,LCAT,MAD2L1,MKI67,MYBL2,MYC,NPY,PSMB8,PSMB9,PTGS2,RORC,RRM2,SELP,SFTPB,SMOX,SP110,STAT1,STAT4,TAP1,TFRC,TGFB1,TGFBR1,TGFBR2,TK1,TOP2A,TRAF3,TTK,VASP,VTCN1,XPNPEP2	181 (15)
IL12 (complex)		complex		1.764	4.21e-08	BCL3,CCR7,CD226,CXCL11,FAAH,GATA3,IL7R,IRF4,ISG15,ITGA4,ITGAE,LTA,MAP3K8,MYC,PTGS2,RPA2,SELP,SELPLG,SH2D1A,STAT4,TFRC,TGFB1,TGFBR2	171 (14)
NR1H3	-0.088	ligand-dependent nuclear receptor		-1.472	4.86e-08	ABCA1,APOD,APOE,ARL4C,AURKB,CCNA2,CCNB1,CCR7,FOXM1,G0S2,GRAP2,HELLS,KIF20A,KIF2C,KNL1,KNTC1,LCP2,MID1IP1,MKI67,MYLIP,NUSAP1,PLK1,PTGS2,RAD51,TAP1,TOP2A,UHRF1	161 (11)
CKAP2L	1.354	other	Activated	3.742	6.46e-08	AURKB,BUB1,CCNB1,ERCC6L,KIF20A,KIF2C,KMT5A,MAD2L1,NCAPD2,NDC80,PLK1,SGO1,SPC24,TUBA1B
mir-21		microRNA	Inhibited	-3.893	7.23e-08	ASPM,CCNA2,CCNB1,CD226,CDK6,DLGAP5,GATA3,ITK,JAG1,KIFC1,KNTC1,MKI67,MYC,NCAPD2,NLRC5,NUSAP1,PBK,RACGAP1,RAD51AP1,SESN1,SMC2,STAT1,STAT2,TACC3,TAP1,TGFB1,TGFBR2,TIAM1,TOP2A,TRAF1,YWHAZ	221 (20)
IL4	1.726	cytokine		0.927	8.29e-08	ABCA1,ADAM8,ALOX5,APOE,BCL3,C15orf48,CBFB,CCR7,CCR9,CD8A,CDK6,CSF2RB,CTNNA1,CXCL11,CXCR4,DECR1,FAAH,GATA3,GNPNAT1,GPR18,GPR84,HBEGF,IL13RA2,IL16,IL2RG,IL7R,IRF4,ISG15,ITGA2,ITGA4,ITGAE,ITGAV,ITGB7,JAG1,KRT5,LCP2,LGALS3,LTA,MAL,MKI67,MYC,NAB2,NFKB2,NFKBIE,NKX3-1,PAX5,PIK3R5,PLD1,PMP22,POSTN,PSMB8,PTGS2,RAD50,SELP,SELPLG,SEMA4D,SH2D1A,SH3BP2,SLC29A1,SNX20,STAT1,STAT2,STAT4,TAPBP,TCF7,TFRC,TGFB1,TGF…	209 (15)
TNF	1.894	cytokine		1.996	8.98e-08	ABCA1,ADAM8,ADIPOQ,ALOX5,APOE,APOL1,AQP3,AQP7,ARHGEF18,ARHGEF5,ATP2A2,B2M,BCL3,C15orf48,CCL27,CCR7,CD247,CD82,CDC42EP5,CFL1,CSF2RB,CTSB,CXCL11,CXCR4,DEPTOR,DMTF1,DVL1,EDNRB,ERCC1,FAT2,FYN,G0S2,GATA3,GNAI2,GPHB5,GPR18,GPR84,HBEGF,IL13RA2,IL16,IL21R,IL34,IL7R,IRF4,ISG15,ITGA2,ITGA4,ITGAV,ITGB7,JAG1,JAG2,JUP,KIF20A,KLF2,KRT5,LCAT,LGALS3,LRIG1,LTA,MAP3K8,MAT2A,MEF2C,MGST2,MYC,MYO9B,NEFM,NET1,NFKB2,NF…	191 (13)
VDR	-0.845	transcription regulator	Activated	3.026	9.8e-08	ADIPOQ,CCNB1,CDC45,CENPS/CENPS-CORT,CHAF1A,DOK1,FEN1,GATA3,GNAI2,INCENP,ISG15,ITGB7,KIF11,KIF22,MAD2L1,MYC,NCAPD2,NUSAP1,PLCG1,PLD1,PTGS2,RAD50,RAD51AP1,STAT4,TK1,TP63,TPX2,TXN,VASP	248 (20)
BNIP3L	-0.294	other		-0.535	1.19e-07	BLNK,CCNA2,IL16,KIF11,LTA,MYBL2,NFKB2,PIK3CD,PTK2B,RRM2,SGO1,TFRC,TGFB1,TOP2A	186 (7)
SPI1	0.925	transcription regulator		1.283	1.43e-07	BLNK,CCNA2,CCNB1,CCR7,CDK6,COX6B1,CSF2RB,DMTF1,GPR84,HMBS,IKZF1,IL7R,IRF4,ISG15,ITGA4,LBR,MEF2C,MYC,POLR1D,PSMB8,PSMB9,PTGS2,RAD51,SNU13,SP110,TK1	212 (16)
CASR		G-protein coupled receptor	Activated	2.857	1.61e-07	CCNB1,CDC45,CENPS/CENPS-CORT,CHAF1A,FEN1,GATA3,GNAI2,INCENP,ISG15,ITGB7,KIF11,KIF22,MAD2L1,NCAPD2,NUSAP1,PTGS2,RAD51AP1,TK1,TPX2,TXN,TYMS
Irgm1		other	Inhibited	-3.582	2.05e-07	AURKB,B2M,BUB1,CCNA2,CCNB1,ISG15,KIF20A,MKI67,NLRC5,RRM2,SELP,STAT1,TK1	139 (11)
dexamethasone		chemical drug		-1.264	2.25e-07	ABCA1,ADIPOQ,ALOX5,ANXA3,APOD,APOE,AQP7,ARL4C,ASPH,ATP2A2,B2M,BCL3,CCNA1,CCNA2,CCNG2,CD226,CDCA7L,CFL1,CHAF1A,CSF2RB,CTSB,CXCR4,DECR1,DESI2,DLGAP5,DOK1,DTYMK,EDNRB,EZR,FANCE,FDX1,FEN1,FGD4,FMNL1,FOXQ1,G0S2,GATA3,GLUL,GNAI2,GOLIM4,GPR183,GPR34,GPR84,HBEGF,HELLS,HMGN2,IL13RA2,IL16,IL7R,ISG15,ITGA2,ITGA4,ITGAV,ITGB7,JAG1,KIFC1,KNL1,LGALS3,LTA,MAT2A,MCM2,MEF2C,MID1IP1,MYC,MYL2,NDC80,NEIL3,NET1,NFE2L1…	308 (18)
doxorubicin		chemical drug		-0.998	2.44e-07	ABCA3,ATP2A2,AURKB,CCNB1,CHCHD6,CTSB,DMTF1,DRAM1,EXO1,FOXM1,HBEGF,ITGB4,JAG1,KIF20A,KMT5A,KRT5,LGALS3,MAD2L1,MEF2C,MYC,NPY,PIK3CD,PLK1,PSMB8,PTGDS,PTGS2,RAD51,RGS13,RRM2,SESN1,STAT1,TAP1,TGFB1,TK1,TOP2A,TP63,TP73,TRIM63,TXN,WNT8B	246 (21)
PTGER2	-1.629	G-protein coupled receptor	Activated	3.499	3.52e-07	ASPM,CCNA2,CCR7,CXCR4,KIF11,KIF20A,KIF22,KIF2C,MKI67,NUSAP1,PBK,PLK1,PTGS2,RACGAP1,TIMP4,TPX2,TTK	233 (15)
PIK3CG	1.029	kinase	Inhibited	-2.37	4.28e-05	B2M,CD8A,CXCR4,ITK,LCK,NLRC5,PIK3CD,STAT1,TAP1,TGFB1,TK1	191 (17)
beta-estradiol		chemical - endogenous mammalian		1.176	9.9e-07	ABCA1,ABCA3,ADIPOQ,ANXA3,APOD,APOE,ARPC1B,BLNK,BUB1,C15orf48,CAPN2,CCNA1,CCNA2,CCNB1,CCNG1,CCNG2,CDC45,CDH15,CDK6,CHAF1A,CLCA1,COA1,CPXM1,CSF2RB,CTNNA1,CTNND1,CTSB,CXCL11,CXCR4,DECR1,DLGAP5,DRAM1,EXO1,EZR,FAAH,FEN1,FHL2,FOXM1,FRMD4B,FRS2,FYN,GATA3,GCSH,GLUL,GRHL2,GRIN2A,GYG1,HBEGF,HELLS,HS1BP3,IL7R,IRF4,ISG15,ITGA2,ITGA4,ITGAE,ITGAV,JAG1,KCNQ5,KLF2,KRT5,LGALS3,LHFPL2,MAD2L1,MAL,MAP3K8,MCM2,MKI67,…	315 (19)
RARA	-0.105	ligand-dependent nuclear receptor		1.642	1e-06	ABCA1,ALOX5,ASPM,CCNA1,CCNA2,CCR9,CLN8,CTNND1,GATA3,HELLS,IL16,ITGA4,JUP,KNL1,KRT5,MAD2L1,MYC,PBK,PTGS2,RORC,SESN1,SFTPB,SLC17A9,SMC4,SP110,STAT1,TAPBP,TGFB1,TP63,UBE2T,WNT8B,XK	277 (20)
HGF	2.095	growth factor	Activated	2.195	1.12e-06	ANGPT4,AURKB,BUB1,CCNF,CCNG1,CCNG2,CDC45,CXCR4,DBF4,DTYMK,FEN1,FGF16,FOXM1,HBEGF,HELLS,ISG15,ITGA2,KIF11,KIF20B,KIF22,KIF2C,LTA,MAD2L1,MAP3K8,MAT2A,MCM2,MKI67,MYC,NAB2,NDC80,ORC2,PLK1,PMP22,PTGS2,RAD50,SMC2,TGFB1,TGFBR2,TNFAIP2,TP63,TPX2,TTK,YWHAZ,ZEB1	246 (18)
bee venom		chemical - endogenous non-mammalian	Inhibited	-3.141	1.26e-06	CCNB1,GPR35,GPR84,IL13RA2,ITGAV,KIFC1,KLF2,LCP2,MAP3K8,MKI67,MSN,NUSAP1,PTGS2,TNFAIP2,TOP2A,TRAF1	188 (8)
AGN194204		chemical drug		0.18	1.33e-06	ABCA1,ADIPOQ,ARL4C,CCNA2,CCNB1,CCNG2,FDX1,GATA3,IL7R,ITGB7,KIF20A,KIF2C,LCTL,LTA,MAD2L1,MKI67,MYC,PARM1,PLK1,SCIN,SMC2,SMC4,TAP1,TOP2A
MYOD1	0.915	transcription regulator		1.439	1.63e-06	CDH15,DAO,DLGAP5,FOXM1,FYN,KIF2C,KNL1,MEF2C,MKI67,MYBPH,NDC80,NUSAP1,PBK,PLK1,POSTN,RACGAP1,RRM2,SCN4A,SEPTIN4,SHCBP1,SPC24,STAT1,TGFB1,TKT,TOP2A,TPX2,ZEB1	183 (16)
E2f		group	Activated	2.223	1.69e-06	CCNA1,CCNA2,CCNB1,CDC45,DBF4,ITGB4,KNTC1,MAD2L1,MCM2,MYBL2,MYC,NUSAP1,PRR11,RAD51,RRM2,TPX2,TTK,TYMS	182 (10)
RELA	0.146	transcription regulator	Activated	2.073	1.76e-06	APOE,B2M,BACH2,BCL3,CCR7,CTSB,CXCL11,CXCR4,DMTF1,ERAP1,GPHB5,IL7R,IRF4,ISG15,LTA,MAT2A,MYC,NFKB2,NFKBIE,NOX1,PLD1,PLK1,PSMB9,PTGDS,PTGS2,RORC,SELP,TANK,TAP1,TAPBP,TGFB1,TNFAIP2,TP63,TP73,TPMT,TRAF1,VASP	176 (12)
Vegf		group	Activated	2.92	2.14e-06	ANGPT4,AURKB,BUB1,CCNF,CDC45,CXCL11,CXCR4,DBF4,DTYMK,FGF16,FOXM1,HBEGF,HELLS,IRF4,ITGA2,KIF11,KIF20B,KIF22,KIF2C,LRIG1,MAD2L1,MAP3K8,MCM2,MEF2C,MFSD4A,MGST2,MKI67,MYC,NAB2,NDC80,PAN2,PLK1,PMP22,PRKCB,PTGS2,RAD51,SMC2,SNRK,TGFB1,TGFBR2,TPX2,TTK,YWHAZ,ZEB1	231 (22)
Rb		group	Inhibited	-3.351	2.52e-06	AURKB,BUB1,CCNA2,CCNB1,FOXM1,MAD2L1,MYBL2,MYC,PLK1,POLE,RPA2,TOP2A,TP73,TYMS	189 (16)
Ige		complex	Activated	2.279	3.32e-06	ADAM8,ALOX5,AQP3,ATP2A2,BCL3,CAPN2,CDC42EP5,FHL2,FYN,HBEGF,IL7R,IRF4,ITGAV,ITK,LCP2,LTA,MAP3K8,MGST2,MYC,NFKB2,NFKBIE,NOX1,NPY,PIK3CD,PTGS2,TCIRG1,TFRC,TGFB1,TRAF1,TRAF3	241 (14)
tretinoin		chemical - endogenous mammalian		0.858	3.53e-06	ABCA1,ALOX5,ANXA5,AP1S2,APOD,APOE,ATP2A2,BACH2,BCL3,CAPN2,CBFB,CCNA1,CCNA2,CCNB1,CCNG1,CCR9,CD82,CDK6,CHL1,CTNND1,CTSB,CXCR4,DAPK2,DLGAP5,ELOVL4,EN1,ERCC1,FOXM1,FRMD7,G0S2,GATA3,HBEGF,IKZF1,IL16,IRF4,ISG15,ITGA2,ITGA4,ITGAE,ITGB7,KCNQ5,KIF11,KRT5,LOXL2,MAP3K8,MEF2C,MYBL2,MYC,MYL2,NEFM,NFKB2,PLD1,PLS3,POSTN,PRKCB,PSMB8,PSMB9,PTGDS,PTGS2,PTK2B,RORC,RPA2,SELP,SFTPB,SLC16A1,SLC17A9,SLC29A1,SLC5A3,SMO…	247 (17)
Ifnar		group	Activated	3.45	3.54e-06	B2M,CD8A,ISG15,ITGA4,NLRC5,PSMB8,PSMB9,STAT1,STAT2,TAP1,TAPBP,TGFBR1	161 (15)
RELB	1.183	transcription regulator	Activated	2.813	3.87e-06	ANXA5,B2M,DMTF1,IRF4,LTA,MAP3K8,MAT2A,MYC,NFKB2,PTGS2,STAT4,TNFAIP2,TRAF3	139 (14)
LDLR	-1.336	transporter			4.1e-06	ABCA1,APOE,AURKB,CCNA2,CCNB1,FOXM1,GALM,GRAP2,HELLS,KIF20A,KIF2C,KNL1,KNTC1,LCP2,MID1IP1,MKI67,MYC,NUSAP1,PLK1,PSMB9,RAD51,TAP1,TOP2A,UHRF1,WNT7A
MITF	-1.11	transcription regulator		1.891	4.21e-06	ALDH16A1,AP1S2,APOE,AURKB,CAPN3,CCNB1,CCNF,CCNG2,CHAF1A,EDNRB,ESRP1,FGD4,FRMD4B,HMBS,IRF4,ITGA4,KAZN,KIF20A,KIFC1,LGALS3,MCM2,NCAPD2,NDST2,PLK1,RECQL4,SPC24,TACC3,TPX2
NRAS	0.048	enzyme		-0.321	4.28e-06	B2M,CCNB1,CCNG1,EXO1,FOXM1,HOMER3,ISG15,ITGA2,KIF22,KIF2C,MKI67,MYBL2,MYC,PSMB8,PSMB9,PTGS2,RBPMS,SESN1,STAT1,TAP1,XPNPEP2,YIF1A	249 (21)
IL15	-1.073	cytokine		0.914	4.99e-06	AQP3,CCR9,CD226,CD8A,CDK6,CORO1A,CXCR4,FYN,GALM,GATA3,HBEGF,IL21R,IL2RG,IL7R,ISG15,ITGB7,KLF2,LAT,LCK,LTA,MKI67,MYC,NUDT1,P2RX1,PLD1,PSMB8,PSMB9,PTPRJ,SELPLG,SLC16A1,TCF7,TFRC,TGFBR2,TKT,TOP2A	208 (18)
TGFB1	2.159	growth factor		-0.893	5.51e-06	ABCA1,ADIPOQ,ALOX5,APOE,ASPM,B2M,BCL3,BUB1,CAPNS1,CBFB,CCL27,CCNA2,CCNB1,CCNF,CCNG2,CCR7,CD226,CFL1,COL5A3,CPXM1,CTNND1,CTSB,CXCR4,DEPTOR,DNAJB6,DOK1,EDNRB,ESRP1,FYN,GALM,GATA3,GNAI2,GNG2,GRHL2,GRIN2A,GTPBP1,GYG1,HBEGF,HMGN2,HS6ST2,IL13RA2,ITGA2,ITGA4,ITGAE,ITGAV,ITGB7,JAG1,JAG2,JUP,KDELR2,KLF2,KRT5,LBR,LCAT,LGALS3,LOXL2,LTA,MCM2,MEF2C,MKI67,MSN,MYBL2,MYC,MYH11,NAB1,NAB2,NCAPD2,NDC80,NET1,PIK3CD,…	309 (24)
ID2	-0.442	transcription regulator		1.912	5.68e-06	AURKB,BCL3,CCNB1,CCNG1,CCNG2,CCR7,CCR9,CSF2RB,CXCR4,GATA3,IL7R,IRF4,LRIG1,LTA,MYC,NFKBIE,PIK3R5,PLK1,SEMA3F,SH2D1A,STAT4,TRAF1,TRAF3,WNT6,ZEB1	210 (12)
YY1	0.26	transcription regulator		-0.128	6.01e-06	AURKB,BLNK,CCNA2,CCNB1,CXCR4,FEN1,FOXM1,HELLS,INCENP,KIF11,KIF20A,KIF2C,KLF2,MAD2L1,MAT2A,MKI67,MPG,MYC,MYH11,NCAPD2,PLK1,RAD51,RAD51AP1,SHC2,SLC23A2,TACC3,TGFBR1,TOP2A,UHRF1	233 (16)
poly rI:rC-RNA		biologic drug	Activated	4.078	6.07e-06	ABCA1,APOL1,B2M,BUB1,CCNA2,CCNG1,CCR7,CXCL11,CXCR4,EZR,GPR84,GRIN2A,HBEGF,IL13RA2,IL2RG,ISG15,JAG1,LTA,MKI67,MYC,NFKB2,NFKBIE,NLRC5,PLCG1,PSMB8,PSMB9,PTGS2,PTPRJ,SAT1,SNU13,SP110,STAT1,STAT2,TANK,TAP1,TGFB1,TNFAIP2,TNFRSF21,TOP2A,TRAF1,TRPV1,VASP	162 (14)
IGHM		transmembrane receptor			6.24e-06	CCNG2,KLF2,LGALS3,MYC,NFKBIE,PLCG1,SELP
semaxinib		chemical drug		1.335	6.32e-06	CCR7,CCR9,CD247,CD8A,CSF2RB,CXCL11,GRAP2,IL21R,IL34,IL7R,IRF4,ITK,LCK,NOX1,PTGS2,TGFB1,ZAP70	264 (18)
E2F4	0.902	transcription regulator			6.36e-06	AURKB,CCNA1,CCNA2,DBF4,FEN1,FOXM1,KIF22,MAD2L1,MKI67,MYBL2,MYC,NDC80,NFE2L1,PLK1,RAD51,RAD51AP1,RRM2,SMC2,SMC4,TK1,TOP2A,TP73,TPX2,TTK,UBE2T,UHRF1	175 (7)
IFNG	2.938	cytokine	Activated	2.726	6.42e-06	ABCA1,ADIPOQ,APOL1,ATP2A2,B2M,BACH2,BCL3,BLNK,BUB1,C15orf48,CAPN3,CCNA1,CCNA2,CCR7,CEP85,CORO1A,CSF2RB,CTSB,CXCL11,CXCR4,DECR1,DOK1,EDNRB,ERAP1,FAAH,FHL2,GATA3,GLUL,GNAI2,GNG2,HBEGF,IL13RA2,IL7R,IRF4,ISG15,ITGA4,ITGAV,JAG1,KLF2,KNL1,LCP2,LGALS3,LTA,MAP3K8,MAT2A,MMP25,MYC,NEFM,NFE2L1,NFKB2,NFKBIE,NLRC5,NOX1,PARVG,PBK,PLCG1,PLD1,PSMB8,PSMB9,PTGS2,RCVRN,RORC,SELP,SEPTIN4,SLC29A1,SP110,STAT1,STAT2,ST…	191 (13)
FOXO1	-0.517	transcription regulator	Activated	2.355	6.58e-06	ADIPOQ,AFF3,ALOX5,ANXA3,ASPM,BACH2,BLNK,CCNA2,CCNB1,CCNF,CCNG2,CCR7,DLGAP5,EDNRB,FOXM1,FYN,GPR17,GRHPR,IKZF1,IL7R,ITGAV,JAG1,KIF11,KIF18A,KLF2,LCP2,MYC,NKX3-1,NPY,NUSAP1,PAX5,PBK,PSMB8,SESN1,STAT2,TGFB1,TKT,TRAF1,TRIM63,ZEB1	244 (21)
LMO2	-0.399	transcription regulator		-1.347	7.49e-06	ABL2,CD247,DDHD2,ENTPD6,GATA3,GPR183,GPR34,HS1BP3,IL34,ITGAE,ITGB7,LCK,LHFPL2,MAP3K8,MEF2C,MGST2,NKX3-1,NLRC5,P2RX1,PIK3CD,PTPRJ,RHOH,SLC16A1,SMOX,TAP1,TGFB1,TRAF1,ZEB1
GATA2	0.851	transcription regulator		1.177	9.56e-06	ALOX5,ARHGEF5,ARPP21,CD226,CDK6,CXCR4,FCHO1,FGD4,GATA3,GRAP2,GRM6,IKZF1,IL16,ITGA2,ITGAE,KLF2,MEF2C,MEP1A,MYC,P2RX1,PPP1R13L,RGS13,SELP,TBX19,TFRC
TBX2	-0.448	transcription regulator	Activated	3.208	1.03e-05	AURKB,BUB1,CCNA2,CCNB1,DMTF1,FOXM1,HELLS,MAD2L1,MCM2,NCAPD2,PHTF2,PLK1,SGO1,SMC2	229 (17)
PRDM1	2.069	transcription regulator		-1.075	1.03e-05	ADAM8,AFF3,AQP3,CCR7,CDK6,CXCR4,ERAP1,GPR84,IL7R,IRF4,ITGA4,JAG1,LAT,LGALS3,MMP25,MYC,PAX5,PDE4C,PSMB8,STAT1,STAT4,TAPBP,ZAP70	178 (13)
AHR	0.326	ligand-dependent nuclear receptor	Activated	3.746	1.08e-05	ALOX5,CCNA2,CCNB1,CCNF,CCNG2,CCR7,CCR9,CD247,CD8A,CSF2RB,CXCL11,GRAP2,IL21R,IL34,IL7R,IRF4,ITK,JAG1,KLF2,LCK,MYC,MYH11,MYL2,PLK1,PMP22,PTGS2,RORC,SEMA3F,SLC22A7,TGFB1,TGFBR2,TK1,TP73,TXN,ZAP70	272 (19)
ERK1/2		group		-0.737	1.4e-05	ABCA1,ADIPOQ,ALOX5,B2M,CAPN2,CCL27,CCR7,CDC42EP5,CTSB,CXCR4,CYP46A1,EZR,HBEGF,ITGA2,KIF2C,MYC,NOX1,POSTN,PSMB8,PSMB9,PTGS2,RAD51,TAP1,TAPBP,TRIM63,ZEB1	218 (16)
ZEB1	1.342	transcription regulator		0.601	1.67e-05	ABCA3,CCNG2,ESRP1,GATA3,GRHL2,ITGB4,LOXL2,PTGS2,RAB25,SFTPB,TP63,TP73,ZEB1
telapristone acetate		chemical drug			1.71e-05	AURKB,BUB1,CCNA2,FOXM1,KIF11,TOP2A,TPX2	8 (2)
NFATC2	1.196	transcription regulator		-0.25	1.75e-05	ABCA1,CCNA2,CCNB1,CCNF,CCR7,CCR9,FOXM1,GATA3,IKZF1,IRF4,ISG15,MYC,PLD1,PTGS2,RORC,STAT1,STAT2,TGFB1,TRAF1,ZEB1	194 (16)
IgG		complex		1.233	1.85e-05	ADIPOQ,APOE,B2M,BCL3,EZR,GPR183,IL16,IL2RG,IRF4,ISG15,LGALS3,MAP3K8,MYC,NFKBIE,PLS3,PTGS2,RND2,STAT1,STAT2,STAT4,TAP1,TAPBP,TGFB1,TGFBR1,TGFBR2,TRAF1	174 (12)
LDB1	-0.176	transcription regulator		-1.347	1.94e-05	ABL2,CD247,DDHD2,ENTPD6,GPR183,GPR34,HS1BP3,IL34,ITGAE,ITGB7,LCK,LHFPL2,MAP3K8,MEF2C,MGST2,NKX3-1,NLRC5,P2RX1,PIK3CD,PTPRJ,RHOH,SLC16A1,SMOX,TAP1,TGFB1,TRAF1,ZEB1
CCND1	-0.435	transcription regulator		1.649	2.44e-05	AQP3,ASPM,CCNA1,CCNA2,CDC45,CDCA7L,CDK6,EPGN,ESCO2,FOXM1,ITGAV,KIF11,KIF20A,KIF20B,KIF2C,KNL1,MYC,PLK1,RACGAP1,RAD51,RMI2,RRM2,ST6GALNAC5,TGFBR2,TIAM1,TPX2,TUBA1B,TYMS,UHRF1,WNT7A	190 (13)
EPHB4	-0.739	kinase	Activated	2.366	0.0162	CXCR4,GATA3,MYC,TGFB1,TGFBR1,TGFBR2
NFKB2	1.824	transcription regulator		1.149	2.81e-05	ANXA5,CCR7,CXCR4,DMTF1,GPR183,IL34,IRF4,LTA,MAT2A,MYC,NFKB2,PSMB8,PTGS2,TNFAIP2,TRAF1	161 (12)
IL7		cytokine		-0.014	2.81e-05	BLNK,CCR9,CD247,CD8A,CDK6,CXCR4,GATA3,IL7R,ITGB7,KLF2,LTA,MYC,PAX5,RORC,SELPLG	207 (19)
IGF2	-1.011	growth factor		-0.562	2.94e-05	CCNG2,CDC45,CXCR4,FEN1,GNAI2,HBEGF,HELLS,MCM2,MYBL2,MYC,PTGS2,RAD51,RAD51AP1,RRM2,RWDD4,SAT1,SFTPB,UHRF1,ZEB1	225 (23)
IRF4	2.646	transcription regulator		-1.131	2.94e-05	B2M,CCNB1,CDK6,CXCL11,CXCR4,EZR,GATA3,IL7R,IRF4,ISG15,MYC,PAX5,RAD51,RORC,STAT1,STAT2,TCF7,TK1,TRAF1	146 (14)
methylselenic acid		chemical reagent			3.65e-05	APOD,CCNA2,CCNB1,CDH15,CHAF1A,CORO1A,CREB3L2,DTYMK,ERCC1,FOXM1,ITGB4,KIF11,KIF20B,MCM2,MKI67,MYBL2,MYC,NKX3-1,PLK1,RPA2,RRM2,SAT1,TOP2A,TYMS,WNT7A	283 (19)
medroxyprogesterone acetate		chemical drug		1.991	3.82e-05	ARPC1B,ASPM,BUB1,C15orf48,CAPN2,CCNA2,CCNB1,CCNG2,CDC45,CDK6,CSF2RB,CTNNA1,CTSB,CXCR4,DLGAP5,EZR,FYN,GLUL,IL7R,ITGA2,ITGA4,ITGAV,KIF11,KIF18A,MAD2L1,MCM2,MYC,NUSAP1,PBK,PLCG1,PLK1,SAT1,SHC2,SRD5A2,STAT1,STAT4,TCF7,TGFB1,TTK,WNT2B	321 (23)
HRAS	-0.646	enzyme		1.861	3.91e-05	ANXA3,ATP2A2,AURKB,B2M,CAPN2,CCL27,CCNA2,CCNB1,CCNG1,CTSB,CXCL11,DMTF1,DOK1,DTYMK,ERCC1,FOXM1,GDF10,IL7R,ITGA4,ITGAE,ITGAV,ITGB4,JUP,MAP3K8,MAPK12,MYC,MYH11,PKP1,PLK1,PLS3,POSTN,PRKCB,PSMB9,PTGS2,RBPMS,RRM2,SELPLG,SESN1,TACC3,TAP1,TGFB1,TK1,TOP2A,TP63,TP73,TRPV1,TYMS,WLS	221 (20)
AR	-0.969	ligand-dependent nuclear receptor		0.148	3.92e-05	ABCA1,AQP3,ATP2A2,BUB1,CCNA1,CCNA2,CDCA7L,COX6B1,EDNRB,FEN1,HS6ST2,ITGA2,ITGB4,KDELR2,KIF22,KIF2C,KNTC1,LRIG1,MAD2L1,MCM2,MEF2C,MYC,NCAPD2,NKX3-1,NUSAP1,P2RX1,PBK,PLCG1,PLK1,PLS3,PTGDS,RNF128,SCEL,SCN4A,SMOX,SMYD1,SRD5A2,STAT1,TEAD3,TGFB1,TGFBR2,TNFAIP2,TP63,TPX2,WIPF1,ZEB1	287 (21)
MYBL2	1.419	transcription regulator	Activated	2.355	4.28e-05	BUB1,CCNA1,CCNA2,CCNB1,CCNG2,FOXM1,MYBL2,MYC,PLK1,TOP2A	86 (10)
MAPK1	0.543	kinase		-0.77	8.64e-07	ANTXR2,APOE,ARHGAP11A,CAPN2,CCNB1,CCNF,CTSB,CXCL11,DEPTOR,ERAP1,ERCC1,FAT2,FHL2,GATA3,GNG2,ISG15,ITGAV,LGALS3,MKI67,MYBL2,MYC,NUP210,PLD1,PLXDC1,POSTN,PSMB8,PSMB9,PTGS2,SHCBP1,SP110,STAT1,STAT2,TAP1,WIPF1	173 (16)
IL21	1.403	cytokine		1.275	4.39e-05	CCR7,GATA3,IL21R,IL7R,IRF4,ISG15,MKI67,PAX5,PSMB9,RORC,STAT2,STAT4,TAP1,TGFB1,TRAF3	154 (15)
TAL1	0.67	transcription regulator		1.387	4.4e-05	ARPP21,ASPM,BUB1,CCNB1,CCNG2,CCR9,CDK6,ELOVL4,GATA3,HELLS,KIF20A,MCM2,MYC,MYO1E,NKX3-1,PLCG1,PTK2B,SLC4A11,SSH2,TCF7,TRAF3	89 (5)
AGT	-0.478	growth factor	Activated	2.764	4.43e-05	ADAM8,ADIPOQ,ANXA3,ASPM,BUB1,CCNB1,CCNF,CCR7,CD109,CPXM1,CTHRC1,DOK1,EDNRB,FDX1,FGF16,FOXM1,FRMD7,HBEGF,HLF,IKZF1,ITGA2,ITGAV,ITGB7,JAG1,KIF20A,KIFC1,LGALS3,LOXL2,LTA,MAD2L1,MYC,MYH11,NFKB2,NOX1,NPY,POSTN,PSMB8,PTGDS,PTGS2,RACGAP1,RAD51,RELT,SEMA4D,SSH2,TACC3,TFRC,TGFB1,TGFBR1,TGFBR2,TIAM1,TOP2A,TPX2,TUFT1,UHRF1,ZEB1	275 (21)
HDAC1	0.159	transcription regulator		-1.138	4.76e-05	ADIPOQ,AGTRAP,CCNA1,CCNA2,CCNB1,EPGN,FOXM1,GLUL,ITGB4,LAT,MEF2C,MYBL2,MYC,NKX3-1,PLK1,PTGS2,RECQL4,RORC,RRM2,TGFBR2,THEMIS,TOP2A,TP73,TYMS,UHRF1	220 (15)
IRF1	0.852	transcription regulator		1.68	5.14e-05	ADAM8,B2M,CCNB1,CXCL11,ERAP1,IRF4,ISG15,MYC,PSMB8,PSMB9,PTGS2,SP110,STAT1,STAT2,TAP1,TAPBP,TGFB1	166 (14)
CNOT7	0.243	transcription regulator			5.41e-05	B2M,ISG15,PSMB8,SP110,STAT1,TAP1	104 (7)
EP300	-0.415	transcription regulator		0.527	5.92e-05	ACOXL,ADIPOQ,B2M,CCNG2,CCR7,CXCR4,FDX1,FRMD4B,GATA3,GNG2,GPR18,IL7R,ITGB7,JUP,LTA,MAP3K8,MEF2C,MKI67,MYC,MYH11,NKX3-1,PTGS2,RAD51,RORC,SH2D1A,STAT4,TBX19,TGFBR1,TGFBR2,TK1,TRAF1,TRHR,WNT8B	192 (16)
FOXO3	0.255	transcription regulator		-1.646	5.93e-05	ANXA3,CCNA1,CCNB1,CCNG2,CDC45,CTSB,CXCR4,DLGAP5,EDNRB,EXO1,FOXM1,FYN,GLUL,HTATIP2,JAG1,KIF2C,LCP2,MCM2,MEF2C,MKI67,MYC,NCAPD2,PBK,PLK1,RTN3,SESN1,TCIM,TGFB1,TP63,TPX2,TRIM63	229 (20)
CEBPB	-0.032	transcription regulator	Activated	4.16	6.14e-05	ADIPOQ,AURKB,BLNK,CCNA2,CDC45,CXCR4,DLGAP5,FHL2,HELLS,IRF4,KIF22,KIF2C,LCP2,MCM2,MKI67,MMS22L,MYBL2,MYC,NCAPD2,NFE2L1,ORC2,PLK1,POLE,PTGS2,RACGAP1,RAD51AP1,RPA2,RRM2,SAT1,SMC4,SPC24,SQOR,STAT1,TACC3,TFRC,TGFB1,TIMP4,TK1,TOP2A,WNT6	246 (18)
NFKB1	0.755	transcription regulator		1.928	6.25e-05	APOE,B2M,BCL3,BLK,CD82,CTSB,CXCL11,GATA3,IRF4,ISG15,JAG1,LTA,MAP3K8,MAT2A,MYC,NFKB2,PTGS2,SELP,STAT1,TANK,TGFB1,TK1,TRAF1	165 (12)
RBL2	0.091	other	Inhibited	-3.075	6.39e-05	AURKB,BUB1,CCNA2,CCNB1,CCNF,KIFC1,MYBL2,MYC,PLK1,RRM2,TP73,TYMS,UCK2,ZEB1	178 (14)
ELAVL1	-0.143	other	Activated	2.016	6.52e-05	ABCA1,APOD,B2M,GATA3,IRF4,KIF11,KIF18A,MAT2A,MYBL2,MYC,PBK,PTGS2,RORC,SAT1,STAT1,TOP2A,TP63,TRIOBP,ZAP70	183 (15)
nilotinib		chemical drug	Inhibited	-2.546	6.72e-05	BUB1,CCNA2,CCNB1,DBF4,MAD2L1,MYC,ORC2,TTK,YWHAZ,ZEB1	192 (11)
EP400	0.214	other	Activated	2.345	8.15e-05	CCNA2,CCNF,FOXM1,INCENP,MAPK12,MYBL2,PLK1,SGO1,UHRF1
YAP1	-1.11	transcription regulator	Activated	2.491	8.35e-05	AURKB,CCNA2,CCNB1,CCNF,CCR7,CDK6,CEP85,CXCR4,DTYMK,FOXM1,HBEGF,MMP25,MYC,PLK1,PTGS2,RAD51,RRM2,TFRC,TGFB1,TGFBR1,TGFBR2,TK1,TOP2A,TP63,TP73,TRIM63,TYMS,UHRF1,ZEB1	253 (22)
SENP3	0.155	peptidase		1.89	8.45e-05	CCR9,CD8A,ISG15,PSMB9,SP110,STAT1,TAP1
Tcf7		transcription regulator		-1.331	8.56e-05	BLK,CAPN3,CCR9,FAAH,FYN,GATA3,GPA33,GPD1L,IL21R,IL34,IL7R,IRF4,KIF11,LRIG1,MAPK12,MMP25,PAPSS2,RORC,SOX12,STAT1,TGFB1,TIAM1	124 (7)
ZFPM1	0.557	transcription regulator			9.37e-05	ALOX5,ANXA5,BLNK,CD82,GATA3,IL2RG,RGS13,SCIN,SELP,THYN1,XK	29 (2)
IL33		cytokine		1.791	9.39e-05	ABCA1,APOE,ARHGAP9,BCL3,CD82,CSF2RB,G0S2,GATA3,IL2RG,IL7R,ITGB4,JAG1,KRT5,MYC,NFKB2,NFKBIE,PAPSS2,PIK3CD,PIK3R5,PLCG1,SELPLG,TGFB1,TNFAIP2,TP63,TRAF1,TRAF3	176 (13)
E2F3	1.427	transcription regulator	Activated	2.891	9.8e-05	CCNA1,CCNA2,CCNB1,CDC45,CTNND1,LBR,MAD2L1,MCM2,MYBL2,MYC,PLK1,RAD51,RBPMS,RRM2,TK1,TNFAIP2,TP73,TPX2	223 (20)
TP63	-1.893	transcription regulator		-0.456	0.000108	BCL3,CCNA2,CCNB1,CCNG1,CD82,CDK6,CXCR4,DOK1,GRHL2,HBEGF,ITGA2,ITGA4,ITGB4,JAG1,JAG2,KRT5,MAD2L1,MKI67,MYC,PKP1,POSTN,PPP1R13L,RACGAP1,RAD51,RGS13,RRM2,TACC3,TGFB1,TGFBR2,TOP2A,TP63,TP73,TRAF1,UHRF1,WNT7A,ZEB1	249 (22)
GFI1	0.262	transcription regulator	Inhibited	-2.97	0.000111	BCL3,CCR7,CXCR4,GATA3,GPR18,GPR183,IL7R,ITGB7,KLF2,LTA,MYC,NFKB2,NLRC5,STAT1,STAT4,TRAF3	168 (14)
NFkB (complex)		complex	Activated	2.831	0.000117	APOE,ATP2A2,BCL3,CAPNS1,CCNB1,CCR7,CD82,CXCL11,CXCR4,EDNRB,ERAP1,G0S2,GATA3,GPR34,IL13RA2,IL7R,IRF4,ISG15,ITGAV,JAG1,LTA,MAP3K8,MYC,NFKB2,NFKBIE,PKP1,PLD1,PLK1,PSMB9,PTGS2,SELPLG,STAT4,TAP1,TFRC,TGFB1,TNFAIP2,TPMT,TRAF1,TRAF3	232 (13)
TSLP		cytokine		1.414	0.000119	ABCA1,CCR7,KRT5,MKI67,MYC,SELP,TGFB1,TP63	266 (18)
EWSR1	-0.167	other		1.414	0.000119	DLGAP5,KIF20A,NPY,NUSAP1,PBK,RBM11,RRM2,TOP2A
CD3		complex	Activated	2.615	0.000121	AQP3,CCR9,CD226,CD247,CD8A,CDK6,CORO1A,CXCR4,FYN,GATA3,HELLS,HMGN2,IL16,IL21R,IL2RG,IL7R,IRF4,ITGA4,ITGB7,KDELR2,LCK,LTA,MAP3K8,MYC,NUDT1,P2RX1,PTGS2,PTPRJ,RHOH,RNF128,RORC,SELPLG,SLC23A2,SLC5A3,STAT1,TCF7,TFRC,TGFB1,TOP2A,TP73,TRAF1,VPS4B	208 (18)
hydroxyurea		chemical drug		0.498	0.000126	CCNB1,CDC45,MCM2,MYC,RAD51,RRM2,STAT1,TK1,TP73,UHRF1	225 (19)
IL1B	1.027	cytokine		1.33	0.000128	ADAM8,APOE,ATP2A2,B2M,BCL3,CCL27,CCNA2,CCR7,CD82,CSF2RB,CTSB,CXCL11,CXCR4,EDNRB,G0S2,GATA3,GPHB5,HBEGF,HELLS,IL13RA2,IL16,IL7R,IRF4,ISG15,ITGA4,ITGAV,JUP,KRT5,LTA,MAP3K8,MEF2C,MYC,MYH11,NFKB2,NFKBIE,NOX1,NPY,PLD1,POSTN,PSMB8,PSMB9,PTGDS,PTGS2,RORC,SAT1,SESN1,STAT1,STAT4,TCIM,TGFB1,TGFBR2,TIMP4,TK1,TNFAIP2,TP63,TRAF1,VASP	170 (12)
ATP-gamma-S		chemical reagent			0.00013	CCR7,CD109,CD8A,CXCR4,IL16,IL7R,IRF4,PTGS2,SLC29A1	225 (17)
LIN9	-0.352	other	Activated	2.425	0.000131	BUB1,CCNA2,CCNB1,DLGAP5,MYBL2,PLK1
IFNA4		cytokine		1.728	0.000131	AP1S3,CXCL11,ISG15,MAP3K8,MYC,STAT4	154 (12)
FOXM1	1.757	transcription regulator	Activated	3.235	0.000132	AURKB,CCNA1,CCNA2,CCNB1,CCNF,FOXM1,ITGAV,KIF20A,MKI67,MYC,NFKB2,PLK1,PRR11,SFTPB,TGFBR2,TOP2A,ZEB1	240 (25)
ERBB2	-0.929	kinase		1.546	2.51e-05	ADAM8,ARHGEF5,ASPM,ATP6V1A,BCL3,BUB1,CCNA2,CCNB1,CD82,CDC45,CDCA7L,CDK6,CHMP2B,CLEC3B,CNTN3,CTSB,DECR1,DNAJB6,DOK1,ERAP1,FEN1,GATA3,GYG1,HBEGF,ITGA2,JAG1,JAG2,JUP,LGALS3,MCM2,MKI67,MYBL2,MYC,NCAPD2,NDC80,NET1,NFKB2,NUP210,ORC2,PIK3CD,POLE,POLR1D,PSMB9,PTGS2,RAD51AP1,RPA2,RRM2,SLC6A14,SMC2,SQOR,TAP1,TAPBP,TAX1BP3,TGFBR1,TK1,TOP2A,TP63,TRAF1,TYMS,ZEB1	282 (21)
PSMB11		peptidase		-0.277	0.000145	CCR7,COL5A3,IL2RG,ITGB7,LGALS3,MAPK12,PIK3R5,PRKCB,PTGS2,PTK2B,RELT,TNFRSF21,TRAF1
8-bromo-cAMP		chemical reagent		1.553	0.00015	ABCA1,ARPC1B,BUB1,CAPN2,CCNA1,CCNA2,CCNB1,CCNG2,CD82,CDC45,CDK6,CSF2RB,CTNNA1,CTSB,DMRT1,EZR,FDX1,FYN,GLUL,GNAI2,IL7R,ITGA2,ITGA4,ITGAV,MAD2L1,MAT2A,MCM2,MYC,PLCG1,PLK1,PTGS2,RRM2,SAT1,SHC2,STAT1,STAT4,TCF7,TGFB1,TTK,WNT2B	308 (21)
IRF5	0.251	transcription regulator		0.426	0.000153	CXCL11,CXCR4,DAPK2,ISG15,MYC,PTGS2,SP110,STAT1,STAT2,TGFB1	193 (19)
IL12B	-1.087	cytokine		1.166	0.000154	LTA,MAP3K8,RORC,SELPLG,STAT1,STAT2,STAT4,TGFB1	155 (13)
E2F1	1.806	transcription regulator	Activated	2.817	0.000157	ADIPOQ,ARHGAP4,AURKB,CCNA2,CCNB1,CCNF,CDC45,CTSB,DBF4,FEN1,FOXM1,HELLS,JAG2,LCK,MAD2L1,MCM2,MYBL2,MYC,NDC80,NUSAP1,PSMB9,RACGAP1,RAD51,REV3L,RPA2,RRM2,SLC16A1,SMC4,TAP1,TAPBP,TGFB1,TK1,TOP2A,TP73,TRAF3,TYMS,UCK2,UHRF1	183 (13)
IKBKB	0.136	kinase		1.084	0.000138	ABCA1,AURKB,CCNA2,CCR7,CTSB,CXCR4,FOXM1,FYN,ISG15,KIF20A,MAT2A,MYC,NFKB2,PLK1,POSTN,PTGS2,PTK2B,TGFB1,TGFBR1,TGFBR2,TNFAIP2,TP63,TRIM63	262 (17)
NUPR1	0.745	transcription regulator	Inhibited	-3.452	0.00016	ABL2,ARHGAP11A,ASPM,BRI3BP,BUB1,CCNA2,CCNF,CXCR4,DEPTOR,EPGN,ERCC6L,EXO1,FHL2,HBEGF,KIF11,KIF18A,KIF20A,KIF2C,KIFC1,KNL1,LBR,LHFPL2,MAT2A,MKI67,MMS22L,MYC,NEIL3,NT5DC3,PLK1,PMP22,PTPRJ,RAD51,SAT1,SHCBP1,SPC24,UEVLD,USP31
CREBBP	-0.162	transcription regulator		-0.8	0.000161	ACOXL,B2M,CCR7,CXCR4,ERCC1,FDX1,FRMD4B,GNG2,GPR18,GRIN2A,GRIN3B,IL7R,ISG15,ITGB7,JUP,KLF2,LTA,MAP3K8,MEF2C,MYC,PSMB9,PTGS2,SELP,SFTPB,SH2D1A,STAT4,TAPBP,TBX19,TRAF1,WNT8B	225 (16)
PCLAF		other	Activated	2.236	0.00017	BUB1,CCNB1,FOXM1,PLK1,TOP2A	169 (11)
growth factor		group		0.277	0.00017	GLUL,IL7R,KLF2,MYC,PTGS2	186 (9)
SIRT1	-0.246	transcription regulator		-1.996	0.000175	ABCA1,ADIPOQ,AGTRAP,AURKB,CCNG2,CLCA1,CORO1A,ENTPD8,IL2RG,KLF2,LCK,LGALS3,MAT2A,MEF2C,MYC,NFKBIE,NLRC5,NMRK1,NPY,PSMB9,PYGM,SLC29A1,SP110,SSBP3,STAT1,STRN,TAP1,TBC1D10C,TP73,TRIM63,ZEB1	260 (21)
cyclosporin A		biologic drug		0.14	0.000176	APOD,APOE,CCR7,CCR9,CXCR4,EDNRB,FREM2,FYN,GNPDA1,HELLS,IL16,IRF4,ITGAE,ITGAV,ITGB4,ITGB7,LAT,LBR,LGALS3,LTA,MYC,MYH11,POSTN,PSMB8,PTGS2,RORC,SLC23A2,SOX12,TANK,TGFB1,TGFBR1,VPS4B	308 (24)
PDK1	0.598	kinase		1.508	0.00016	ADIPOQ,ARSK,CCNA2,CCNB1,ITK,LCK,PLK1,SELP,SLC44A2,SSH2,VASP
miR-199a-5p (and other miRNAs w/seed CCAGUGU)		mature microRNA		0.714	0.000189	APOL1,ISG15,ITGB4,JAG1,KLF2,MYH11,PTGS2,TGFBR1,TGFBR2,WNT6,WNT7A
alefacept		biologic drug		-1.52	0.000198	CD8A,DLG5,IL7R,NFKB2,STAT1,STAT2,STAT4,TGFB1	25 (3)
KLF2	-1.434	transcription regulator		0.05	0.000203	BCL3,CCR7,CXCR4,IL2RG,IL7R,ITGA4,ITGB4,ITGB7,MYC,PTGDS,PTGS2,PTPRJ,SELPLG,SEMA3F,STAT1,TFRC,TGFB1,TGFBR1	106 (10)
IFNA1/IFNA13		cytokine	Activated	2.022	0.000218	CXCL11,ISG15,MYC,PTGS2,STAT1,STAT2,STAT4	148 (15)
imipramine blue		chemical drug		-1.988	0.000218	CCNA2,CCNB1,CCNF,EXO1,FOXM1,FOXQ1,PLK1
epinephrine		chemical - endogenous mammalian		0.329	0.000222	AQP3,AQP7,CCNB1,CCR7,CXCR4,MYL2,NPY,PTGS2,TFRC,TRIM63	208 (17)
RXRA	-1.564	ligand-dependent nuclear receptor		-0.085	0.000225	ABCA1,APOE,AQP7,ARL4C,CCNA2,CCNB1,CCR9,CD109,CTSB,HBEGF,MID1IP1,NPY,PLD1,PMP22,PTGDS,RORC,SAT1,SEMA4D,SFTPB,TCF7,TGFB1,TK1,TXN	262 (18)
FOXP3	2.309	transcription regulator		-0.239	0.000226	CCR7,CD226,CHAF1A,CXCR4,FEN1,GATA3,IL7R,IRF4,ITGAE,LGALS3,LTA,NEB,POLE,RORC,TGFB1,TGFBR1,TXN	199 (16)
progesterone		chemical - endogenous mammalian	Inhibited	-2.62	0.000238	ADIPOQ,APOD,APOE,CCNA2,CCNB1,CCNG1,CD82,CHAF1A,CLCA1,CREB3L2,CTNNA1,CXCL11,CXCR4,EZR,FAAH,FEN1,HBEGF,HELLS,IL13RA2,ITGA2,KRT5,LGALS3,MAD2L1,MCM2,MKI67,MYBL2,MYC,NET1,NPY,PARM1,PMP22,POSTN,PTGDS,PTGS2,RRM2,STAT1,TGFB1,TGFBR1,TIAM1,TK1,TNFRSF21,TRPV1,WNT6,ZEB1	282 (21)
uric acid		chemical - endogenous mammalian		-1.792	0.000245	ADIPOQ,CCNA1,ISG15,ITGAV,NFKB2,NFKBIE,PTGS2,RAD50,RAD51,TGFB1,TTK,TYMS	212 (12)
TBX21	1.813	transcription regulator		-1.187	0.000247	CDK6,GATA3,IL7R,ITGAE,ITK,RORC,SELPLG,STAT4,TGFBR2	209 (17)
TLR9	2.663	transmembrane receptor		1.244	0.000247	ABCA1,CCNA2,CCNB1,CCR7,IL21R,IRF4,ISG15,LTA,MYC,NPY,NTS,PTGS2,STAT1,STAT2,TGFB1,ZAP70	126 (14)
4-coumaric acid		chemical - endogenous mammalian			0.000273	CCNA2,CCNB1,MYC,PTGS2
IL17A		cytokine		0.601	0.000276	B2M,BCL3,C15orf48,CCL27,CXCR4,HBEGF,IL16,ISG15,JAG1,KLF2,MYC,PTGS2,RGS13,RORC,SELP,STAT1,TGFB1,TGFBR2,TIMP4,TP63	194 (14)
RNASEL		enzyme		0.447	0.000277	CTNND1,FREM2,ISG15,PTGS2,TIAM1,ZEB1
ETV6-RUNX1		fusion gene/product	Inhibited	-3.03	0.00028	ALOX5,ANTXR2,ARHGAP4,BCL3,BLK,CFL1,CORO1A,GATA3,IRF4,ISG15,ITGA4,LCP2,MAD2L1,MYC,NPY,P2RX1,PSMB9,RAP1GAP2,RASAL3,STAT1,STAT2,TBC1D10C,TGFB1,WAS
RNA polymerase II		complex			0.000284	ADIPOQ,B2M,BLNK,CCNB1,CD82,CSDC2,CXCR4,DLGAP5,MAD2L1,MAL,MEF2C,MYBL2,MYC,PSMB9,PTGS2,RAD50,RAD51AP1,RORC,TAP1,TAPBP,TGFB1,TOP2A,TXN	170 (7)
infliximab		biologic drug		-0.853	0.000301	G0S2,LTA,MAD2L1,NFKB2,PTGS2,RORC,TRAF1,TTK,WNT7A	184 (12)
SCARB1	-0.458	transporter		0.378	0.000316	ABCA1,APOD,APOE,LTA,PTGS2,SELP,SESN1,TRIM63	174 (16)
IL2RG	2.232	transmembrane receptor		0.822	0.000316	IL7R,ISG15,KLF2,MYC,REV3L,RHOH,SESN1,STAT1	166 (17)
IL9		cytokine		1.992	0.000316	BCL3,CAPN2,CFL1,CTNNA1,MYC,PLS3,SCIN,TGFB1	105 (10)
2-(4-amino-1-isopropyl-1H-pyrazolo[3,4-d]pyrimidin-3-yl)-1H-indol-5-ol		chemical reagent	Inhibited	-3.901	0.000317	AURKB,CCNA1,CCNB1,CCNF,CDC45,DEPTOR,EXO1,FEN1,HBEGF,ITGA2,KNL1,PTGS2,RAD51,SMC2,SMOX,TK1,TOP2A,TYMS,UBE2T
butyric acid		chemical - endogenous mammalian		0.468	0.000341	ALOX5,ANXA5,CCNA2,CCNB1,CCNG1,CD82,CDK6,CXCR4,DTYMK,FOXM1,FYN,G0S2,GATA3,GNAI2,ITGB7,MKI67,MYC,MYL2,NFKB2,PAX5,PLCG1,PRKCB,PTGDS,PTGS2,SAT1,STAT2,TGFB1,TGFBR2,TNFAIP2,TOP2A,TRPV1,TYMS	264 (22)
P38 MAPK		group		0.531	0.000351	ABCA1,ADIPOQ,ANXA5,CCNF,CCNG2,CCR7,CD82,CXCL11,CXCR4,EDNRB,ITGA4,ITGAV,ITGB4,MAL,MEF2C,MYBPH,MYC,MYH11,NOX1,POSTN,PTGS2,RAD51,SEPTIN4,STAT1,TGFB1,TOP2A	262 (21)
GW3965		chemical reagent	Inhibited	-2.344	0.000357	ABCA1,APOD,APOE,CCNA2,CCNB1,FOXM1,GNG2,GRAP2,MID1IP1,MYLIP,PTGS2,RAD51,TOP2A,UHRF1	193 (12)
POU2AF1		transcription regulator			0.000365	CTNNA1,CXCR4,IRF4,LCK,MYC,NFKB2,PAX5,PLCG1,TRAF3	183 (13)
diethylstilbestrol		chemical drug	Activated	2.897	0.000385	ADIPOQ,AQP3,AURKB,CCNA2,CLN8,CPXM1,FOXM1,GDF10,HBEGF,HELLS,ITGAE,KIF11,KIF22,KRT5,MAD2L1,MKI67,SLC6A14,STEAP3,TANK,TGFB1,TOP2A,TP63,WNT7A	246 (13)
PML		transcription regulator		1.656	0.000418	ADIPOQ,APOE,CCNA1,CFL1,CXCL11,CXCR4,DNAJB6,ISG15,JUP,PSMB8,PSMB9,SLC35A2,STAT1,TAP1,TXN,ZEB1	159 (15)
NFKBIA	0.347	transcription regulator	Activated	2.817	0.000435	ANKRD49,AURKB,BCL3,CCNA2,CCNB1,CD82,CDC45,CTNNA1,CTSB,CXCL11,CXCR4,ERAP1,FHL2,FOXM1,IL7R,ISG15,ITGA2,ITGAV,LRIG1,MYC,NFKB2,NFKBIE,PTGS2,SAT1,SEMA3F,SH3GLB2,TFRC,TGFB1,TNFAIP2,TRAF1,YWHAZ	213 (14)
resiquimod		chemical drug		0.243	0.00045	ADAM8,CCR7,CMTM8,CXCL11,GATA3,GNG2,GPR84,IL16,IRF4,ISG15,LTA,MMP25,MSN,NFKB2,NLRC5,PAX5,PTGS2,STAT1,STAT2	158 (15)
ID3	1.187	transcription regulator		-0.37	0.000491	ADIPOQ,BCL3,BLK,CCNB1,CCNG1,CCNG2,CCR7,CCR9,CSF2RB,CXCR4,IL7R,IRF4,LTA,MYC,PIK3R5,SH2D1A,STAT4,TRAF1,TRAF3	171 (10)
IL10RA	1.247	transmembrane receptor		-1.789	0.000497	ALOX5,CCR7,DRAM1,EDNRB,GPR18,IL2RG,ITGB7,MEP1A,MFSD4A,MMP25,NLRC5,PARVG,PMP22,POSTN,PSMB8,PSMB9,SCIN,STAT1,TAP1,TGFB1	146 (12)
JQ1		chemical reagent	Inhibited	-2.76	0.000503	CCNA2,CDK6,CXCR4,IRF4,ISG15,MKI67,MYC,NFKB2,RNF183,RORC,RRM2,TOP2A,TP63,TRAF1	228 (20)
VWF	-0.862	other		-0.254	0.000522	LGALS3,MYH11,SELP,YWHAZ
CD28	1.15	transmembrane receptor	Activated	2.775	0.000523	CCR9,CD226,CD247,CDK6,CXCR4,FYN,GATA3,HELLS,HMGN2,IL21R,IL7R,IRF4,ITGA4,ITGB7,KDELR2,KLF2,LTA,MYC,NFKB2,PTGS2,PTPRJ,RNF128,RORC,SLC5A3,TCF7,TFRC	212 (20)
pembrolizumab		biologic drug		0	0.000526	B2M,CCNB1,CD8A,MKI67,PTGS2,STAT1
CD3E		transmembrane receptor			0.000526	CCR9,ITK,LCP2,LTA,MAP3K8,MYC,PIK3CD,PTGS2,ZAP70	213 (20)
GATA3	2.177	transcription regulator		-0.757	0.000568	CBX8,CXCR4,ELOVL4,GATA3,GLUL,IL7R,ITGAE,ITK,LTA,MYC,NKX3-1,PAX5,RAD50,SELPLG,SP110,STAT4,TGFB1,VSIR	197 (15)
RB1	0.198	transcription regulator	Inhibited	-2.5	0.000589	AURKB,CCNA1,CCNA2,CCNB1,CDCA7L,CHAF1A,COA3,COX6B1,ENTPD8,EZR,FEN1,GPR157,GPR17,IL16,ITGAV,KRT5,LCK,LOXL2,MCM2,MEF2C,MSN,MYBL2,MYC,NFKB2,NPY,PLK1,RAD51,RAD51AP1,RECQL4,RRM2,SH3BP2,TGFB1,TP63,TP73,TYMS,ZEB1	184 (14)
panobinostat		chemical drug	Inhibited	-2.158	0.000596	CCNB1,CDK6,MYC,PTGS2,RAD51,TP63,TP73,YWHAZ	155 (13)
CTLA4		transmembrane receptor		-1.673	0.000596	CCNA2,GATA3,MKI67,PTPRJ,SELP,TGFB1,TOP2A,TPX2	277 (23)
PRL		cytokine		0.778	0.000612	ANXA3,ANXA5,ATP2A2,B2M,CAPN2,CCNB1,CTSB,CXCL11,DVL1,ISG15,KRT5,MSN,MYC,NPY,PARM1,RHOG,SP110,STAT1,STAT2,TGFB1,TP63,TUBA1B	232 (19)
mirdametinib		chemical drug		-1.259	0.000615	ABCA1,DEPTOR,ERCC1,KLF2,MYC,TFRC,TGFB1	109 (7)
BTK	0.792	kinase		-0.362	0.000182	CCR7,CDK6,CXCR4,HELLS,IL21R,IRF4,ISG15,ITGAV,MYC,NFKB2,SELP,STAT1	159 (12)
SNAI1	0.354	transcription regulator		0.838	0.00062	ADIPOQ,CFL1,ERCC1,ESRP1,ITGA2,PTGS2,RAB25,SLC29A1,TGFB1,TGFBR1,TGFBR2,TP63,VASP,WAS,WIPF1,ZEB1	259 (14)
PRKAG3	-0.253	kinase			0.00062	ABCA1,ASPH,ATP6V1A,COQ3,CTNNA1,DNAJC14,KLF2,MAT2A,MID1IP1,PPP1R14B,REV3L,RNF128,RORC,SLC44A2,STK25,TFRC
HOXD12		transcription regulator			0.000627	CCNA2,CCNB1,NEFM
SB-505124		chemical drug			0.000627	ITGA2,WNT7A,ZEB1	105 (7)
MS645		chemical reagent			0.000627	CDK6,MYC,RAD51	181 (7)
SP110	-1.011	transcription regulator		0	0.000627	ANXA5,AQP3,BCL3,CTSB,CXCL11,ERCC1,ITGAV,MYC,PLCG1,PLK1,POLE,STAT1,TCF7,TNFRSF21
STAT4	2.021	transcription regulator		0	0.00063	ASPH,BCL3,DAPK2,DNAJB6,FDX1,GATA3,IRF4,ISG15,JAG2,KDELR2,MAP3K8,MYC,PPP1R13L,RNF128,SAT1,SELPLG,STAT1,UNC13D,VSIR	180 (14)
filgrastim		biologic drug		-1.637	0.000675	ALOX5,ANXA3,B2M,CCNA1,CHAF1A,CXCR4,G0S2,GOLIM4,GPR183,GPR34,GPR84,ISG15,ITGA4,ITGB7,KNL1,LGALS3,MEF2C,NDC80,NFKBIE,NKX3-1,PEX11G,PTGS2,RAD50,SPON2,SSBP3,STAT1,TAGAP,TNFAIP2
Cdkn1c		other			0.000703	CCNA2,CXCR4,ITGB4,MAL,NAB1,PMP22
aldesleukin		biologic drug		1.664	0.000703	B2M,GLUL,PSMB9,STAT1,TAP1,TAPBP
docetaxel		chemical drug	Activated	2.236	0.000714	BUB1,CCNB1,CDK6,CTNND1,CXCL11,ITGA2,ITGAV,MAD2L1,NDC80,PTGS2,TYMS,YWHAZ	223 (21)
IFNL1		cytokine		1.756	0.000773	CCR7,CXCL11,ISG15,PSMB9,SP110,STAT1,STAT2	203 (17)
SB203580		chemical drug		-0.06	0.000779	ADIPOQ,ANXA3,APOL1,CCNB1,CCNG2,CD109,CXCL11,EDNRB,FOXQ1,IL13RA2,ISG15,ITGA4,MAPK12,MAT2A,MYC,MYH11,NFKB2,NKX3-1,NOL9,POSTN,PTGDS,PTGS2,SELP,SMYD1,STAT1,TGFB1,TP63,TRAF1,TRPV1,WLS	184 (16)
cisplatin		chemical drug		1.219	0.000818	ANXA5,AQP3,CAPN2,CCNB1,CCNG1,CCNG2,CENPS/CENPS-CORT,CLCA1,CTNND1,CTSB,DESI2,DNAI2,DRAM1,ERCC1,FYN,G0S2,GRIN2A,HYAL1,ITGB4,LGALS3,LRIG1,MYC,MYO1E,NOX1,NPY,PLK1,PSMB8,PTGS2,RAD51,REV3L,RRM2,SAT1,SESN1,SH2D1A,SMOX,TAP1,TCIM,TGFB1,TOP2A,TP63,TP73,TRPV1,TYMS,UHRF1,YWHAZ	274 (21)
MEF2C	1.861	transcription regulator		0.859	0.000849	ATP2A2,BACH2,BLK,CXCR4,IKZF1,IRF4,KLF2,MEF2C,MMP25,MYL2,POSTN,PTGS2,SMYD1	34 (2)
TCF12	0.009	transcription regulator		0.624	0.000849	BLNK,CCR9,GATA3,GLUL,IL21R,IL7R,IRF4,ITGA4,ITGB7,KLF2,LCK,NFKBIE,PAX5	76 (4)
TRPS1	-0.239	transcription regulator	Inhibited	-2.828	0.000875	AURKB,BUB1,CCNA2,FOXM1,KIF11,TOP2A,TPX2,ZEB1
RBBP4	0.589	enzyme			0.000899	EN1,MYC,RAD51,RRM2
CD2		transmembrane receptor	Activated	2.213	0.000922	CCNA2,CCNB1,CCR7,CD8A,STAT1,STAT4	251 (18)
NPC2		transporter		0.128	0.000922	CTSB,PTGDS,PTGS2,STAT1,STAT2,STAT4	149 (13)
eltanexor		chemical drug	Inhibited	-2.449	0.000922	CCNA2,FEN1,HELLS,MCM2,RAD51,UBE2T	163 (7)
KRAS	-0.636	enzyme		-0.995	0.000968	ABCA1,ABCA3,AURKB,B2M,CCNA2,CCNB1,CNTN3,CSF2RB,ERAP1,FOXM1,GLUL,HBEGF,ISG15,KIF22,LGALS3,MAPK12,MID1IP1,MSN,MYBL2,MYC,NAB1,NFKB2,NOX1,NUP210,PLD1,PLK1,PMP22,PSMB8,PSMB9,PTGS2,PTK2B,PYGM,RNF183,RNH1,SEMA4D,SFTPB,SLC29A1,SLC6A14,STAT1,STAT2,TAP1,TGFB1,TGFBR1,TGFBR2,TK1,TNFAIP2,TOP2A,TP63,TTK,ZEB1	274 (23)
PTEN	-0.452	phosphatase	Inhibited	-2.724	0.00104	ADIPOQ,ASPH,AURKB,BCL3,CCNB1,CCR7,CDK6,CENPS/CENPS-CORT,CTSB,CXCL11,CXCR4,EN1,ENTPD8,FOXM1,G0S2,GATA3,GNG2,GPR157,GPR17,ISG15,JAG1,JAG2,LGALS3,MAD2L1,MAL,MAT2A,MKI67,MYBL2,MYC,NKX3-1,NTS,NUDT1,PLK1,PRKCB,PTGS2,RAD50,RAD51,SAT1,SFTPB,SLC4A11,SMOX,SQOR,TGFB1,TGFBR2,THYN1	229 (17)
MET	-1.065	kinase		1.48	0.00106	AQP3,AURKB,GATA3,HBEGF,JAG2,LTA,MAD2L1,MAL,MYC,PLK1,PTGS2,TGFB1,TRIM63	179 (20)
1,4-bis[2-(3,5-dichloropyridyloxy)]benzene		chemical toxicant	Activated	2.419	0.00107	BUB1,CCNA2,CCNB1,CDK6,FOXM1,MAD2L1,PAPSS2,RPA2,SAT1,SLC29A1,TNFAIP2	160 (4)
RBL1	0.48	transcription regulator	Inhibited	-2.583	0.00108	AURKB,CCNA2,MCM2,MYBL2,MYC,PLK1,RRM2,TP73,TYMS,ZEB1	184 (12)
cerivastatin		chemical drug	Inhibited	-2.408	0.00108	AGTRAP,ITGB4,KLF2,MAL,MYBL2,MYC,NET1,PTGDS,PTGS2,TGFB1	152 (17)
STAT1	2.063	transcription regulator		1.501	0.00109	ABCA1,APOE,B2M,CCR7,CXCL11,GATA3,GRIN2A,HBEGF,ISG15,ITGA2,MYC,NLRC5,NOX1,PSMB8,PSMB9,PTGS2,RORC,SELPLG,SP110,STAT1,STAT2,TAP1,TGFB1	242 (17)
JAK1	0.086	kinase		1.937	0.000627	BCL3,MAP3K8,PSMB9,SFTPB,STAT1,STAT2,TAP1,TGFB1,TNFRSF21	186 (15)
decitabine		chemical drug		0.692	0.00115	ALOX5,APOE,B2M,CCNA1,CCNA2,CCNG2,CCR7,CD226,CD8A,CDK6,CHRNB3,CXCR4,ELOVL4,EZR,GRIN2A,HBEGF,HELLS,IL7R,ISG15,ITGA2,ITGA4,ITGAV,JAG1,JUP,LGALS3,MAPK12,MCM2,MKI67,MSN,MYC,MYO9B,NEFM,NFASC,PIK3CD,PTGS2,SAT1,SFTPB,SOX12,STAT1,STAT4,TFRC,TGFBR1,TGFBR2,TIAM1,TOP2A,TP63,TP73,WNT7A,ZEB1	296 (25)
GATA1	-1.302	transcription regulator		-0.078	0.00117	AFF3,ALOX5,ARHGAP4,BACH2,BATF3,CDK6,CHCHD6,GATA3,IKZF1,IL7R,MGST2,MYC,NAB2,RGS13,SCIN,SELP,SP140,SSBP3,STAT4,TFRC,TOP2A,UHRF1,ZEB1
PRKCD	-0.221	kinase		-0.147	0.00113	ABCA1,CCNA2,CTSB,ERCC6L,GRHL2,IL2RG,KIF2C,MYC,MYO9B,NFKB2,NOX1,PTGS2,SETBP1,TRAF1,ZEB1	222 (17)
STAT3	-0.026	transcription regulator		0.953	0.00127	ADIPOQ,BCL3,CCNB1,CD226,CTSB,CXCR4,GATA3,IL13RA2,IRF4,ISG15,ITGAV,JAG1,LCAT,LTA,MGST2,MYC,NFKB2,NOX1,NPY,PAX5,PSMB8,PSMB9,PTGS2,RORC,SELP,SFTPB,SP110,STAT1,STAT2,TAP1,TGFB1,TMC8,VTCN1,WAS,WIPF1,ZEB1	203 (17)
Ras homolog		group			0.00128	ABCA1,IL16,ITGAV,MYC,PTGS2	212 (17)
WAS	1.735	other			0.00128	ITGAE,RORC,SELPLG,STAT1,TNFAIP2
IL21R	2.3	transmembrane receptor		0.152	0.00128	CCR7,GATA3,IL21R,RORC,STAT4	171 (16)
THZ1		chemical drug		-1.387	0.00128	ARL4C,GPR183,IKZF1,MYC,TRAF1
4-nitroquinoline-1-oxide		chemical toxicant		1.109	0.00128	AURKB,CCNA2,CCNB1,CDK6,PTGS2
BRCA1		transcription regulator		0.005	0.00128	CCNB1,CCNG1,EXO1,EZR,FEN1,FHL2,KRT5,MAD2L1,MYC,PLK1,RAD51,SAT1,STAT1,TAP1,TNFAIP2,TP63	239 (18)
ATP		chemical - endogenous mammalian		0.244	0.00137	CAPN2,CCR7,CXCR4,GRIN2A,HBEGF,ITGA4,MYC,PTGS2,SAT1,TRPV1,TXN	191 (21)
IL13	1.219	cytokine		-0.626	0.00139	ABCA1,ADAM8,BCL3,CAPN2,CD247,CLCA1,CTSB,CXCR4,EZR,G0S2,GATA3,GNAI2,HBEGF,IL13RA2,JAG1,KRT5,POSTN,PTGS2,RBP3,RORC,SELP,TFRC,TGFB1,TIMP4,TP63,TRPV1	277 (18)
gemcitabine		chemical drug		-0.231	0.00139	AQP3,CCNB1,CXCR4,MCM2,MYC,PTGS2,RAD51,SLC29A1,TP73	246 (24)
KDM5B	-0.153	transcription regulator	Inhibited	-2.01	0.00141	CCNA1,CCNB1,DLGAP5,ISG15,KIF2C,MCM2,NDC80,PBK,PLS3,SAT1,SMOX,TGFB1,TOP2A,TTK
STAU1	-0.056	transporter		1.131	0.00143	CCNG2,KLF2,MEF2C,MYC
aphidicolin		chemical toxicant		1	0.00143	CCNB1,STAT1,TK1,TP73	191 (7)
gambogic acid		chemical - endogenous non-mammalian		-1	0.00143	MYC,PTGS2,TRAF1,TYMS	205 (14)
BCR (complex)		complex		0.709	0.00143	CCNA2,CCNG2,CCR7,CDK6,CXCR4,IRF4,ITGA4,LCK,MYC,NFKB2,PTGS2,STAT1	164 (19)
NCOR2	0.159	transcription regulator			0.00148	ADIPOQ,CTSB,HBEGF,KLF2,MYC,PTGS2,RORC,SEMA4D	286 (19)
IFNA10		cytokine			0.0015	CXCL11,ISG15,STAT4	104 (7)
IFNA21		cytokine			0.0015	CXCL11,ISG15,STAT4	104 (7)
IFNA5		cytokine			0.0015	CXCL11,ISG15,STAT4	104 (7)
IFNA7		cytokine			0.0015	CXCL11,ISG15,STAT4	104 (7)
RAP1GDS1	0.245	other			0.0015	FOXM1,MYBL2,MYC
IFNA6		cytokine			0.0015	CXCL11,ISG15,STAT4	104 (7)
IFNL4		cytokine			0.0015	CXCL11,ISG15,STAT1	104 (7)
MM-401		chemical reagent			0.0015	DEPTOR,HOXA13,MYC
E. coli B5 lipopolysaccharide		chemical - endogenous non-mammalian		1.505	0.00151	B2M,BCL3,CCR7,CCR9,CDK6,CXCR4,GNPNAT1,IL13RA2,IL16,IL21R,IL7R,MAP3K8,MAT2A,PAX5,PTGS2,TGFB1,TGFBR1,TGFBR2	191 (14)
HAVCR1	-0.26	other	Activated	2.191	0.0016	B2M,CDK6,ERAP1,GATA3,HLF,LOXL2,PSMB8,PSMB9,SLC29A1,STAT1,STAT2,TAP1	199 (10)
NCOR1	-0.098	transcription regulator		-0.518	0.00161	ADIPOQ,BCL3,CCNA2,CD82,FOXQ1,ISG15,NKX3-1,PTGDS,PTGS2,STAT2	127 (6)
estrogen receptor		group		-0.302	0.00164	ABCA1,ADIPOQ,CCNA1,CDH15,CLN8,CXCR4,GATA3,HBEGF,JAG1,JUP,LOXL2,MAPK12,MSN,MYC,SAT1,TGFB1,TGFBR1,TGFBR2,TIMP4,ZEB1	303 (21)
PGR		ligand-dependent nuclear receptor		-1.421	0.00169	BUB1,CAPN2,CCNB1,CREB3L2,EZR,GATA3,GLUL,HBEGF,ISG15,ITGB4,KRT5,MAD2L1,MAT2A,MYC,NET1,PAPSS2,POSTN,PTGS2,STAT1,TK1,TNFRSF21,UCK2,VASP,ZEB1	327 (23)
tacrolimus		chemical drug		-0.126	0.0017	APOD,CXCR4,GNPDA1,HELLS,IL16,IRF4,ITGAE,ITGB7,LAT,LBR,MYC,MYH11,MYO1E,NEB,PTGS2,PTPRJ,TIAM1,WLS,WNT7A	136 (7)
NF2	-0.639	other		-1.987	0.00173	FOXM1,GLUL,MYC,SEMA3F,TFRC	51 (4)
ZBTB10	-0.05	other	Activated	2.714	0.00174	ADAM8,B2M,BATF3,CCR7,CD8A,IRF4,ISG15,LTA,PTGS2,SASH3,STAT2	103 (10)
IL12 (family)		group		1.778	0.00174	AQP3,BCL3,CD8A,GATA3,IRF4,MYC,RORC,SH2D1A,STAT1,STAT4,TFRC	195 (19)
isotretinoin		biologic drug		1.294	0.00174	ABCA1,GATA3,NFKB2,PTGS2,SLC6A14,STAT2,TFRC,TNFAIP2
cardiotoxin		chemical - other	Activated	2.828	0.00175	ATP6V1A,B2M,CCNA2,CSF2RB,CTSB,CXCR4,EDNRB,EZR,FEN1,HBEGF,IL16,IL2RG,IL7R,ITGA4,ITGB7,LTA,MCM2,TGFB1
ZBTB16	-1.475	transcription regulator		0.319	0.00179	ATP6V1A,BACH2,CCNA2,CD8A,GATA3,IL21R,IL7R,ITGAE,ITGAV,KLF2,MYC,PAX5,PTGS2,RORC,SELP,UCK2	36 (2)
SMARCA4	0.318	transcription regulator		0.876	0.00182	ABCA1,ADIPOQ,ANTXR2,AP1S2,ARL4C,CCDC153,CCNA2,CHODL,CTSB,CXCR4,ESPNL,FHL2,GPR183,IL7R,ITGAV,LGALS3,LOXL2,MEF2C,MYBPH,MYC,MYH11,NFKB2,OCIAD2,PSMB9,RAD50,RRM2,SEMA3B,SFTPB,SLC23A2,TAP1,TCIM,TYMS,UNC13D,WIPF1,WNT7A	256 (19)
Nr1h		group		-1.104	0.00204	ABCA1,APOD,APOE,AQP3,BCL3,CCR7,ELOVL4,MYLIP,NFKB2,PTGS2,RCVRN,SELP,SP110,TAP1	130 (11)
TAZ		enzyme		-0.222	0.00204	ANXA5,CCNB1,CCR7,CDK6,CEP85,CXCR4,HELLS,IL16,IRF4,KRT5,LOXL2,MAD2L1,MMP25,MYC,PRKCB,PTGS2,SELP,ST6GALNAC5,STAT1,TFRC,TGFB1,TRAF1	171 (14)
CCL2		cytokine		-1.234	0.00207	ABCA1,ADIPOQ,KRT5,MKI67,PTGDS,PTGS2,RNF128,STAT1,TGFB1,TP63	199 (17)
ORMDL3	-2.562	other		0.776	0.00216	ADAM8,ATP2A2,CXCL11,TGFB1	117 (9)
E2F8	1.108	transcription regulator			0.00216	CCNA2,CCNB1,MCM2,RACGAP1
ESR2	1.365	ligand-dependent nuclear receptor		0.832	0.00222	ABCA1,APOE,AQP3,CAPN2,CCNA2,CDK6,COL5A3,CTHRC1,FOXM1,FOXQ1,GATA3,GCSH,GYG1,HELLS,ITGA2,ITGAV,JAG1,JAG2,KCNQ5,MAD2L1,MCM2,MKI67,MYC,NFKB2,NKX3-1,NPY,PAK6,PLK1,PLXDC1,POSTN,PSMB9,PTGDS,PTGS2,RBP3,RORC,SEMA3B,SEMA3F,SMC2,TACC3,TGFB1,TGFBR1,TGFBR2,TK1,UCK2	330 (23)
IRGM		enzyme		-1.342	0.00228	B2M,ISG15,PLCG1,PSMB8,SP140L
RPSA	-0.245	translation regulator		-1.109	0.00228	ISG15,PTGS2,STAT1,TAP1,TRAF1	236 (12)
IFNLR1	-1.08	transmembrane receptor			0.00228	ISG15,ITGAV,MYC,PTGS2,TNFAIP2	113 (9)
NPC1	-0.764	transporter		-1.183	0.00234	ABCA1,CD8A,CTSB,LGALS3,MCM2,MYLIP,PTGS2,STAT1,STAT2,STAT4	101 (11)
THPO		cytokine		1.103	0.00234	AURKB,CCNA2,CCNB1,ISG15,MYC,NFKB2,SELP,STAT1,STAT2,TAP1	236 (19)
testosterone propionate		chemical drug	Inhibited	-2.373	0.00236	NPY,PARM1,PTGDS,SRD5A2,TGFB1,TRIM63	102 (5)
PC-SPES		chemical drug			0.00243	ALOX5,B2M,CCNA2,CCNG1,CTNNA1,DTYMK,MAD2L1,MCM2,NKX3-1,TXN,TYMS
gefitinib		chemical drug			0.00245	AURKB,BUB1,CCNB1,CCNF,CTSB,EPGN,HYAL1,ITGA2,KIF11,MKI67,NFKB2,PTGS2,SMC2,STAT1,TOP2A,TRAF1	290 (24)
STAT5A	0.973	transcription regulator		0.603	0.00274	ABCA1,ADIPOQ,APOE,C15orf48,CDK6,FOXQ1,HOXA13,IL7R,KRT5,LTA,MYC,MYL2,PSMB8,SETBP1,TANK,TGFBR2,TIMP4,TRAF1,TRAF3	239 (21)
PIWIL4		other			0.00288	TGFB1,TGFBR1,TGFBR2
NELFCD	-0.502	other			0.00288	DLGAP5,MYBL2,TOP2A
TTN		kinase			0.00288	ATP2A2,FHL2,TRIM63
GATAD2B	0.027	transcription regulator			0.00288	PTGS2,RAD51,RRM2
IFNA8		cytokine			0.00288	CXCL11,ISG15,STAT4	125 (11)
HOXD9	3.963	transcription regulator			0.00288	CCNA2,CCNB1,NEFM
PCBP2		other			0.00288	MYC,STAT1,STAT2
IFNA16		cytokine			0.00288	CXCL11,ISG15,STAT4	104 (7)
MDM4	-0.123	transcription regulator		1.131	0.0029	EN1,ITGB4,KRT5,LGALS3,TP73,WNT7A
Tgf beta		group		-1.55	0.00295	ABCA1,CCR7,CDK6,CXCR4,EN1,GATA3,HTATIP2,IL16,ITGA2,ITGAV,JAG1,LCAT,MYC,POSTN,PPP1R13L,PTGS2,RORC,SSBP3,TFRC,TGFB1,TGFBR1	309 (21)
PTTG1	1.939	transcription regulator		-1.414	0.00295	CCNA2,CCNB1,ERCC1,FEN1,MPG,MYC,POLE,RAD50,REV3L,SRD5A2	165 (7)
IFNAR2		transmembrane receptor			0.00296	CXCL11,ISG15,PSMB8,PSMB9,SEPTIN4	143 (11)
TNFRSF8		transmembrane receptor		1.219	0.00296	CCR7,CXCR4,IRF4,LCP2,MYC,NFKB2,TRAF1	165 (18)
phosphatidylethanolamine		chemical - endogenous mammalian			0.00299	STAT1,STAT2
GSDMB		other			0.00299	ALOX5,TGFB1
LBX1		transcription regulator			0.00299	FHL2,ZEB1
CHIR-124		chemical reagent			0.00299	RRM2,TP73
CC 401		chemical drug			0.00299	FOXM1,MYBL2
PAG1	0.037	other			0.00299	FYN,RAD51
STAM	0.057	other			0.00299	DEPTOR,MYC
miR-376a-5p (miRNAs w/seed UAGAUUC)		mature microRNA			0.00299	SLC16A1,TTK
lynestrenol		chemical drug			0.00299	ABCA1,APOE
STAMBP	0.1	enzyme			0.00299	CXCR4,MYC
alectinib		chemical drug			0.00299	WAS,WIPF1
2-methoxy-N-(3-methyl-2-oxo-1,4-dihydroquinazolin-6-yl)benzenesulfonamide		chemical reagent			0.00299	AURKB,MYC
EEF1A1	-0.237	translation regulator			0.00299	CCNA2,MYC
ANP32A	-0.245	other			0.00299	PTGS2,TK1
epalrestat		chemical drug			0.00299	PRKCB,TGFB1
atenolol		chemical drug			0.00299	ATP2A2,B2M
hexaarginine-neomycin B conjugate		chemical reagent			0.00299	CD8A,CXCR4
epoxyeicosatrienoic acid		chemical - other			0.00299	ALOX5,PTGS2
3M-011		chemical reagent		0.655	0.00309	ISG15,MYC,PTGS2,STAT1	163 (12)
CLCN5	0.529	ion channel		-0.686	0.00309	B2M,CTSB,MKI67,TXN
APBB1	-0.054	transcription regulator			0.00309	CD82,MYC,TP73,TYMS
PPP1R13L	-1.38	transcription regulator		-1.951	0.00309	ITGAV,JUP,PKP1,TP63
SLC9A3	-1.967	ion channel			0.00309	B2M,PSMB8,PSMB9,STAT1	111 (7)
vinorelbine		chemical drug			0.00309	B2M,IL7R,LGALS3,TYMS
oxysterol		chemical - endogenous mammalian		-1.195	0.00309	ABCA1,APOE,MYC,TGFB1	223 (10)
ESR1	-1.456	ligand-dependent nuclear receptor		1.597	0.0031	ABCA3,ALOX5,ANXA3,AP1S3,APOE,AQP3,ASPM,ATP6V1A,BUB1,CAPN2,CCNA2,CCNB1,CCNG1,CCNG2,CDK6,CLN8,CSAD,CTSB,DECR1,DLG5,FOXM1,GATA3,GCSH,GYG1,HBEGF,HELLS,HOMER3,HYAL1,INCENP,IRF4,JAG1,KIF20A,KNL1,LCK,MAD2L1,MAP3K8,MAPK12,MKI67,MYC,MYH11,MYO9B,NEB,NFKB2,NFKBIE,NPY,NUP210,PAK6,PBK,PLXDC1,PPP1R9B,PTGDS,PTGS2,RORC,SCIN,SEMA3B,SEMA3F,SESN1,SH3GLB2,SHC2,SLC16A1,SLC44A2,SMC2,SMC4,SP110,STAT1,TAPBP,TCIM,TCIRG1,…	280 (20)
MYB	-0.224	transcription regulator		1.406	0.00314	BLNK,C15orf48,CCNA1,CCNB1,CXCR4,FOXM1,GATA3,GPR18,IL7R,MAT2A,MYC,NFKB2,PTGS2,TRHR	227 (16)
Tlr		group		-0.323	0.00317	CCR7,GPR34,HBEGF,IRF4,JAG1,PAX5,PTGS2,STAT1	190 (16)
EGLN1	1.372	enzyme		-1.842	0.00317	CXCR4,JAG1,JAG2,MYC,PTGS2,TGFB1,TGFBR1,TGFBR2	120 (11)
IL27		cytokine		0.884	0.00331	APOL1,B2M,CXCL11,GATA3,MYC,PTGS2,RORC,STAT1,STAT2,TAP1	147 (13)
NKX2-3		transcription regulator		-0.775	0.00339	IL7R,KLF2,MYH11,NT5DC2,PAPSS2,PLD1,POSTN,PSMB8,PSMB9,PTGS2,SP110,STAT1,STAT2,TAP1,TCIM
EDN1	-2.213	cytokine		-0.692	0.00344	ADIPOQ,ANXA5,ATP2A2,CCR7,CTNND1,CXCR4,EDNRB,EZR,HBEGF,ITGA2,ITGAV,MSN,MYC,MYL2,MYO9B,PRKCB,PTGS2	281 (24)
CCN5		growth factor		-1.915	0.00349	ADIPOQ,GATA3,JUP,TGFB1,TGFBR1,TGFBR2,ZEB1
PPP3R1	-0.487	phosphatase		-0.055	0.00349	ABCA3,ACOXL,ATP2A2,ATP6V1C2,BCL3,LTA,SFTPB
daunorubicin		chemical drug		-0.3	0.00352	ABCA3,CD82,DMTF1,FOXM1,MYC,TAP1	90 (8)
phorbol 12,13-dibutyrate		chemical - endogenous non-mammalian		-0.816	0.00352	CCNG2,ITGA2,MAP3K8,PRKCB,PTGS2,RRM2	128 (7)
GSK3B		kinase		-0.753	0.00355	ATP2A2,CD82,FOXM1,ISG15,MYC,PMP22,PTGS2,RND2,SELP,SLC16A1,TP63,TRAF1	209 (16)
SATB1	-0.566	transcription regulator		0.909	0.00367	BLNK,CD8A,CTNNA1,GATA3,GPR18,IKZF1,IL16,IL7R,KLF2,MAL,PRKCB,PTGS2,UHRF1	93 (7)
CD40	0.807	transmembrane receptor	Activated	2.051	0.0037	CCNA2,CD8A,CDK6,IRF4,LGALS3,LTA,MYC,NFKB2,PSMB9,PTGS2,RGS13,TAP1,TAPBP,TRAF1	146 (15)
FOS	-0.75	transcription regulator		-0.385	0.00374	AQP3,CAPN2,CCNA2,CCNG1,CHODL,CTNND1,CTSB,DAPK2,ERCC1,EZR,HTATIP2,ITGA2,ITGB4,KIRREL3,LGALS3,MYC,NET1,NFKB2,NPY,NTS,OCIAD2,PKN1,PLD1,PTGDS,PTGS2,RNH1,SEC23B,SEMA3B,SEMA4D,TGFB1,TXN,WNT6,WNT7A,YWHAZ,ZEB1	260 (14)
CCNE1	-0.748	transcription regulator		1.387	0.00377	CAPN2,CCNA2,CCNB1,CDC45,MCM2	169 (13)
TP73	-2.372	transcription regulator		-1.822	0.00383	B2M,CCNA2,CCNB1,CCNF,CCNG1,CCNG2,DMTF1,DRAM1,DTYMK,FEN1,G0S2,HBEGF,HTATIP2,ITGB4,JAG1,JAG2,KIF22,MYC,PMP22,SAT1,SNRK,TAP1,TGFB1,TIMP4,TNFAIP2,TP73,TPX2	226 (20)
NR4A3	0.62	ligand-dependent nuclear receptor		1.117	0.004	ADAM8,CCNB1,CTHRC1,KIF20A,LOXL2,MEF2C,MYH11,NPY,UHRF1
ATP7B		transporter		-1.633	0.00424	CCNG1,MAD2L1,RAD51,SHCBP1,SMC2,SMC4
TRAF3IP2	-1.005	enzyme		0.64	0.00424	GATA3,ISG15,POSTN,SELP,TGFB1,TP63	255 (18)
EBI3	-1.17	cytokine		1.709	0.00424	B2M,MYC,RORC,STAT1,STAT2,TAP1	154 (14)
F2	-0.017	peptidase		0.998	0.00425	ADIPOQ,BCL3,CCNA2,CXCR4,EDNRB,HBEGF,LOXL2,MYBL2,MYC,MYH11,PLCB3,PTGS2,RNH1,SELP,SOX15,TRAF1,TRAF3,UCK2,VASP,YIF1A	260 (18)
GON4L		transcription regulator			0.00428	CCNA2,CCNB1,CCNF,MKI67
E2F7	0.798	transcription regulator			0.00428	CCNA2,CCNB1,MCM2,RACGAP1
VASP	1.84	other		0.277	0.00428	ITGA4,MYC,SELP,STAT1
MXI1	0.065	transcription regulator		-1.935	0.00428	CCNB1,FOXM1,MKI67,MYC
BATF	0.612	transcription regulator		1.172	0.00428	CCR9,ITGA4,RORC,TCF7	189 (15)
LDL		complex		0.118	0.00428	ABCA1,APOE,ATP2A2,CAPN2,CCR7,CXCL11,EDNRB,G0S2,GPR183,ITGAV,LTA,MKI67,NOX1,PTGS2,SELP,TANK,TGFB1,TGFBR1,TGFBR2	213 (12)
maslinic acid		chemical - endogenous non-mammalian		-0.447	0.00447	ADIPOQ,CDK6,CFL1,DVL1,IL2RG,MSN,NFKBIE,PRKCB,PTGS2,TGFB1,TGFBR1
PLX5622		chemical drug		-0.302	0.00447	B2M,CSF2RB,GPR84,IL16,IL2RG,LTA,PSMB9,STAT1,TBR1,TGFBR2,TRPV1
ascorbic acid		chemical - endogenous mammalian		-1.48	0.0045	COL17A1,ITGA2,ITGAV,PMP22,PTGS2,SLC23A2,TFRC,TGFB1,ZAP70	216 (15)
APC		enzyme		-0.302	0.00472	B2M,CTNND1,ESRP1,GLUL,ITGA2,JAG1,LCK,MEP1A,MYC,PRKCB,PTGS2,TIAM1,ZEB1	95 (7)
soy isoflavones		chemical drug		0.447	0.00473	CCNG1,CCNG2,MKI67,PTGS2,TANK
ICOS		transmembrane receptor	Activated	2.19	0.00473	CXCR4,GATA3,KLF2,MKI67,RORC	139 (11)
BRD4	0.161	kinase		1.37	0.00124	AURKB,BCL3,CCNA2,CXCR4,HS1BP3,IL7R,IRF4,ITGA4,KCNQ5,LCK,LOXL2,MAL,MYC,RRM2,TOP2A	142 (7)
bryostatin 1		chemical drug		0	0.00473	CXCR4,IL2RG,MYC,PRKCB,TRAF1	180 (14)
laminaran		chemical drug		0.277	0.00473	G0S2,GPR84,IL7R,PTGS2,TRAF1
SP1	-0.474	transcription regulator		-0.479	0.00481	ABCA1,ALOX5,APOE,ATP2A2,CCNA2,CCNG2,CDK6,CXCR4,DBF4,EZR,FDX1,FOXM1,FYN,GNAI2,HBEGF,IL21R,IRF4,ITGA2,ITGAV,LCAT,MAT2A,MYBL2,MYC,MYH11,NAB2,PRKCB,PTGS2,RECQL4,STAT1,TCF7,TGFB1,TGFBR1,TGFBR2,TIMP4,TP73,TYMS	255 (22)
indomethacin		chemical drug		-0.856	0.00482	ABCA3,ADAM8,ALOX5,CAPN2,CCNB1,CSF2RB,CXCR4,ITGB4,LGALS3,LOXL2,MYC,PDE4C,PSMB8,PSMB9,PTGS2,TNFRSF21,TP73	262 (21)
PNPLA1		enzyme			0.00484	ELOVL4,HBEGF,MKI67
NELFE	-0.064	other			0.00484	DLGAP5,MYBL2,TOP2A	145 (6)
emactuzumab		biologic drug			0.00484	ISG15,STAT1,STAT2
Z-DEVD-FMK		chemical - protease inhibitor			0.00484	CD247,MEF2C,PLD1
SP600125		chemical drug		0.382	0.00495	ABCA1,ALOX5,APOE,CCNB1,CREB3L2,CXCR4,FOXQ1,IL13RA2,ISG15,ITGA2,ITGB4,NOL9,NOX1,PIK3CD,PLCB3,POSTN,PTGDS,PTGS2,SELP,SP110,TGFB1	181 (21)
IRF7	1.143	transcription regulator	Activated	2.75	0.00504	CCNA1,ISG15,MAP3K8,PSMB8,PSMB9,STAT1,STAT2,TAP1,TRAF1	127 (13)
ENG		transmembrane receptor		0.775	0.00505	CXCR4,MYC,PTPRJ,TGFB1,TGFBR1,TGFBR2	208 (7)
ionomycin		chemical reagent		1.143	0.00528	ATP2A2,CCNG2,GATA3,IKZF1,IRF4,LAT,LTA,MYC,MYL2,PAX5,PTGS2,PTPRJ,RORC,TGFB1,TRHR	244 (19)
RETN		other		0.084	0.00548	ADIPOQ,MKI67,MYC,NPY,PTGS2,SELP,TRAF3	180 (16)
TREM2		transmembrane receptor		1.915	0.00548	ASPM,B2M,CCR7,CTSB,GRIN2A,LGALS3,PTGS2	181 (13)
BCL11B	1.279	transcription regulator		0.277	0.00548	IL7R,LTA,MAP3K8,RAD50,RORC,TBR1,TGFBR1
IRAK1	0.087	kinase		-0.512	0.00473	ABCA1,NOX1,RORC,STAT1,STAT2	236 (18)
TRIM24	-0.163	transcription regulator	Inhibited	-2.335	0.00563	BLNK,GLUL,ISG15,LGALS3,PSMB8,PSMB9,STAT1,STAT2,TAP1	115 (9)
IL5		cytokine		0.892	0.00566	BCL3,CCR7,CCR9,CSF2RB,CXCR4,HBEGF,IL2RG,ITGAV,ITGB7,LCP2,LTA,MAT2A,MYC,PAX5,PMP22,RBPMS,RHOH,SCEL,TGFB1,UCK2	260 (16)
deoxycorticosterone acetate		chemical drug		0.509	0.00573	MYH11,PTGS2,SELP,TGFB1
(Z,E)-5-(4-ethylbenzylidine)-2-thioxothiazolidin-4-one		chemical reagent		-1.969	0.00573	CCNB1,FOXM1,MYC,ZEB1
DSP	-1.603	other		-1.987	0.00573	ADIPOQ,JUP,PKP1,TGFB1
farnesyl pyrophosphate		chemical - endogenous mammalian		0	0.00573	ABCA1,PTGS2,SELP,TGFB1	106 (7)
1-palmitoyl-2-(5-oxovaleroyl)-sn-glycero-3-phosphorylcholine		chemical reagent		1.342	0.00586	MYC,PTGS2,TANK,TGFB1,TGFBR2	106 (7)
IFNE		cytokine		1	0.00586	CXCL11,ISG15,PTGS2,STAT1,STAT4	138 (12)
ECSIT	0.383	transcription regulator		1.213	0.00586	BCL3,NFKB2,NFKBIE,PTGS2,TRAF1	93 (10)
retinoid		chemical drug		-1.471	0.00586	HBEGF,MYC,PTGS2,TGFB1,TRAF3	171 (16)
vinblastine		chemical drug		-1	0.00586	CCNG1,DVL1,MYC,NPY,PTGS2	218 (14)
trichostatin A		chemical drug		0.626	0.00589	ABCA1,APOE,AURKB,B2M,CCNA1,CCNA2,CCR7,CDK6,CLEC3B,CTSB,CXCR4,CYP46A1,DTYMK,EZR,FOXM1,FRS2,GATA3,GNAI2,GRHL2,IKZF1,IRF4,JUP,KIF20A,LAT,MAPK12,MAT2A,MCM2,MSN,MYC,MYO9B,NEFM,NFASC,NFKB2,PAX5,PIK3CD,PLK1,PTGS2,RECQL4,SAT1,SOX12,TGFB1,TGFBR2,TIAM1,TK1,TKT,TNFAIP2,TOP2A,TP63,TRAF3,TXN,TYMS,ZEB1,ZNRF1	293 (23)
TNFSF13B	0.449	cytokine		0.353	0.00591	ADIPOQ,AURKB,CCR7,GPR183,HELLS,IL2RG,MYBL2,MYC,NFKB2,P2RX1,PLK1	254 (23)
mir-142	1.152	microRNA		-1.314	0.00598	IL21R,ITGAV,NFKB2,TGFBR1,TGFBR2,TRAF3	136 (7)
SPIB		transcription regulator		-0.391	0.0061	APOE,BLNK,CCR9,COX6B1,IRF4,MEF2C,NET1,RAD51
MYD88	0.536	other	Activated	2.19	0.00618	BCL3,EDNRB,ISG15,ITGA4,ITGB7,JAG1,MCM2,MKI67,MYC,NFKB2,NOX1,PLCG1,PTGS2,TGFB1,TRIM63,ZAP70	177 (12)
REL	0.744	transcription regulator	Activated	2.04	0.00622	B2M,BACH2,BCL3,DMTF1,FRMD4B,HBEGF,IGFLR1,IRF4,JUP,MAP3K8,MYC,NAB2,NFKB2,PPP1R14B,PTGDS,RORC,TTK	227 (18)
salmonella minnesota R595 lipopolysaccharides		chemical - endogenous non-mammalian		1.588	0.00628	BCL3,EDNRB,ISG15,JAG1,MCM2,MKI67,NFKB2,PTGS2,PTPRJ	220 (10)
1810019D21Rik		other		1.134	0.0063	CCNG1,IL13RA2,ITGA2,SLC4A11,SQOR,WNT7A,ZEB1
TEAD2		transcription regulator		-1	0.0063	CCNF,KAZN,POSTN,RAD51,SH3D19,TP63,UHRF1	51 (4)
26s Proteasome		complex	Activated	2.063	0.00647	BCL3,CCNA2,CTSB,EXO1,HBEGF,MAD2L1,MYC,NFKB2,PTGS2,SFTPB,STAT1,TK1,TOP2A	261 (20)
mir-8		microRNA		0.22	0.0066	ABL2,CCNG2,CDK6,FAT2,ITGAV,MAPK12,MSN,MYC,PAK6,RNF128,STAT4,TGFBR1,TIAM1,WIPF1,YWHAZ,ZEB1
FOXA2		transcription regulator		0	0.0066	ABCA3,ALOX5,CLCA1,CTHRC1,CXCR4,EN1,IL13RA2,MYH11,NFKB2,NFKBIE,PTGDS,RORC,SFTPB,TCF7,TGFB1,WNT7A
Ifn		group		1.942	0.00687	B2M,CXCL11,ISG15,ITGA4,PTPRJ,STAT1,TAP1,TFRC	141 (15)
ZFP36		transcription regulator		-1.82	0.00687	KIF11,KIF18A,KNTC1,PBK,PTGS2,TFRC,TOP2A,TRAF1	222 (12)
CDK19	-0.27	kinase		-0.333	0.00553	CCNG1,CD82,DRAM1,HBEGF,ITGB4,JAG2,KLF2,MYC,SAT1,SESN1,SOX15,TGFB1
MAP3K14	1.018	kinase		1.117	0.00687	ADAM8,CCL27,IL7R,LTA,NFKB2,NFKBIE,PTGS2,TRAF3	201 (12)
Pam3-Cys-Ser-Lys4		chemical reagent		1.932	0.00705	CCR7,IRF4,ITGA4,ITGB7,NFKB2,PAX5,PTGS2,SELP,STAT1,TRAF1,TRAF3	148 (12)
lovastatin		chemical drug		-1.916	0.00709	ABCA1,ADIPOQ,APOE,CCNA2,GATA3,HELLS,KLF2,MAL,MKI67,MYC,PTGS2,TGFB1	187 (18)
stallimycin		biologic drug		1.406	0.00715	IL7R,IRF4,ISG15,SP110,STAT1	113 (9)
L-methionine		chemical - endogenous mammalian			0.00721	AURKB,BUB1,CCNB1,MAT2A,NUSAP1,TOP2A,TYMS
TEAD		group			0.00744	FOXM1,POSTN,RAD51
bendamustine		chemical drug			0.00744	CCNB1,EXO1,PLK1
HOXD8		transcription regulator			0.00744	CCNA2,CCNB1,NEFM
BCO2	-1.105	enzyme			0.00744	DECR1,HTATIP2,SPON2
IFNA14		cytokine			0.00744	CXCL11,ISG15,STAT4	104 (7)
NELFA	0.226	other			0.00744	DLGAP5,MYBL2,TOP2A
zeaxanthin		chemical drug			0.00744	DECR1,HTATIP2,SPON2
GNA15	2.716	enzyme			0.00748	FHL2,GLUL,LGALS3,MAT2A,MGST2,MYC,MYH11,NOX1,PTGS2,SLC29A1	228 (17)
caffeic acid phenethyl ester		chemical drug		-0.73	0.00748	CCNG1,CTSB,ERCC1,GNAI2,IGFLR1,MKI67,NFKB2,PLD1,PTGS2,TGFB1	225 (18)
lithocholic acid		chemical - endogenous mammalian		1.214	0.00748	SLC22A7,TGFB1,TGFBR1,TGFBR2
3M-001		chemical drug		1	0.00748	ISG15,MYC,PTGS2,STAT1
SEMA7A	-0.574	transmembrane receptor		1	0.00748	CCNA2,CTSB,IL13RA2,TGFB1
ZNF148	0.409	transcription regulator			0.00748	DEPTOR,FDX1,LCK,STAT1
ABL1	-0.551	kinase		-0.057	0.00703	CCNA2,CTSB,DOK1,MYC,TP63,TP73	238 (21)
CHEK1	0.81	kinase		1.934	0.00748	BUB1,MAD2L1,MYC,RRM2	180 (15)
SUPT20H	0.46	other	Inhibited	-2	0.00748	IL7R,LTA,STAT4,TNFAIP2	76 (7)
TNFSF11	1.212	cytokine		0.785	0.00764	CAPN2,FHL2,FOXM1,IRF4,ITGAV,LAT,MYC,NAB2,NFKB2,PLD1,PLK1,PTGS2,RACGAP1,STAT1,TCIRG1,TGFB1,TRAF1,TTK,YWHAZ	219 (17)
TET2	-0.053	enzyme		-0.302	0.00768	ADAM8,AFF3,BCL3,GRAP2,ITGA2,KLF2,PLS3,PPP1R13L,SLC16A12,SLC4A11,TRIOBP
E2F2		transcription regulator	Activated	2	0.00771	CCNA2,CCNB1,CDC45,MCM2,MYBL2,MYC,RAD51,RRM2	164 (10)
ETV5	-0.817	transcription regulator		1.414	0.00774	CTNNA1,CXCR4,FOXM1,LGALS3,MID1IP1,MSN,PMP22,SFTPB,ZEB1
NLRP3		other	Inhibited	-2.138	0.00774	GATA3,NFKB2,NFKBIE,PTGS2,RAD50,RAD51,TGFB1,TTK,TYMS	134 (13)
SOX11	0.409	transcription regulator		-0.651	0.0082	CXCR4,ITGA4,LCK,MSI2,PAX5,POSTN,RBP3,STAT1,TGFBR1,TIAM1
SAFB	-0.089	other		-0.816	0.0082	B2M,CXCL11,MAP3K8,PAPSS2,PSMB9,TCIM
discodermolide		chemical drug			0.0082	CCNB1,KIF11,PLK1,RAD51,SMC2,TOP2A	164 (7)
TPH1	-2.243	enzyme	Activated	2.63	0.00822	DLGAP5,GNPDA1,NMRK1,RACGAP1,RRM2,SHCBP1,STAT4
RPS6KA3	-0.767	kinase		0.45	0.00748	IRF4,MYC,PTGS2,TRAF3	222 (18)
PTGES	-0.857	enzyme			0.00822	EZR,ITGB4,MYC,NEB,NOX1,PTGS2,TRAF1	116 (7)
KITLG	-0.788	growth factor		0.8	0.00841	ALOX5,B2M,CCNA2,CD247,CDC42EP5,CXCR4,EDNRB,IL16,ITGAE,ITGAV,MEF2C,MID1IP1,PRKCB,PTGS2,RNF128,SLC44A2,STK25	171 (15)
TICAM1	0.01	other		1.744	0.00856	BCL3,CXCL11,EDNRB,ISG15,JAG1,MCM2,MKI67,NFKB2,PTGS2	127 (13)
grape seed extract		chemical drug		-0.365	0.00863	CCNB1,CDK6,MKI67,MYC,PTGS2
SUMO1	0.111	enzyme		-1.987	0.00863	ATP2A2,MYC,MYLIP,PTGS2,TAP1	261 (19)
hyodeoxycholic acid		chemical - endogenous mammalian			0.00865	ABCA1,APOE
DUB		group			0.00865	ABCA1,MYLIP
poly(dG-dC)		chemical reagent			0.00865	ISG15,STAT1	104 (7)
Carlr		other			0.00865	NFKB2,PTGS2
RITA1		other			0.00865	TACC3,TPX2
AZD7762		chemical drug			0.00865	CCNB1,RAD51
LYN	0.553	kinase			0.00822	ATP2A2,BCL3,CCNA2,FYN,MYC,NFKB2,TRAF1	160 (17)
HLA-DQB1		other			0.00865	CCR7,IRF4
BPTF	-0.036	transcription regulator			0.00865	EN1,MYC
CHKA	-0.871	kinase			0.00865	PTGS2,TGFB1
TXNDC5	-0.46	enzyme			0.00865	CTSB,SELP
CREG1		transcription regulator			0.00865	CCNA1,CCNA2
USP21		peptidase			0.00865	GATA3,ISG15	86 (7)
RPL23A	-0.19	other			0.00865	CCNA2,MYC	162 (7)
NME2	-0.659	kinase			0.00865	MYC,PTGS2
1-butanol		chemical - endogenous non-mammalian			0.00865	ABCA1,PTGS2	141 (11)
incyclinide		chemical drug			0.00865	PTGS2,TYMS
phospholipid		chemical - endogenous mammalian			0.00865	ALOX5,PTGS2
R191		chemical drug			0.00865	CDK6,MYC
tyrphostin AG 1296		chemical drug			0.00865	PTGS2,TGFB1
epiallopregnanolone		chemical - endogenous mammalian			0.00865	LGALS3,PTGS2
fulvestrant		chemical drug		-1.844	0.0087	CCNA2,CCNB1,CHAF1A,CXCL11,FEN1,FOXM1,KIF11,MCM2,MYC,NUDT1,PAX5,POLE,PPP1R9B,PTGS2,RECQL4,SELP,TFRC,TGFB1,TK1,ZEB1	278 (25)
nitrofurantoin		chemical drug		-0.359	0.00872	ANXA5,APOE,CAPN2,CCNG1,CTSB,ITGB4,LCAT,LGALS3,MYC,PRKCB,TXN,TYMS,YWHAZ
camptothecin		chemical drug		0.184	0.00887	APOE,ASPM,BLK,CCNB1,CCNG1,CDK6,CLN8,CTNND1,GNAI2,HBEGF,IL16,LAT,LGALS3,MCM2,MEF2C,MYC,NFKB2,NFKBIE,P2RX1,PIK3CD,PLD1,PSMB9,PTGS2,RECQL4,RND2,RRM2,SAT1,SELP,TAP1,TFRC,TGFB1,TP73,TRAF1,TRAF3,ZNF408	223 (18)
SOX4	1.283	transcription regulator		-1.072	0.00895	ARPP21,BLK,CAPN2,CTNNA1,GPR183,KANK1,LCK,LUZP1,MGST2,P2RX3,SEMA3B,SEMA3F,TAX1BP3,TIAM1
E. coli serotype 0127B8 lipopolysaccharide		chemical - endogenous non-mammalian		0.336	0.00904	ADIPOQ,CXCR4,DOK1,EDNRB,GLUL,GNAI2,GNG2,KLF2,LGALS3,MAP3K8,PTGS2,STAT1,STAT2,TGFBR1,TGFBR2	181 (12)
TNFSF10	-1.178	cytokine		1.294	0.00944	CTSB,CXCR4,ISG15,PTGS2,STAT1,TFRC,TNFAIP2,TP63,TRAF1	212 (12)
DICER1	-0.247	enzyme		-1.127	0.00945	APOD,CCNG1,CD226,CXCR4,GNG2,IL7R,ITGA2,ITGA4,ITGAV,MYC,P2RX3,PMP22,STAT1,TGFB1,TGFBR1,TGFBR2,WNT7A	157 (8)
CKS2	1.318	kinase			0.00865	CCNA2,CCNB1
Ikb		group			0.00955	CCNB1,MAT2A,PTGS2,TP73	76 (7)
RAD21	0.469	transcription regulator			0.00955	CCNG2,MYC,TGFB1,ZEB1	232 (12)
HNRNPAB	-0.585	enzyme		0.555	0.00955	AURKB,CDC45,PTGS2,UHRF1
5-O-mycolyl-beta-araf-(1->2)-5-O-mycolyl-alpha-araf-(1->1')-glycerol		chemical - endogenous non-mammalian		1.414	0.00963	BCL3,CCR7,CXCL11,HBEGF,NFKB2,PTGS2,STAT4,TRAF1	146 (10)
ETS1		transcription regulator		1.696	0.00963	ARL4C,CCNG1,CDK6,IL7R,ITGAE,ITK,LCK,MYC,NKX3-1,TDP2,TGFBR2,TYMS,WAS,ZAP70,ZEB1	113 (7)
IFN Beta		group	Activated	2.149	0.00968	CCR7,CD247,CXCL11,ISG15,MYC,PLCG1,STAT1,STAT2,STAT4,TAPBP,TGFB1,TGFBR1	147 (14)
LEPR	-0.761	transmembrane receptor		-1.311	0.01	ADAM8,ADIPOQ,ANXA5,APOE,ATP2A2,CREB3L2,NPY,PLCB3,PSMB8,STAT2,TGFB1,TGFBR2,TRPV1
etanercept		biologic drug		1.387	0.0103	CCL27,CD247,NOX1,PTGS2,STAT1
IKK (complex)		complex		-0.468	0.0103	FANCE,MYC,PTGS2,RAD51,TCIM
indican		chemical - endogenous mammalian		1.455	0.0103	CXCR4,GATA3,PTGS2,SELP,TGFB1
miR-24-3p (and other miRNAs w/seed GGCUCAG)		mature microRNA	Inhibited	-2.2	0.0103	AURKB,CCNA2,FEN1,MYC,TGFB1
PML-RARA		fusion gene/product			0.0103	JAG1,MYC,PSMB8,PSMB9,RAD51
pyrrolidine dithiocarbamate		chemical reagent		-0.875	0.0104	ABCA1,CXCR4,GNAI2,MYC,NOX1,PLD1,PSMB8,PTGS2,SELP
Tnf (family)		group		-0.09	0.0104	ADIPOQ,CXCL11,GPR84,IL2RG,ITGAE,JAG1,JAG2,MYC,PTGS2,TRAF1,TRAF3,TRIM63
GPS2	0.604	transcription regulator		-1.15	0.0105	ABCA1,BLNK,CDK6,FAM20C,LTA,MYC,WIPF1
USF2	0.092	transcription regulator		1.709	0.0105	ABCA1,AGTRAP,B2M,GATA3,MYC,RORC,TGFB1
E2F6		transcription regulator		-1.342	0.0105	CDC45,MCM2,MYC,RAD51,RAD51AP1,RPA2,RRM2
PPARA	-0.583	ligand-dependent nuclear receptor		0.077	0.0106	ABCA1,ADIPOQ,APOE,AQP3,AQP7,CCNA2,CCNB1,CSAD,DECR1,G0S2,GLUL,GRIN2A,KIF20A,KIF2C,MAD2L1,MAT2A,MKI67,MPG,MYC,PLK1,PTGS2,SAT1,SMC2,SMC4,TOP2A,TP63,TXN
APC/APC2		group			0.0107	JAG1,JUP,TRAF1
NR2E3	0.419	ligand-dependent nuclear receptor			0.0107	CLCA1,IL13RA2,RCVRN
IFNK		cytokine			0.0107	CXCL11,STAT1,STAT4
TIGIT		other			0.0107	GATA3,IRF4,RORC
NLRC5	1.488	transcription regulator			0.0107	B2M,PSMB9,TAP1
CDC37		other			0.0107	CDK6,MYC,ZAP70
PARP9		enzyme			0.0107	ISG15,SP110,STAT1
YY2		transcription regulator			0.0107	CXCR4,MYC,MYL2
mir-290		microRNA			0.0107	CCNA1,MYC,TGFBR2
N-acetylglucosamine		chemical - endogenous mammalian			0.0107	PTGS2,RORC,TGFBR1
allopregnanolone		chemical - endogenous mammalian			0.0107	GRIN2A,LGALS3,PTGS2
onapristone		chemical drug			0.0107	HBEGF,PMP22,TGFB1
canrenoate potassium		chemical drug			0.0107	LGALS3,PTGS2,STRN
LATS2	-0.725	kinase		0.816	0.00951	AURKB,CCNB1,DMRT1,GATA3,PLK1,PTGS2	186 (14)
CD5		transmembrane receptor	Activated	2.433	0.011	BCL3,CCR7,IL2RG,RORC,STAT1,TGFB1
PIK3CA	0.219	kinase			0.0107	CCNB1,FOXM1,JAG1,JAG2,PIK3CD,TGFB1,TK1,TP63
hydrogen peroxide		chemical - endogenous mammalian		-0.077	0.011	ADIPOQ,ALOX5,ATP6V1A,BUB1,CCNA2,CCNB1,CCNF,CD247,CTSB,CXCR4,EZR,FOXM1,HBEGF,HELLS,ITGA2,KLF2,MCM2,MYC,MYH11,NDC80,NOX1,PTGS2,RTN3,SESN1,SFTPB,TAP1,TFRC,TP73,TXN,UHRF1
TCF4		transcription regulator		1.387	0.0112	ARHGAP4,ARHGEF18,BACH2,CCNA2,CDK6,CREB3L2,ESCO2,IL16,JAG1,MAD2L1,MEF2C,MKI67,NDC80,PIK3CD,PLPP5,RACGAP1,RRM2,SP140L,SPC24,STAT2,VSIR,WLS,YWHAZ
methylprednisolone		chemical drug		-1.109	0.0113	ANXA3,ATP2A2,B2M,BLNK,CCNG1,EDNRB,FAAH,G0S2,GNAI2,GRHPR,HMBS,ITGA2,ITGAE,JUP,MYC,NFKB2,NFKBIE,NPY,PIK3CD,PKP1,PLS3,SCEL,SLC16A1,SLC22A7,SLC29A1,SLC4A11,SLC6A13,STAT1,TAPBP,TFRC,TMEM53,TOP2A,TPMT
IFNAR1		transmembrane receptor			0.0114	B2M,CXCL11,ISG15,ITGAV,MYC,PTGS2,SEPTIN4,STAT1,TNFAIP2
EFNA2	-0.217	kinase		-0.816	0.011	BACH2,CD247,FOXQ1,ITGB4,NKX3-1,PKP1
LY294002		chemical drug		-1.392	0.0116	ABCA1,APOE,AQP3,CCNA2,CCNB1,CDK6,ERCC1,FEN1,GPR183,HBEGF,ITGAV,JUP,MAP3K8,MAT2A,MEF2C,MYC,MYH11,NDC80,NTS,POSTN,PTGS2,PTPRJ,RORC,SELP,SMC2,TGFB1,TOP2A,TP63,TYMS,WNT7A,ZEB1
TGM2	-0.976	enzyme		0.607	0.0116	CDK6,DAPK2,ITGB4,KCNQ5,MYC,SELP,SLC16A1,SP110,STAT1,TAP1,TGFB1,TNFAIP2,TP63,ZEB1
TBX5	-0.592	transcription regulator		-0.371	0.0119	ATP2A2,CXCR4,MEF2C,MYL2,POSTN,PTGS2,TCF7
histamine		chemical - endogenous mammalian		1.083	0.0119	CLCA1,CXCR4,HBEGF,IL16,ITGA4,PTGS2,SELP
USF1	0.294	transcription regulator		-0.335	0.0119	ABCA1,AGTRAP,B2M,CCNG2,GATA3,PTGS2,RORC,TGFB1
mir-33		microRNA		0.218	0.012	ABCA1,ADIPOQ,CDK6,FRS2
GNAI2	1.96	enzyme		1.987	0.012	CCR7,CXCR4,ITGA4,PLCB3
SIN3B	0.549	transcription regulator			0.012	CCNG2,MYC,RRM2,TYMS
ERF	0.034	transcription regulator		-1.119	0.012	KRT5,MYC,TP63,WNT7A
epirubicin		chemical drug			0.012	EZR,FOXM1,MYC,WNT6
IKZF1	2.943	transcription regulator		0.235	0.0121	B2M,BLNK,CD8A,CDK6,CTNND1,GATA3,IL7R,IRF4,JUP,LCK,LHFPL2,MYC,NFKB2,PAX5,RGS13,RORC,SELENOM,UEVLD
KDM3A		transcription regulator		1.165	0.0122	GNG2,LOXL2,MYC,MYH11,NKX3-1
mir-132		microRNA		-0.651	0.0122	CCNA2,GRIN2A,HBEGF,SSH2,STAT4
IFNA2		cytokine		1.054	0.0124	ALOX5,B2M,CBFB,CXCL11,HBEGF,ISG15,MAL,MYC,SEPTIN4,SH2D1A,SP110,STAT1,STAT4,TAP1
RRP1B		transcription regulator			0.0125	CCNA2,CCNG1,DBF4,EXO1,FEN1,KIF11,MCM2,PLK1,RPA2,TGFB1,TOP2A
TLR2	2.019	transmembrane receptor		-0.118	0.0125	CCR9,GATA3,GRIN2A,ITGA4,ITGB7,KLF2,POSTN,PTGS2,SELP,TGFB1,TRIM63
N-[N-(3,5-difluorophenacetyl-L-Ala)]-S-phenylglycine t-butyl ester		chemical - protease inhibitor		0.05	0.0125	CXCR4,FAM20C,IL7R,JAG1,NFKB2,PTGDS,RORC,SEMA3F,TGFB1
mir-25		microRNA		0.391	0.0126	EDNRB,MYLIP,REV3L,TGFBR1,TP63,TRAF3
5-hydroxytryptamine		chemical - endogenous mammalian		0.509	0.0127	CFL1,GNAI2,GPR183,HBEGF,MYC,MYL2,PKN1,PTGS2,TGFB1,TRPV1
BCR-ABL1		fusion gene/product		1.171	0.0131	AURKB,BLK,CSF2RB,CXCR4,FOXM1,FYN,MYC,PRKCB
imatinib		chemical drug		-1.935	0.0133	ATP6V1A,ATP6V1C2,BLNK,CCNA2,CCNB1,CDC45,COX6B1,CXCR4,DBF4,DNAJB6,IL7R,IRF4,KIF11,MAD2L1,MYC,NFE2L1,PLK1,RAD50,RAD51,STAT1,TCIRG1,TFRC,TGFB1
let-7	0.136	microRNA	Inhibited	-3.365	0.0134	AURKB,BUB1,CBFB,CCNA2,CCNB1,CCNF,CCR7,CDC45,CDK6,DBF4,ITGA4,LRIG1,MAD2L1,MCM2,MYC,PTGS2,RRM2,TGFBR1
phytohemagglutinin		chemical drug	Activated	2.344	0.0136	BCL3,CCR7,CXCR4,GATA3,IL21R,IL2RG,IL7R,KLF2,LCAT,LTA,PAX5,PLCG1,PLD1,PLK1,PTPRJ,SLC5A3,STAT1,STAT4,TRAF1,TYMS
TOB1	-1.178	transcription regulator		-1.091	0.0143	CCNA2,MIS18BP1,MKI67,SNRK,UBE2T,WDHD1
MFAP5	-0.418	other		0.128	0.0143	ANGPT4,KIF11,MKI67,MYLIP,RAD51AP1,SPON2
ARRB2	0.3	other		-0.528	0.0143	ATP2A2,MYC,PTGS2,STAT1,TGFB1
CALR	0.186	transcription regulator		-0.152	0.0143	ATP2A2,MEF2C,MYL2,PTGS2,TGFB1
KAT2B	-0.8	transcription regulator		0.958	0.0143	B2M,ISG15,KLF2,PTGS2,TGFBR2
IL11RA	-0.513	transmembrane receptor			0.0143	CLCA1,MYC,POSTN,SELP,TGFB1
NR1D1	-0.049	ligand-dependent nuclear receptor			0.0143	MEF2C,RBP3,RCVRN,RORC,STAT1
U46619		chemical reagent			0.0147	CCNB1,NOX1,SELP
SNHG20		other			0.0147	CCNA1,MYC,ZEB1
BMS-754807		chemical drug			0.0147	CCNA2,MKI67,TGFBR2
PLA2G4A	2.021	enzyme			0.0147	ANXA5,MYC,PTGS2
B2M	1.073	transmembrane receptor			0.0147	CD8A,MEF2C,TAPBP
N4BP1	-0.042	enzyme			0.0147	NFKB2,TP73,TRAF3
KPNA2	1.576	other			0.0147	CAPN2,ISG15,LOXL2
KPT-9274		chemical drug			0.0147	EXO1,RAD50,RAD51
metformin		chemical drug		-0.159	0.0147	ABCA1,ADIPOQ,AQP7,BCL3,CCR7,FOXM1,GRIN2A,ITGB4,LCAT,MYC,NPY,PTGS2,PYGM,TGFB1,TP63
MALT1	0.773	peptidase		1	0.0147	IRF4,RORC,TGFBR1,TRAF3
GAS5	-0.708	other		-1.966	0.0147	CCNB1,CDK6,KLF2,MYC
IFIH1	-0.248	enzyme		1.951	0.0147	ISG15,LCK,PTPRJ,TANK
NLRP12		other		0.152	0.0147	BCL3,CXCR4,PSMB8,TRAF3
FAAH	-1.398	enzyme			0.0147	FAAH,PLD1,PTK2B,SEPTIN4
JUN	-0.246	transcription regulator		-0.126	0.0148	APOE,BCL3,CAPN2,CAPNS1,CCNA2,CD247,CHL1,DMTF1,ERCC1,EZR,IL7R,ITGAV,ITGB4,LGALS3,MAT2A,MYC,NFKB2,NTS,PTGDS,PTGS2,STAT1,TGFB1,TK1,TP73,TXN,ZEB1
miR-124-3p (and other miRNAs w/seed AAGGCAC)		mature microRNA		0.76	0.0148	ARPC1B,CDCA7L,CDK6,CHODL,CREB3L2,CTNND1,DRAM1,FAM83H,HTATIP2,JAG1,KANK1,LGALS3,PAPSS2,PPP1R13L,RHOG,SLC16A1,TNFRSF21,UHRF1
resveratrol		chemical drug		-0.398	0.0148	ADIPOQ,ALOX5,CCNA1,CCNB1,CDK6,GATA3,IL7R,ISG15,JAG1,MYC,NOX1,PTGS2,SELP,TFRC,TGFB1,TP73,VASP,ZEB1
RXRB	-0.546	ligand-dependent nuclear receptor			0.0148	ABCA1,CD109,CTSB,HBEGF,NPY,PMP22,SEMA4D
MEF2A	0.178	transcription regulator		0.104	0.0148	ATP2A2,FGF16,GATA3,IKZF1,KLF2,NLRC5,TGFB1
captopril		chemical drug		-1.352	0.0148	CCR9,GNAI2,LGALS3,POSTN,PSMB8,PTGS2,TGFB1
MAP2K1	-1.656	kinase		-0.8	0.0149	APOE,CAPN3,CCNA2,CTSB,CYP46A1,IL13RA2,ITGB4,JUP,LGALS3,MYC,NET1,PTGS2,RRM2,TK1
HOXA9		transcription regulator	Activated	2.2	0.0149	ARHGAP11A,CCR9,DLGAP5,GPR183,GTPBP1,HMGN2,IL7R,KIF20B,MSI2,MYC,NEB,P2RX3,PIK3CD,RAD51
IFNB1		cytokine		1.914	0.0149	ANXA5,APOL1,CAPN2,CXCL11,ISG15,ITGAV,MGST2,MYC,NFKBIE,PTGS2,RAD51,STAT1,STAT2,STAT4
10E,12Z-octadecadienoic acid		chemical - endogenous mammalian		1.054	0.0156	ADAM8,ADIPOQ,BUB1,DLGAP5,EXO1,NDC80,PBK,PTGS2,RORC,SCN4A,TK1
HDAC2		transcription regulator	Activated	2.109	0.0159	ALOX5,CCNG2,EPGN,FOXM1,LAT,MYC,PTGS2,RAD51,RORC,RRM2,THEMIS,TP63
Jnk		group		1.897	0.016	ABCA1,ANXA5,CCR7,CCR9,CXCR4,ITGA4,ITGB7,MYC,POSTN,PTGS2,RAD51,TGFB1,TGFBR2
palbociclib		chemical drug		-1.673	0.0162	CDK6,KIF11,MKI67,PRKCB,TK1,ZEB1
SYK	0.856	kinase		0.772	0.0114	CCR7,CD247,CXCR4,GATA3,ITGB4,KLF2,RASSF6,TAGAP,TGFB1
KIT	0.984	transmembrane receptor			0.0163	CSF2RB,CXCR4,GPR34,ITGAE,LGALS3,MGST2,MYC,SH3BP2,STAT1
bromodeoxyuridine		chemical drug		1.406	0.0167	IL7R,IRF4,ISG15,SP110,STAT1
ZBED6		transcription regulator		0	0.0167	ARL4C,DLGAP5,TCF7,TTK,ZEB1
ITGB2	1.136	transmembrane receptor		1.172	0.0167	GATA3,ITGA4,PTGS2,TGFB1,TGFBR2
mevalonic acid		chemical - endogenous mammalian		0.623	0.0167	ABCA1,KLF2,PTGS2,RORC,TGFB1
propranolol		chemical drug		1.732	0.0167	ADIPOQ,ATP2A2,MYC,PTGS2,SELP
24(S),25-epoxycholesterol		chemical - endogenous mammalian			0.0167	ABCA1,APOE
Cpla2		group			0.0167	MYC,PTGS2
Hottip		other			0.0167	TGFBR1,TGFBR2
LINC00461		other			0.0167	MEF2C,TOP2A
MRE11	0.582	enzyme			0.0167	MYC,RAD50
IRF		group			0.0167	IL21R,ISG15
METTL1	-0.313	enzyme			0.0167	CCNA2,CDK6
IFNA17		cytokine			0.0167	CXCL11,STAT4
AQP11	-0.214	transporter			0.0167	MYC,TGFB1
PLAAT4		enzyme			0.0167	CXCL11,ISG15
GPR68		G-protein coupled receptor			0.0167	CCR7,PTGS2
sphingomyelinase		group			0.0167	MYC,PTGS2
peptide T		biologic drug			0.0167	ITGAV,TGFB1
EIF3I	-0.176	translation regulator			0.0167	MYC,PTGS2
CHFR	-0.148	enzyme			0.0167	KIF22,PLK1
DVL1	-2.081	other			0.0167	MYC,PTGS2
CTSD	0.322	peptidase			0.0167	ABCA1,TXN
Pvr		other			0.0167	GATA3,LAT
miR-381-3p (and other miRNAs w/seed AUACAAG)		mature microRNA			0.0167	CCNA2,CDK6
miR-370-3p (and other miRNAs w/seed CCUGCUG)		mature microRNA			0.0167	MAP3K8,WNT7A
SSPN		other			0.0167	CTSB,PTGS2
ARSA	-0.632	enzyme			0.0167	CCNB1,TGFB1
PKN1	1.453	kinase			0.0167	MYH11,PLD1
URI1	1.036	transcription regulator			0.0167	CCNB1,NKX3-1
2-[[4-[(e)-styryl]phenoxy]methyl]oxirane		chemical reagent			0.0167	ABCA1,APOE
PDCD5	0.224	other			0.0167	ATP2A2,DRAM1
TOP2A	1.918	enzyme			0.0167	MYC,TOP2A
MARCHF1	-0.172	enzyme			0.0167	CCR7,IRF4
benidipine		chemical drug			0.0167	MYH11,SELP
flufenamic acid		chemical drug			0.0167	NKX3-1,PTGS2
12-hydroxyeicosatetraenoic acid		chemical - endogenous mammalian			0.0167	NOX1,PTGS2
PTGS2	-1.28	enzyme		0.46	0.017	CCR7,CXCR4,EZR,GRIN2A,HBEGF,ITGAV,ITGB4,MKI67,MYC,NEB,PTGS2,TGFB1,TRAF1
NKX2-1		transcription regulator		1.22	0.017	FOXQ1,GRHL2,HELLS,LCK,MYBPH,MYH11,RAD51,RRM2,SFTPB,SLC6A14,TGFB1,TP63
RUNX1	-0.05	transcription regulator		1.062	0.0171	BLK,CSF2RB,DEPTOR,GATA3,IL7R,ISG15,ITGA2,ITGA4,ITGAV,KLF2,LCP2,MAD2L1,MYC,PIK3CD,PRKCB,RORC,STAT1
MDM2	-0.443	transcription regulator		-0.599	0.0175	CCNA1,CCNA2,CCNG1,IL13RA2,NKX3-1,TOP2A,TP63,TP73
ARID1A	-0.422	transcription regulator		1.609	0.0175	GATA3,ITGB4,KRT5,MEF2C,MYBL2,TP63,WNT2B,WNT6
IRF2	-0.205	transcription regulator		0.502	0.0177	B2M,DNAJB6,ERAP1,ISG15,PSMB8,PSMB9,PTGS2,TAP1,TAPBP
nocodazole		chemical reagent		-0.445	0.0177	CCNB1,FYN,MAP3K8,MAPK12,PLK1,PRKCB,PTGS2,UHRF1,ZAP70
CD44	-1.335	other		1.492	0.0178	ADAM8,CCNG1,CCR7,CD8A,ITGA4,ITGAV,LGALS3,MYC,NFKB2,STAT2,TCIRG1,TIAM1,WAS,ZEB1
SMARCB1	0.354	transcription regulator		-1.714	0.0178	ARHGAP4,CCNA2,CXCR4,EN1,HBEGF,JUP,KIF11,MCM2,MYBL2,MYC,NUP210,POSTN,RAD51AP1,SMC4
DCAF1		kinase		0.849	0.0179	CCNB1,FOXM1,NKX3-1,PLK1
GRHL2	-1.998	transcription regulator		-1.932	0.0179	MYC,SEMA3B,TP63,ZEB1
TRB		transmembrane receptor		0.849	0.0179	CD8A,GATA3,ITGAE,SELPLG
RACK1	-0.062	enzyme		0.849	0.0179	FOXM1,ISG15,MYC,TP63
PNPT1		enzyme		-1.982	0.0179	ISG15,MYC,STAT1,STAT2
DYRK1A	0	kinase		-1.192	0.0179	CCNB1,KNTC1,MYBL2,NFKB2
PTPN3	-1.289	phosphatase		-1.265	0.0179	ITGAV,JAG1,MYC,TGFBR1
IL17F		cytokine			0.0179	CXCR4,LTA,PTGS2,TGFB1
CSNK2A1	-0.028	kinase		1	0.0179	ITGB4,JUP,KLF2,TP63
AS1842856		chemical reagent		-0.849	0.0179	ALOX5,NFKB2,PTGS2,TRIM63
rolipram		chemical drug		1	0.0179	CXCR4,PTGS2,SFTPB,TGFB1
4-tert-octylphenol		chemical toxicant			0.0179	ADIPOQ,ITGAE,MYC,TANK
bromocriptine		chemical drug		0.152	0.0179	ANXA5,GNAI2,NPY,NTS
rosiglitazone		chemical drug		-0.132	0.0179	ABCA1,ADAM8,ADIPOQ,ALOX5,APOE,AQP3,AQP7,CXCL11,DECR1,DOK1,FDX1,GATA3,GPA33,GYG1,IL21R,IL7R,KLF2,MAT2A,NOX1,NPY,POSTN,PTGS2,SPON2,STAT1,STAT2,TRIM63
APOE	-1.446	transporter	Inhibited	-3.27	0.0182	ABCA1,ADIPOQ,APOD,APOE,CAPNS1,CHRNB3,CLN8,CSF2RB,CTSB,GATA3,GLUL,GRIN2A,MYC,MYLIP,PRKCB,PTGS2,SLC16A1,STAT1,STAT4,TCIRG1,TGFB1,TIAM1
G protein alphai		group		1.633	0.0183	C15orf48,ISG15,MYH11,PSMB8,PSMB9,TAP1
miR-182-5p (and other miRNAs w/seed UUGGCAA)		mature microRNA		-1.664	0.0183	CDK6,ISG15,ITGA4,NFASC,SP110,STAT1
ABCA1	-1.391	transporter		0.662	0.0183	ABCA1,ADIPOQ,APOE,PMP22,PTGS2,SELP
STK40	-0.282	kinase		-0.447	0.0183	APOE,PTGS2,SFTPB,WNT2B,WNT6,WNT7A,WNT8B
PLA2G10		enzyme		-1.909	0.0183	CCR9,CD8A,GATA3,KLF2,MKI67,PTGS2,RORC
PIN1	-0.155	enzyme		-0.25	0.0183	BUB1,MYC,NFE2L1,PTGS2,SLC29A1,TGFB1,TIMP4
Brd4		kinase		0.816	0.0183	BLNK,EDNRB,LCK,LGALS3,LOXL2,MYC,SPON2
epigallocatechin-gallate		chemical drug	Inhibited	-2.497	0.0184	DAPK2,ISG15,ITGAV,JUP,MKI67,MYC,PTGS2,SEMA4D,SLC16A1,STAT1,SYT3,TAP1,TFRC,TGFB1,TRAF1
NFAT5	1.158	transcription regulator		1	0.0187	ATP2A2,CFL1,ITGA4,NUDT1,RRM2,SLC5A3,STAT1,TNFAIP2,TNFRSF21,TRAF1
sirolimus		chemical drug		-1.791	0.019	ANXA5,AQP3,ATP6V1A,AURKB,B2M,BCL3,CCNA2,CCNF,CCR7,CCR9,CDK6,COX6B1,CXCR4,ERCC1,GATA3,IL16,ISG15,KLF2,LGALS3,MAPK12,MKI67,MYC,MYH11,MYL2,NTS,NUDT1,POSTN,RORC,SLC29A1,STAT1,TGFB1,TOP2A,TYMS,UCK2
beta-carotene		chemical - endogenous mammalian		1.342	0.0193	CCR9,LCTL,MID1IP1,PTGS2,SLC16A12
5'-methylthioadenosine		chemical - endogenous mammalian			0.0194	ADIPOQ,MAT2A,PTGS2
BCO1	-1.084	enzyme			0.0194	DECR1,HTATIP2,SPON2
NDUFA13		enzyme			0.0194	CCNB1,MYBL2,TK1
IGFBP1	-0.593	other			0.0194	ITGA2,ITGAV,TGFB1
CPEB1	-0.27	translation regulator			0.0194	CCNB1,MYC,ZEB1
DDX17		enzyme			0.0194	ABCA1,MYC,NET1
FZR1	0.587	kinase			0.0194	CCNB1,SGO1,TK1
dehydrocostus lactone		chemical - endogenous non-mammalian			0.0194	CCNB1,MYC,PRKCB
myricetin		chemical - endogenous non-mammalian			0.0194	MYC,PTGS2,SLC16A1
Histone h4		group			0.0194	ADIPOQ,CD247,FOXM1,KLF2,MAD2L1,MEF2C,PTGS2,RRM2,STRN,TGFBR1,TGFBR2,TYMS
TLR3	0.083	transmembrane receptor		-0.802	0.0194	ABCA1,CLCA1,CXCL11,ISG15,MAP3K8,NPY,NTS,PIK3CD,PTGS2,STAT1,TP63,TRAF3
SUZ12	1.373	enzyme			0.0202	ABL2,ATP2A2,CTNNA1,DNAJB6,KIF2C,LGALS3,MYC,TGFB1,TNFAIP2,VASP
TRAF2	-0.281	enzyme		-0.105	0.0203	AURKB,CCNB1,GPR34,IRF4,KLF2,PLK1,TK1
PTPN11	0.808	phosphatase		0.128	0.0203	ABCA3,ATP2A2,CCNG1,MEF2C,SFTPB,TP63,TP73
NONO		transcription regulator		1.254	0.0203	CXCL11,ISG15,PDE4C,SP110,SP140,STAT1,STAT2
KLF11	1.064	transcription regulator		0	0.0206	CHRNB3,CXCR4,IL13RA2,ITGA2,ITGAV,MYC,STAT1,TGFB1,TGFBR1,TGFBR2,TIMP4
HOXD10		transcription regulator		0.128	0.0206	CCNA2,CCNB1,EZR,HBEGF,ITGB4,NEFM
APOA1	-0.792	transporter		-0.749	0.0206	ABCA1,APOE,KLF2,LCAT,PTGS2,TGFB1
BACH2	1.813	transcription regulator		-0.896	0.0206	FAM20C,GATA3,IRF4,ITGAE,RORC,STAT4
estrogen		chemical drug		1.77	0.0208	ABCA1,APOE,BCL3,FEN1,HBEGF,MYC,NTS,POLE,PTGDS,PTGS2,RRM2,SFTPB,SMC2,STAT1,TGFBR1,TOP2A,TYMS,UHRF1
N-cor		group			0.0208	ABCA1,ADIPOQ,CDK6,CTSB,FAM20C,HBEGF,PTGS2,SEMA4D,WIPF1
CXCL8	-0.486	cytokine		-0.987	0.021	KRT5,LGALS3,MAPK12,MYO1E,NOX1,PTGS2,TGFBR1,TP63
bleomycin		biologic drug		0.007	0.0211	CXCR4,HBEGF,IL13RA2,JAG1,LGALS3,MSN,MYC,TGFB1,TGFBR1,TGFBR2,TIMP4,TP63,UBE2T,UHRF1
TCF7L2	-0.823	transcription regulator		0.016	0.0214	ALOX5,ANKRD49,APOD,AQP3,ASPH,CREB3L2,CTNNA1,GLUL,JAG1,KMT5A,MAL,MYC,NFASC,POLR1D,PROP1,PTGS2,RHOG,SEMA4D,SMIM15,STRN,TCF7,TMEM125,TP63,VASP,ZEB1
resolvin D1		chemical - endogenous mammalian		1.983	0.0214	ADIPOQ,CXCR4,PTGS2,TGFB1
E2F5	0.56	transcription regulator			0.0214	AURKB,CCNA1,MYBL2,MYC
PLD1	-1.505	enzyme		0.414	0.0214	IL13RA2,MYC,PTGS2,TP73
SIX1	-0.86	transcription regulator			0.0214	CCNA1,GATA3,TGFBR1,ZEB1
SELP	3.077	transmembrane receptor		1	0.0214	ADIPOQ,CXCR4,MKI67,SELP
4-hydroxynonenal		chemical toxicant		-1.244	0.0214	CCNB1,CTSB,PTGS2,TGFB1
STAT6	0.293	transcription regulator		-0.399	0.0214	APOE,BCL3,CCR7,CTSB,GATA3,IL13RA2,IRF4,ISG15,ITGB7,JAG1,LCP2,LTA,PARM1,PLD1,PTGS2,RAD50,SELP,SNX20,STAT2,STAT4,TCF7,TGFB1
KLF3	-1.024	transcription regulator		-0.894	0.0214	ANXA5,APOE,BCL3,CAPNS1,CBFB,CTNNA1,DTNB,IL16,ITGB7,LTA,MAPK12,MGST2,MSN,NELFB,RAP1GAP2,SEPTIN6,SLC6A13,SNRK,SP140,STAT4,THYN1,TNFRSF21
GATA4		transcription regulator		0.731	0.0216	ANGPT4,ATP2A2,CTHRC1,CXCR4,DMRT1,FGF16,GATA3,MEF2C,MPG,MYC,MYL2,NUSAP1,POSTN,PTGDS,PTGS2
NOTCH1	-0.327	transcription regulator	Activated	2.081	0.0219	AQP3,CD82,CSF2RB,CXCR4,GATA3,IL7R,ITGB4,JAG1,MYC,MYH11,NFKB2,PTGDS,PTGS2,RORC,TGFB1,TGFBR2,TP63
TLR7		transmembrane receptor	Activated	2.929	0.022	CCNB1,CCR7,GNG2,GPR17,GPR84,IL21R,ISG15,LTA,STAT1,STAT2,ZAP70
IL12A	-1.248	cytokine	Activated	2.189	0.0221	LTA,SELPLG,STAT1,STAT2,STAT4
PCGF2		transcription regulator		-0.711	0.0221	CDK6,GATA3,JAG1,MYC,ZEB1
hydroxypropyl-beta-cyclodextrin		chemical drug		-1.4	0.0221	ABCA1,APOD,APOE,CTSB,MYLIP
BTNL2		transmembrane receptor		1.134	0.0224	CAPN3,CD109,GPR34,IGFLR1,ITGAE,PLXDC1,TGFBR1
Hif1		complex		0.555	0.0224	CCNG2,CXCR4,FOXM1,LOXL2,SLC16A1,TFRC,VASP
CDX2		transcription regulator		-0.342	0.0225	EZR,FOXQ1,HOXA13,ITGB4,MEP1A,MYC,NTS,SCIN,TGFB1
MYC	1.927	transcription regulator		1.346	0.0225	ABCA1,ABCA3,ALOX5,ANXA5,AURKB,BUB1,CAPN2,CAPNS1,CCNA1,CCNA2,CCNB1,CCNG2,CDK6,CLEC3B,COX6B1,CTNNA1,CTSB,CXCL11,CXCR4,ERAP1,EZR,FOXM1,GCSH,GLUL,IKZF1,IRF4,JAG1,JAG2,MAD2L1,MAT2A,MKI67,MSN,MYBPH,MYC,NPY,PAX5,PLK1,PLS3,PMP22,PSMB8,PTGS2,RAD51,RRM2,SAT1,SCEL,SLC16A1,SMOX,SQOR,STAT1,TFRC,TGFB1,TGFBR2,TIAM1,TKT,TP73,TXN,TYMS,WLS,WNT8B,ZEB1
paclitaxel		chemical drug		-1.892	0.0226	ANXA5,CCNG1,CCNG2,DVL1,FOXM1,G0S2,HBEGF,KIF20A,LCP2,LGALS3,MKI67,MYC,PTGS2,SAT1,TGFBR2,TP73,TRAF1,TUBA1B,UHRF1
mifepristone		chemical drug		1.403	0.0226	ADIPOQ,APOE,CLEC3B,CTNNA1,CTNND1,EDNRB,HBEGF,IL13RA2,ITGA2,ITGA4,ITGB4,JUP,MAD2L1,MYC,NPY,POSTN,PTGS2,TGFB1,TK1
topotecan		chemical drug		-1.127	0.0227	ARPC1B,BCL3,BUB1,CCNB1,ITGA2,MAT2A,MGST2,MYBL2,MYC,PLK1,PTGS2,SELP,TANK,TIAM1,TOP2A
NOD2	0.633	other		1.663	0.0231	GPR84,KLF2,MAP3K8,NFKB2,TANK,TRAF1
losartan potassium		chemical drug		-0.755	0.0233	ATP2A2,ITGAV,PLCG1,POSTN,PTGS2,PYGM,TGFB1,TGFBR1,TGFBR2,ZEB1
Salmonella enterica serotype abortus equi lipopolysaccharide		chemical toxicant		0.389	0.0235	ABL2,CCR7,G0S2,IL7R,ISG15,KANK1,MAP3K8,PLD1,PTGS2,RHOH,TRAF1
CREM	0.681	transcription regulator		-0.97	0.0235	ABCA1,APOE,ATP2A2,CCNA1,CCNB1,CD247,CD8A,CYP46A1,NAB2,SLC16A1,SMC4
EPO	-2.285	cytokine		1.692	0.0239	B2M,BCL3,CCNG2,CXCR4,DNAI2,GATA3,GLUL,HMGN2,ITGA4,MID1IP1,MYC,NAB2,PRKCB,PTGS2,RNF128,SELP,SLC44A2,TFRC
CTNNB1	-0.881	transcription regulator		0.777	0.0248	ADIPOQ,APOD,CAPNS1,CCNA1,CCNA2,CTHRC1,CTNNA1,DOK1,FEN1,FGD4,FOXQ1,GALM,GATA3,GLUL,GPA33,GRHL2,HBEGF,HTATIP2,IRF4,ITGA4,ITGB7,JUP,KIFC1,KRT5,LCK,LGALS3,MYC,NFKB2,NOX1,PLK1,PLS3,PMP22,PTGS2,PTPRJ,SESN1,SLC17A9,STAT1,STAT2,TBR1,TCF7,TGFB1,TP63,TP73,TRAF1,TRUB1,VASP,WNT6,WNT7A,WNT8B,ZEB1
bosentan		chemical drug			0.0248	EZR,MSN,TGFB1
Stat6 dimer		complex			0.0248	CLCA1,IL13RA2,POSTN
ZFP91		transcription regulator			0.0248	CCNA2,MAD2L1,RRM2
PAK4	-0.132	kinase			0.0248	CCNA1,CTSB,NOX1
PMP22	-1.478	other			0.0248	ABCA1,APOE,PMP22
LILRB4		other			0.0248	CD8A,CXCL11,IRF4
NFE2	0.477	transcription regulator			0.0248	HMBS,SELP,TXN
VEGFC	0.425	growth factor			0.0248	CXCR4,ITGA4,PTGS2
ACTB	-0.476	other			0.0248	AURKB,PSMB8,RACGAP1
TCF3-PBX1		fusion gene/product			0.0248	ARL4C,LCK,ZAP70
cucurbitacin B		chemical - endogenous non-mammalian			0.0248	CCNA2,CCNB1,MYC
simvastatin		chemical drug		-0.938	0.0248	ABCA1,ADIPOQ,ANXA3,APOE,ITGB4,KLF2,MKI67,MYC,PTGS2,RORC,SELP,STAT1,STAT4,TYMS
SMAD7	0.083	transcription regulator		0.812	0.0251	CCNA2,CCNB1,DEPTOR,HBEGF,MYC,NET1,SEMA3F,TGFB1,TGFBR1,TGFBR2,TXN
MED1	-0.082	transcription regulator	Activated	3.317	0.0252	ADIPOQ,AURKB,BCL3,CCNB1,CHAF1A,DTYMK,FOXM1,IKZF1,IRF4,LBR,MAD2L1,MEF2C,MYC,PLK1,SEPTIN6
ETV4	-1.014	transcription regulator		0.053	0.0252	CXCR4,JUP,KRT5,PTGS2,TGFBR2
ATF1	-0.073	transcription regulator			0.0252	NOX1,NTS,PTGS2,TGFBR2,YWHAZ
POSTN	-2.081	other		0.6	0.0252	CLCA1,LOXL2,MEF2C,MYC,TGFB1
CDK8	0.103	kinase		1.947	0.0252	CXCR4,KLF2,MYC,SOX15,TP73
FLT3	1.694	kinase			0.0252	FOXM1,MYC,NOX1,RAD51,STAT1
RC3H1	-0.472	enzyme	Inhibited	-2	0.0252	CCR7,ISG15,ITGAE,STAT1,STAT2
TNFSF14	0.928	cytokine		0.97	0.0253	ADAM8,CXCL11,POSTN,TGFB1
Rhox5		transcription regulator		-0.914	0.0253	ADIPOQ,BACH2,CPXM1,TFRC
DACH1		transcription regulator		1	0.0253	MEF2C,PTGS2,RAD51,TGFB1
trabectedin		chemical drug			0.0253	CCNG2,GNAI2,SAT1,TK1
UCN-01		chemical drug		1.103	0.0253	ERCC1,PLK1,RRM2,TP73
cycloheximide		chemical reagent		0.457	0.026	B2M,CD8A,CXCR4,DTYMK,FDX1,GNAI2,HBEGF,IL7R,MYC,NFKBIE,PLK1,PTGDS,PTGS2,SELP,TGFB1,TGFBR1,TGFBR2,TK1,TNFAIP2,TRAF1,TRHR,TYMS
FN1	1.02	enzyme		0.512	0.0264	APOE,CAPN2,CD8A,CDK6,CORO1A,ITGA4,ITGAE,ITGAV,MAT2A,MYC,SEC23B,TGFB1,TGFBR2,TNFAIP2,YWHAZ
thioacetamide		chemical toxicant		-0.168	0.0265	CHAF1A,EDNRB,GYG1,IL13RA2,ITGB4,LGALS3,MYC,NPY,PMP22,POLE,PSMB8,PTGS2,PTK2B,STEAP3,TGFB1,TGFBR1
MRTFB		transcription regulator		-0.342	0.0267	CBFB,CXCR4,G0S2,KAZN,MGST2,MYH11,P2RX1,POSTN,PTGS2,SELP,SH3D19
PTGER4	1.407	G-protein coupled receptor		0.492	0.0267	CCNG2,CCR7,CDK6,CXCR4,IL13RA2,LHFPL2,MYH11,NOX1,PTGS2,TAGAP
5-fluoro-2-hydroxycinnamaldehyde		chemical reagent			0.0268	CCNB1,MAD2L1
5-fluoro-2-benzoyloxycinnamaldehyde		chemical reagent			0.0268	CCNB1,MAD2L1
TGX-221		chemical drug			0.0268	SELP,TGFB1
bazedoxifene		chemical drug			0.0268	MKI67,MYC
(6)-gingerol		chemical - endogenous non-mammalian			0.0268	CDK6,PTGS2
IL1F10		cytokine			0.0268	PTGS2,TGFB1
CMTM7	0.265	cytokine			0.0268	IRF4,PAX5
ASPN	-0.158	other			0.0268	PTGS2,TGFB1
SNHG3		other			0.0268	CCNB1,MYC
ASCL2		transcription regulator			0.0268	CCNB1,CXCR4
PDGFD	-0.609	growth factor			0.0268	CXCR4,PTGS2
IL13RA2	-1.704	transmembrane receptor			0.0268	IL13RA2,TGFB1
ZIC1		transcription regulator			0.0268	APOE,WNT7A
TYMS	2.098	enzyme			0.0268	MYC,TYMS
miR-193a-5p (miRNAs w/seed GGGUCUU)		mature microRNA			0.0268	IL2RG,TP73
miR-873-5p (and other miRNAs w/seed CAGGAAC)		mature microRNA			0.0268	MKI67,MYC
GSC	0.5	transcription regulator			0.0268	TGFB1,ZEB1
FUT7	0.303	enzyme			0.0268	SELP,SELPLG
SNAP23		transporter			0.0268	MYH11,SELP
TBXA2R	-0.836	G-protein coupled receptor			0.0268	PTGS2,TGFB1
TAB2	-0.009	other			0.0268	CD82,PTGS2
RTN4R	0.019	transmembrane receptor			0.0268	PTGS2,TRPV1
RNF216	0.425	enzyme			0.0268	ISG15,TRAF3
SH2B1	-0.206	other			0.0268	MYC,NPY
CXCL13		cytokine			0.0268	LTA,MYC
CDC27	0.92	other			0.0268	CCNB1,PLK1
HIVEP2	-0.092	transcription regulator			0.0268	GATA3,MYC
FBLN5	-0.047	other			0.0268	CCNA1,TGFB1
GNL2	0.166	enzyme			0.0268	CCNA2,MYC
equol		chemical - endogenous non-mammalian			0.0268	CTNND1,MYC
LY-2510924		biologic drug			0.0268	BUB1,MAD2L1
N-methyl mesoporphyrin IX		chemical reagent			0.0268	CCNB1,MYC
furosemide		chemical drug			0.0268	PNPLA6,PTGS2
olmesartan medoxomil		chemical drug			0.0268	PTGS2,TGFB1
Collagen type V		complex			0.0268	ITGA2,ITGAV
NADPH		chemical - endogenous mammalian			0.0268	PTGS2,TP73
floxuridine		chemical drug			0.0268	CCNB1,TYMS
20alpha-hydroxycholesterol		chemical - endogenous mammalian			0.0268	ABCA1,APOE
CCN1		other	Inhibited	-2.024	0.027	DVL1,ITGA2,ITGAV,MYC,NOX1,PTGS2,TGFB1,WNT7A
Igm		complex			0.027	CCNA2,GRAP2,IRF4,MYC,NFKB2,PAX5,TRAF1
miR-141-3p (and other miRNAs w/seed AACACUG)		mature microRNA		0.294	0.027	CDK6,ITGAV,JAG1,RNF128,TP73,WIPF1,ZEB1
TRAF3	1.959	enzyme		-0.378	0.027	DOK1,FAAH,GPR34,ISG15,NFKB2,NFKBIE,TK1
TFAP2C	-1.072	transcription regulator		0.277	0.027	ANTXR2,FREM2,JAG1,MAL,MYC,SEMA3B,TK1
phorbol esters		chemical - other		0.126	0.027	B2M,ERCC1,PRKCB,PTGDS,PTGS2,TGFB1,TXN
CSF1	-1.755	cytokine		0.964	0.0276	APOE,CAPN2,CCNB1,FHL2,GPR34,GRAP2,IRF4,ITGA4,ITGAV,KLF2,LBR,MYC,NFKB2,PTPRJ,SLC29A1,STAT1,TGFB1
calcimycin		chemical reagent		0.67	0.0282	ATP2A2,FDX1,IRF4,LAT,LTA,MAP3K8,MYC,PLCB3,PTGS2
methapyrilene		chemical drug		0.707	0.0286	ANXA5,APOE,CCNG1,CTSB,DAO,DECR1,LCAT,MYC,PRKCB,YWHAZ
ATF3	-0.652	transcription regulator		-1.168	0.0286	ADIPOQ,AURKB,CD82,NFKB2,PAPSS2,PLK1,POLE,RRM2,TK1,TP73
ALOX5	4.445	enzyme		1.131	0.0286	ALOX5,ITGAV,MYC,PTGS2,TGFB1
mir-19		microRNA		0.648	0.0286	ABCA1,ALOX5,MYLIP,TGFBR2,TP63
HOXA3	-1.843	transcription regulator	Inhibited	-2.236	0.0286	ALOX5,IKZF1,ITGA4,ITGAV,KLF2
ZFTA-RELA		fusion gene/product		1.342	0.0286	BCL3,NFKB2,PTGS2,TAP1,TAPBP
SHH		peptidase		-1.016	0.0291	CCNB1,CCNG2,HELLS,HOXA13,MCM2,MEF2C,MYC,NPY,PAX5,PMP22,RAD51,RPA2,SLC29A1,TYMS
KDM1A	0.011	enzyme	Activated	2.474	0.0291	BCL3,CCNA2,CTNNA1,FOXM1,GATA3,IL21R,ISG15,KLF2,LCK,MCM2,MSN,MYBL2,MYC,NKX3-1,NLRC5,STEAP3,TAP1,UHRF1,WAS
fenretinide		chemical drug		-0.277	0.0295	ERCC1,FYN,MKI67,MYC,PTGS2,STAT1,TRAF1
PRKDC	0.073	kinase			0.0296	APOE,CCNB1,ITGB4,PLK1
TNFSF13	-1.175	cytokine		1	0.0296	CDK6,IRF4,MCM2,MYC
ACTL6A	0.391	other			0.0296	CCNA2,CCNB1,CCNG1,MYC
DLL1	0.173	enzyme			0.0296	GATA3,JAG1,MYH11,RORC
ANXA2	-0.829	other		-0.152	0.0296	CDK6,MYC,PTGS2,SESN1
UXT	0.977	transcription regulator		-0.958	0.0296	BUB1,CCNA2,NKX3-1,TTK
Alpha catenin		group		-1.234	0.0303	ADAM8,BCL3,CTSB,EPGN,IL2RG,MYC,PTGS2,TNFAIP2,WIPF1
TFAP2A	-1.244	transcription regulator		0.375	0.0305	ABCA1,APOE,CCL27,FREM2,KRT5,NPY,RAD51,RRM2,SESN1,TYMS
BCL6	-0.511	transcription regulator		-0.401	0.0306	BACH2,BCL3,BLNK,CCR7,DECR1,GATA3,IL21R,IL7R,IRF4,MYC,RAD50,RORC,SH3D19,STAT1,TGFB1
PADI2	-1.062	enzyme			0.031	MKI67,MYC,PTGS2
HNF1A-AS1		other			0.031	KIF22,KIF2C,SOX21
CLEC7A		transmembrane receptor			0.031	CCR7,CLCA1,PTGS2
IDH2		enzyme			0.031	ADIPOQ,RAB25,ZEB1
STAP2	-2.059	other			0.031	CCR7,CXCR4,MYC
G6PD	0.482	enzyme			0.031	ADIPOQ,NOX1,PTGS2
AURKA	0.561	kinase			0.031	FOXM1,MYC,TP73
FZD7	-0.784	G-protein coupled receptor			0.031	JAG1,MYC,TP63
CD69		transmembrane receptor			0.031	CLCA1,RORC,TGFB1
CNOT3	0.456	other			0.031	KLF2,MYC,PAX5
USP1	0.6	peptidase			0.031	CAPN2,FYN,LOXL2
FCER1G	1.26	transmembrane receptor			0.031	CD247,GATA3,PTGS2
pomalidomide		chemical drug			0.031	IKZF1,IRF4,MYC
TREM1		transmembrane receptor		-1.155	0.0313	ABL2,ASPH,CCR7,CXCR4,HBEGF,ISG15,KANK1,MAP3K8,NFKB2,PLD1,PTGS2,RGS13
PRKCB	1.995	kinase		0.627	0.0316	MYC,PRKCB,PTGS2,TCIRG1,TGFB1,TGFBR2
WWTR1	-0.63	transcription regulator		1.702	0.0316	CCNA2,DTYMK,RRM2,SKAP1,STAT1,TK1,TP63,TYMS
okadaic acid		chemical toxicant		1.023	0.0316	CCNG2,CYP46A1,GNAI2,IL21R,MAP3K8,MYC,PTGS2,TK1
GNA12	-0.63	enzyme		1.664	0.0322	CCNA2,EZR,ITGAE,MYC,MYH11,PIK3CD,PTGS2
JAG1	-1.646	growth factor		0.478	0.0322	APOD,ITGAV,JAG1,MYC,MYH11,RNF128,TGFB1
mycophenolic acid		chemical drug		-1.134	0.0322	CDK6,CXCR4,HBEGF,NFKB2,NPY,PTGS2,TUFT1
mir-183		microRNA		1.387	0.0322	ISG15,JUP,SP110,STAT1,ZEB1
diphtheria toxin		chemical - endogenous non-mammalian			0.0325	ABCA1,BCL3,GPR183,HBEGF,IKZF1,KIF11,LAT,NLRC5,NUSAP1
TEAD4		transcription regulator		-0.332	0.0325	ADIPOQ,CDK6,GATA3,IL13RA2,KAZN,POSTN,RAD51,SH3D19,TP63
reactive oxygen species		chemical toxicant		-0.228	0.0325	ADIPOQ,CXCR4,FOXM1,HBEGF,MYC,PTGS2,TGFB1,TP73,TRPV1
LIPE	-1.081	enzyme		-1.091	0.0325	ABCA1,ADIPOQ,G0S2,JUP,MEF2C,NET1,NPY,POSTN,PTGS2,TKT
IL18		cytokine		0.61	0.0325	ADIPOQ,AQP3,CCR7,CD226,CXCL11,EDNRB,GRIN2A,NPY,PTGS2,TGFBR2
PELP1	0.165	other			0.0325	CCNA1,CCNG2,CDC42EP5,FOXQ1,FYN,G0S2,IL13RA2,MYC,NKX3-1,PTGS2
U0126		chemical drug		0.783	0.0326	ADIPOQ,AQP3,CCNG2,CXCL11,CXCR4,DMTF1,EDNRB,ERCC1,G0S2,GPR34,HBEGF,IL13RA2,JAG1,MAT2A,MYC,NOX1,NPY,PLD1,POSTN,PRKCB,PTGS2,PTPRJ,RORC,SELP,STAT1,TGFBR1,TGFBR2,TRAF1,TXN
NR3C1	0.117	ligand-dependent nuclear receptor		-1.3	0.0332	ABCA1,APOE,B2M,CAPN2,CCR7,CXCR4,DAPK2,FGD4,GATA3,GLUL,GRIN2A,IL7R,ISG15,ITGAV,KRT5,MAL,MYC,NFKB2,NPY,PAK6,PIK3CD,PPP1R13L,PRKCB,PTGS2,PTK2B,RELT,SRD5A2,TCIM,TGFB1,TIMP4,TK1,TNFAIP2,TNFRSF21,TRAF1,TRAF3,TXN,YWHAZ,ZFYVE28
HIF1A	-1.078	transcription regulator		0.094	0.0336	ADIPOQ,APOE,ATP2A2,BACH2,CCR7,CORO1A,CXCR4,CYP46A1,EDNRB,FHL2,FYN,HOXA13,ITGAV,JUP,LOXL2,MEF2C,MYC,NFKB2,PTGS2,RORC,SLC29A1,SLC35A2,STAT1,STAT2,TFRC,TGFB1,TNFAIP2,TXN,VASP
MRTFA		transcription regulator		0.58	0.034	ARPC1B,CBFB,CXCR4,G0S2,MGST2,MYH11,P2RX1,PTGS2,SELP,STAT1,WAS
CNR1	-2.379	G-protein coupled receptor		1.48	0.034	ADIPOQ,APOE,FOXM1,KIF11,PAX5,PLD1,PTGS2,PTK2B,SLC29A1,TGFB1,WNT6
KAT5	0.305	transcription regulator		-0.272	0.0341	CD82,CXCR4,ERCC1,MAD2L1,MPG,MYC,TP63,WNT7A
trans-cinnamaldehyde		chemical drug		1.109	0.0344	CCNB1,LTA,MAD2L1,PTGS2
NR2E1	0.149	ligand-dependent nuclear receptor			0.0344	MAPK12,MYC,TGFBR1,WNT7A
RCAN1	-0.035	other		1.941	0.0344	CCNA2,CCNF,PTGS2,TGFB1
miR-26a-5p (and other miRNAs w/seed UCAAGUA)		mature microRNA		-0.401	0.0344	CDK6,MYC,PTGS2,TGFBR2
N(G)-monomethyl-D-arginine		chemical - endogenous mammalian		-0.914	0.0344	ADIPOQ,CD8A,PTGS2,SELP
JAK2	0.127	kinase		1.754	0.0347	ALOX5,BLNK,MYC,PAX5,PRKCB,PSMB9,PTGS2,SELP,STAT1,TAP1
PIM1	-1.035	kinase		1.516	0.0348	ATP2A2,CCNA1,CCNB1,MYC,NKX3-1,STAT4
Sn50 peptide		chemical toxicant		0	0.0348	APOE,GNAI2,MYC,PTGDS,PTGS2,TNFRSF21
dinoprost		chemical - endogenous mammalian		-0.256	0.0351	ATP2A2,MYC,NOX1,PTGS2,PTK2B,TGFB1,YWHAZ
POU2F2	0.741	transcription regulator		1.633	0.0351	ALOX5,GPR183,HMBS,LCK,MYC,TNFAIP2,TNFRSF21
TLR4		transmembrane receptor	Activated	2.035	0.0351	CCR7,CDK6,GPR34,HBEGF,ISG15,JAG1,LTA,MYC,NFKB2,ORMDL3,PTGS2,SELP,STAT1,STAT2,TFRC,TGFB1,TRAF1,TRIM63
LEF1		transcription regulator		-0.715	0.0361	CAPN3,CXCR4,GATA3,IL7R,KIF11,LCK,LRIG1,MAPK12,MYC,PTGS2,TIAM1
SMPD1	0.779	enzyme		-0.447	0.0361	CCL27,CTSB,CXCL11,CXCR4,TGFB1
zVAD-FMK		chemical - protease inhibitor		-0.6	0.0361	ANXA5,CDK6,GATA3,PSMB9,TP73
Nfat (family)		group		-0.547	0.0367	HBEGF,IRF4,LTA,PTGS2,RNF128,TCF7,TRAF1,TRAF3
CD24		other	Activated	2.449	0.0372	ASPM,HOMER3,KIF18A,KNTC1,RAD50,SMC4,TIMP4,TOP2A,TUFT1
WNT5A	-0.464	cytokine		-1.309	0.0372	CDK6,COL17A1,CXCR4,ITGA4,ITGB7,LAT,MYC,POSTN,PTGS2,SELPLG,SEMA4D,STAT1,TGFB1
RNASEH2B	-0.355	other			0.0378	ISG15,PSMB8,TAP1
CRBN	0.422	enzyme			0.0378	IRF4,MYC,PTGS2
RAG2		enzyme			0.0378	HELLS,ISG15,STAT1
IAPP		other			0.0378	MYC,NPY,TK1
TRADD	0.099	other			0.0378	CXCL11,TNFAIP2,TRAF1
mevastatin		chemical drug			0.0378	ABCA1,APOE,PTGS2
ILF3	0.355	transcription regulator		-0.522	0.0381	ANXA5,AQP7,ISG15,LGALS3,NFKBIE,STAT4,TRAF1
PPP3CA	-0.538	phosphatase			0.0381	ATP2A2,CD82,DECR1,LCAT,PLD1,PMP22,PTGS2
FADD	-0.088	other		0.447	0.0381	CDK6,CXCR4,FOXM1,MYC,PSMB8,STAT1,STAT2
MEF2D	-0.245	transcription regulator		1.803	0.0381	BACH2,BLK,IKZF1,IRF4,KLF2,TGFB1,ZEB1
daidzein		chemical drug		0.055	0.0381	ABCA1,ADIPOQ,APOE,LCP2,MYC,PTGS2,RASAL3
Collagen type I (complex)		complex		-0.842	0.0382	APOE,ITGA2,ITGAV,MYC,PTGS2,TGFB1
GCS-100		chemical drug			0.0388	CDK6,LGALS3
NAP1L1	0.607	other			0.0388	CXCR4,WNT7A
highly active antiretroviral therapy		chemical drug			0.0388	CXCR4,IL7R
NEK7	-0.07	kinase			0.0388	ISG15,PTGS2
SULT2B1		enzyme			0.0388	CCNB1,MYC
Collagen type III		complex			0.0388	ITGA2,ITGAV
SELL		transmembrane receptor			0.0388	CXCR4,TGFB1
SERPINB2		other			0.0388	CCNA2,TP73
PSMB9	1.505	peptidase			0.0388	NFKB2,TAP1
ABCD2		transporter			0.0388	ALOX5,PTGS2
PLCD1	-1.589	enzyme			0.0388	TGFB1,ZEB1
MUC2		other			0.0388	PTGS2,TGFB1
CCNA2	1.94	other			0.0388	CCNA2,MYBL2
HPGDS		enzyme			0.0388	PTGDS,TGFB1
RGS19	-0.59	enzyme			0.0388	MEF2C,MYC
ALOX15B		enzyme			0.0388	NKX3-1,TP63
HLA-G		other			0.0388	CD8A,CXCR4
PTGES3	-0.588	enzyme			0.0388	MYC,PMP22
GRIP1	-1.017	transcription regulator			0.0388	FREM2,PTGS2
CKS1B	1.46	kinase			0.0388	CCNA2,CCNB1
BDKRB2		G-protein coupled receptor			0.0388	PTGS2,TGFB1
TRIM33	-0.16	transcription regulator			0.0388	MYC,TGFBR2
DOK1	1.018	kinase			0.0388	DOK1,STAT4
ABCB7	0.146	transporter			0.0388	TFRC,TXN
RBCK1	-0.09	transcription regulator			0.0388	CCNB1,MYC
OTUB1	-0.479	enzyme			0.0388	FOXM1,ITGB7
EDA	0.281	cytokine			0.0388	EPGN,MKI67
LGH447		chemical drug			0.0388	ATP6V1A,MYC
MIA-459		chemical reagent			0.0388	NFKB2,PTGS2
MIA-313		chemical reagent			0.0388	NFKB2,PTGS2
sulpiride		chemical drug			0.0388	NPY,TGFB1
chlorpyrifos		chemical toxicant			0.0388	NPY,NTS
GABP		complex			0.0388	IL7R,NDST2
racemic flurbiprofen		chemical drug			0.0388	CCNB1,PTGS2
perilla alcohol		chemical drug			0.0388	CCNB1,SELP
phosphatidic acid		chemical - endogenous mammalian			0.0388	MYC,PTGS2
NAD+		chemical - endogenous mammalian			0.0388	NMRK1,TGFB1
IPMK	-0.403	kinase		0	0.0395	CAPNS1,CORO1A,PMP22,RAD51
LIN28B	1.56	other		1	0.0395	CTNND1,ITGB4,MYC,TGFBR1
CTBP2	-0.36	transcription regulator			0.0395	ABCA1,CCNA1,JUP,NKX3-1
N-acetylmuramyl-L-alanyl-D-isoglutamine		chemical - endogenous non-mammalian		0	0.0395	ABCA1,CXCL11,ITGAV,PTGS2
eplerenone		chemical drug			0.0395	ADIPOQ,LGALS3,PTGS2,TGFB1
CDKN1B	-0.217	kinase		-1.729	0.0397	AGTRAP,B2M,BLNK,CCNA1,CSDC2,LGALS3,MYC,PAX5,TK1
celecoxib		chemical drug		0.405	0.0397	ALOX5,BLK,MKI67,PTGS2,SELP,TGFBR2,TP63,TP73,TRAF1
PDGF BB		complex		0.594	0.0402	ABCA1,ATP2A2,BCL3,EDNRB,FHL2,GLUL,GPR183,HBEGF,LGALS3,MAT2A,MGST2,MYBL2,MYC,MYH11,POSTN,PTGS2,SAT1,SLC29A1,TGFB1,TRIOBP
CEBPA	0.46	transcription regulator		-0.568	0.0403	ABCA3,ADIPOQ,ARHGEF5,ARL4C,CCNA2,CTNNA1,CXCR4,FOXM1,G0S2,GPR84,ISG15,LCK,MSI2,MYBL2,MYC,PAX5,PIK3CD,PTGS2,SFTPB,TANK,TIAM1,TIMP4
PDCD1		transmembrane receptor		-1.342	0.0403	CCNA2,MKI67,STAT1,TGFB1,TOP2A
TYROBP	0.033	transmembrane receptor			0.0403	CCR7,ITGB4,LHFPL2,TCIRG1,TGFB1
TCF7	3.567	transcription regulator			0.0403	GATA3,LAT,LCK,RORC,TCF7
H89		chemical drug		1.635	0.0404	ABCA1,ADIPOQ,CCNA1,DMRT1,MKI67,MYC,NTS,ORMDL3,PLD1,PTGS2,TXN
MMP9	1.694	peptidase		-0.547	0.0412	CD226,CTSB,CXCR4,JAG1,JAG2,MYC,TGFB1
MBD3	0.276	other			0.0412	APOE,DVL1,MYC,WNT2B,WNT6,WNT7A,WNT8B
SERPINF1	-0.463	other		-1.982	0.0419	ADIPOQ,G0S2,LOXL2,MYC,SELP,TGFB1
PAX7	-2.393	transcription regulator		0.555	0.0419	ABCA1,CXCR4,DEPTOR,PARM1,RNF128,RNH1
THRB	-0.077	ligand-dependent nuclear receptor		0.02	0.0422	ATP2A2,BCL3,CCNB1,CDCA7L,CDK6,CXCR4,MYC,PTGDS,PTGS2,RNF183,TGFB1,TP63,WNT2B,WNT7A,WNT8B
INSIG1	-0.077	other		-0.707	0.0424	ABCA1,APOE,CCR7,CXCR4,PLD1,SELPLG,STAT4,TGFB1
CX3CL1		cytokine		0.555	0.0441	APOD,FRMD7,GYG1,IL7R,POSTN,PYGM,SELP,SPON2,TGFB1,WNT6
vorinostat		chemical drug	Inhibited	-2.928	0.0441	CCNB1,CD8A,LTA,MCM2,MKI67,MYBL2,MYC,PTGS2,RAD50,RAD51,TGFBR1,TOP2A,TP73,TRAF1,TXN
cephaloridine		chemical drug		1.912	0.0446	CCNB1,CDC45,EXO1,GNAI2,KNTC1,POLE,TFRC
N-acetyl-L-cysteine		chemical drug		-1.61	0.0448	CXCR4,FOXM1,GNAI2,HBEGF,ITGA4,MYC,MYH11,PTGS2,SELP,SLC16A1,TGFB1,TGFBR2,TRIM63,TXN
DDX58		enzyme		0.695	0.0448	ISG15,MAT2A,PTGS2,STAT1,STAT2
BCOR	-0.351	transcription regulator			0.0448	FOXQ1,IRF4,ISG15,MYC,STAT2
mir-145		microRNA		-0.318	0.0448	ABCA1,CCNA2,CDK6,MYC,MYH11
RTN4	0.605	other		1.131	0.0448	CFL1,GNG2,MYL2,STAT1,TRPV1
CDK2AP1		other			0.0448	DVL1,MYC,WNT2B,WNT6,WNT8B
FLT3LG		cytokine		0.555	0.0448	CCR7,CCR9,CXCR4,IL7R,PAX5
asoprisnil		chemical drug		0	0.0451	APOD,AQP3,G0S2,TGFBR2
arginine		chemical - endogenous mammalian		0.068	0.0451	CD247,MYC,PTGS2,TGFB1
PRKCQ	2.149	kinase		1.067	0.0451	EZR,GATA3,NFKB2,PRKCB
FCGR2A		transmembrane receptor		0.762	0.0451	GPR84,ISG15,PTGS2,STAT1
OLR1		transmembrane receptor			0.0451	SELP,TGFB1,TGFBR1,TGFBR2
doxifluridine		chemical drug			0.0454	AQP3,CCNG1,SESN1
thyroid hormone receptor		group			0.0454	ABCA1,MYC,TK1
SGPL1	0.515	enzyme			0.0454	ABCA1,ISG15,PTGS2
CDC73	0.12	other			0.0454	LGALS3,MYC,STAT1
ACKR2		G-protein coupled receptor			0.0454	ISG15,STAT1,STAT2
ZNF202		transcription regulator			0.0454	ABCA1,APOE,LCAT
miR-143-3p (and other miRNAs w/seed GAGAUGA)		mature microRNA			0.0454	MAPK12,PLK1,TOP2A
SPHK2	-0.415	kinase			0.0454	FYN,KLF2,STAT4
HFE		transmembrane receptor			0.0454	ADIPOQ,B2M,TFRC
VIM	-0.58	other			0.0454	ITGB4,RAB25,TGFB1
CYP27A1		enzyme			0.0454	ABCA1,APOE,CYP46A1
lapatinib		chemical drug			0.0454	HBEGF,ITGA2,WNT7A
neuroprotectin D1		chemical - endogenous mammalian			0.0454	ADIPOQ,PTGS2,TNFAIP2
PIK3R1	0.555	kinase		0.946	0.0454	ISG15,MKI67,MYC,NFE2L1,PIK3CD,PTGS2,SELP,TGFB1
ACSL4	-1.207	enzyme		0	0.0458	ERCC1,NKX3-1,PTGS2,SAT1,SELENOM,STAT1
FAS	1.124	transmembrane receptor		-1.091	0.0464	CTNND1,CXCL11,ERCC1,GNAI2,IL16,ITGAV,LAT,LGALS3,MEF2C,NFKBIE,P2RX1,PIK3CD,PLD1,PRKCB,RND2,SELP,SELPLG,TFRC,TGFB1,TRAF3
IRS1	0.053	enzyme			0.0467	ADIPOQ,BUB1,FEN1,GATA3,MAPK12,MEF2C,MYBL2,MYC,TRIM63,WNT6
halofuginone		chemical drug			0.0467	CTHRC1,EDNRB,GYG1,IL13RA2,NAB2,PMP22,PTK2B,STEAP3,TGFB1,TGFBR2
5-azacytidine		chemical drug		-0.756	0.0475	CTNNA1,FANCE,FYN,HBEGF,MYC,PTGS2,RAD50,RRM2,TGFBR1,TGFBR2,TP73
tamoxifen		chemical drug		-1.303	0.0479	CCNA2,CDK6,CSAD,CXCR4,FHL2,G0S2,KIF11,KIF2C,LOXL2,MKI67,MYC,NCAPD2,PTGS2,SEMA3B,SLC5A3,SMC4,TGFBR2,TXN
PI3K (family)		group		0.176	0.048	ABCA1,CCNG2,CXCL11,CXCR4,ISG15,KLF2,MYC,PTGS2,TP73
CpG oligonucleotide		chemical drug		0.277	0.048	ABCA1,GPR84,ISG15,MYC,PTGS2,RRM2,STAT2,TFRC,VASP
TCF		group			0.0481	APOD,KRT5,LGALS3,MYC,PLS3,PTGS2,TK1
epicatechin		chemical drug		0.861	0.0486	ADIPOQ,AQP7,COL5A3,G0S2,MAPK12,PARVG,POSTN,PTGS2
DIO3		enzyme		-0.102	0.0494	ALOX5,CLCA1,FOXQ1,ITGA4,KIF18A,KIF2C,PLK1,PTGDS,SYCE2,WNT6
BHLHE40	-0.018	transcription regulator		0.325	0.0494	AFF3,ALOX5,ATP2A2,B2M,C15orf48,CCR7,CD82,CSF2RB,GPR18,HBEGF,IL2RG,ITGA4,LCP2,MEF2C,PTGS2,STAT1,TP63
DLL4	-0.246	other		0.822	0.0496	CXCR4,GATA3,MYC,NFKB2,RORC
RAC2	1.163	enzyme			0.0496	FHL2,LTA,PMP22,STAT4,TKT
LGALS1		other		-0.342	0.0498	CCNB1,HBEGF,LAT,LGALS3,TFRC,TGFB1
miR-146a-5p (and other miRNAs w/seed GAGAACU)		mature microRNA	Inhibited	-2.433	0.0498	CCNA2,CXCR4,KIF22,PEX11G,STAT1,UHRF1
MAP2K6	0.001	kinase			0.0498	ATP2A2,IL13RA2,ISG15,MYH11,PTGS2,STAT1
napabucasin		chemical drug		-0.896	0.0498	B2M,ITGA2,ITGA4,JAG1,MYC,TGFBR1
SLC22A5	-1.534	transporter	Activated	2	0.051	ITGB7,STAT1,TGFB1,TGFBR2
CSF		group	Activated	2	0.051	GPR84,IL2RG,TRAF1,TRAF3
COL5A1	-0.682	other		1.982	0.051	APOE,ITGAV,LGALS3,LOXL2
UBE2I	-0.241	enzyme		-1.951	0.051	MYC,MYLIP,STAT1,TAP1
testosterone		chemical - endogenous mammalian		-1.902	0.0566	ADIPOQ,ANXA3,ATP2A2,BCL3,CDK6,MAL,NFKB2,NKX3-1,NPY,P2RX1,PMP22,PRKCB,PTGS2,SELP,SRD5A2,TGFBR1,TGFBR2,TK1,TOP2A,TRIM63,YWHAZ
diclofenac		chemical drug	Inhibited	-2.537	0.0597	DNAJB6,JAG1,LGALS3,MID1IP1,MYC,PTGS2,SLC16A1
etoposide		chemical drug	Inhibited	-2.102	0.0663	CCNA1,CCNB1,CHCHD6,MCM2,MYC,NFKB2,NPY,TK1,TOP2A,TP63,TP73,UHRF1
SIX2	2.72	transcription regulator	Inhibited	-2.449	0.0683	CCNB1,CDC45,FEN1,MAP3K8,MCM2,NUSAP1
H-7		chemical - kinase inhibitor		-1.859	0.0714	ISG15,LAT,MYC,TRHR
FOXC1	-0.653	transcription regulator	Activated	2.414	0.0789	B2M,CXCR4,ISG15,PSMB8,STAT1,STAT2
H1-6		other		1.89	0.0824	B2M,BCL3,DAO,GLUL,SFTPB,TMEM53,TRPM4
H1f1		other		1.89	0.0824	B2M,BCL3,DAO,GLUL,SFTPB,TMEM53,TRPM4
eflornithine		chemical drug	Inhibited	-2	0.0953	LGALS3,MAD2L1,PLK1,TYMS
ITGB3	0.263	transmembrane receptor		-1.941	0.0963	ITGAV,PTGS2,SELP,TGFB1,TGFBR1,TGFBR2
SNAI2	-0.672	transcription regulator		1.792	0.105	CXCR4,ITGB4,JUP,MEF2C,TP63
GDF2		growth factor	Inhibited	-2.433	0.11	ANXA3,CXCR4,ENTPD6,MYC,NPY,POSTN,SEMA3B
C5AR1	0.32	G-protein coupled receptor		1.98	0.113	ATP2A2,SELP,TGFBR1,TGFBR2
TGFBR2	1.707	kinase	Inhibited	-2.301	0.128	ADAM8,ALOX5,BCL3,C15orf48,GPR18,ITGAE,JUP,LBR,NAB2,NFKBIE,PTGDS,PTGS2,SELP,SH3BP2,TGFB1,TGFBR1,TGFBR2,ZAP70
MMP2	-0.371	peptidase		1.987	0.129	ABCA1,CSF2RB,IL2RG,MYC,TGFB1
PPARG	-0.69	ligand-dependent nuclear receptor		-1.921	0.133	ABCA1,ABCA3,ADIPOQ,APOE,AQP3,AQP7,ATP2A2,CCL27,CCR7,CDK6,FAM20C,MKI67,NOX1,PTGS2,RORC,SAT1,SFTPB,TGFBR1,TGFBR2,TIMP4,TKT,VSIR,WIPF1
Hsp90		group	Activated	2.176	0.137	FOXM1,LCK,MYC,TSSK6,ZAP70
EWSR1-FLI1		fusion gene/product		1.987	0.145	FOXM1,KAZN,POSTN,SH3D19,TGFBR2
FGF7	-2.58	growth factor	Activated	2.2	0.172	FOXM1,LTA,SFTPB,STAT1,TGFB1
DETA-NONOate		chemical reagent		-1.932	0.174	LOXL2,MYC,PTGS2,TP73
KL	-1.9	enzyme		-1.953	0.208	CYP46A1,MYC,SELP,TGFB1
miR-125b-5p (and other miRNAs w/seed CCCUGAG)		mature microRNA		-1.787	0.209	ALOX5,CBFB,CCNA2,CDK6,VPS4B,VSIR
KLF4	-1.404	transcription regulator	Inhibited	-2.111	0.212	ATP2A2,CCNB1,FOXM1,GPA33,HBEGF,MEF2C,MSI2,MYC,MYH11,SEMA3F,TGFB1,TGFBR1,WLS,WNT8B
IRF3	0.91	transcription regulator	Activated	2.37	0.236	B2M,ISG15,NLRC5,STAT1,STAT2,TAP1
NGF	-0.508	growth factor	Activated	2.331	0.242	CCR7,GRIN2A,ITGA2,MYC,NAB2,NPY,P2RX3,TGFB1,TP73,TRPV1,TXN
minocycline		chemical drug		-1.98	0.243	ALOX5,GATA3,PTGS2,SLC16A1
TGFBR1	1.57	kinase	Inhibited	-2.219	0.255	CCR7,JAG1,MYC,PRKCB,SFTPB,STAT1
TIMP3		other		-1.982	0.255	STAT1,TGFB1,TGFBR1,TGFBR2
DNMT3B	0.872	enzyme	Activated	2.63	0.275	ATP2A2,BATF3,HOXA13,MYC,MYL2,PAK6,PRKCB,SH2D1A,STAT1
POR	-0.961	enzyme	Inhibited	-2.219	0.286	ABCA1,ANTXR2,ANXA5,BATF3,CSAD,HLF,SLC23A2,STAT1
ITK	2.974	kinase		1.982	0.305	GATA3,MYC,PRKCB,STAT4
SIRT6	-0.681	enzyme		-1.984	0.33	PTGS2,TGFB1,TGFBR1,TGFBR2
eicosapentenoic acid		chemical drug		1.999	0.337	ADIPOQ,APOE,PTGS2,TGFB1,TGFBR2
RETNLB		other		1.982	0.343	MSN,MYC,TGFB1,UBE2T
miR-145-5p (and other miRNAs w/seed UCCAGUU)		mature microRNA		-1.959	0.343	CBFB,CCNA2,MYC,MYH11
geldanamycin		chemical drug		-1.976	0.397	DLGAP5,FYN,KNL1,LCK,MED23,MYC,PLK1,PTGS2,STAT1,TAP1,TPMT,TYMS,UHRF1
ASPSCR1-TFE3		fusion gene/product	Inhibited	-2.236	0.425	APOE,EZR,G0S2,HTATIP2,PMP22
SP2509		chemical reagent		-1.846	0.431	CCNA2,CDK6,EZR,MAPK12,MCM2,MKI67,MSN,MYC,NEFM,NFASC,PIK3CD,SOX12,TIAM1,TPX2,ZEB1
CITED2	-0.865	transcription regulator	Inhibited	-2.63	0.505	B2M,C15orf48,ISG15,ITGA4,LCP2,SAT1,TAGAP
budesonide		chemical drug		1.961	1	AURKB,B2M,BLK,CNST,FYN,GNAI2,LCP2,MAD2L1,PLD1,TIAM1,TUFT1
MKNK1	-0.796	kinase		1.951	1	ANXA5,HS6ST2,ISG15,MYC,NUP210,RNH1
mir-210		microRNA		-1.941	1	CDCA7L,GPD1L,IL16,NUP210
ADCYAP1	2.488	other	Inhibited	-2.043	1	CCNA2,CFL1,GATA3,KLHL40,MCM2,MYC,POSTN,TK1
ADORA2A	0.926	G-protein coupled receptor		-1.982	1	ABCA1,ATP2A2,PTGS2,TGFB1
CLOCK	0.986	transcription regulator	Activated	2.236	1	CBFB,CRISPLD1,KIF20A,MID1IP1,MIIP,NEFM,PRELID3B,TIMP4,TNFRSF21,ZEB1
ERG	-0.816	transcription regulator	Activated	2.6	1	ARHGAP4,CCNA2,CXCR4,FYN,TGFBR2,TRIOBP,WIPF1,WNT2B,ZEB1
KAT2A	-0.042	enzyme	Activated	2	1	FOXM1,MAD2L1,SLC16A1,TRIM63

## Sheet: C_ME vs. CTL_ME
Cancer microenvironment versus control microenvironment
Upstream Regulator	Expr Log Ratio	Molecule Type	Predicted Activation State	Activation z-score	p-value of overlap	Target Molecules in Dataset	Mechanistic Network
lipopolysaccharide		chemical drug	Activated	7.065	2.76e-23	ABCF2,ABCG1,ACADL,ACE,ACKR3,ACLY,ACOD1,ACTA2,ACTC1,ADAP2,ADIPOQ,ADM,ADORA2A,ADRM1,AFF3,AKAP13,AKR1A1,ALCAM,ALDOA,ALDOC,ALOX5,AMPD3,ANGPT2,ANK2,ANKRD1,ANKRD22,ANXA1,ANXA2,ANXA3,ANXA5,APLNR,APOC1,APOE,APP,AQP3,AQP4,AQP7,AR,ARG1,ARG2,ARHGAP1,ARL4A,ARL4C,ARPC1B,ASAP3,ATP1A1,ATP2A2,ATP2B1,ATP6AP1,ATP6V0D1,AURKB,B2M,BACH2,BATF3,BAX,BCL2,BCL2L11,BCL3,BCL9,BDNF,BGN,BID,BIRC2,BLNK,BMP2,BMP4,BTK,C1QA,C1QC,…	1560 (16)
LEP	6.146	growth factor		1.542	0.00838	ACACA,ACADL,ACE,ACLY,ACTA2,ADAM8,ADIPOQ,ALDOB,ANGPT2,APP,AQP3,AQP7,AQP9,AR,ASAH1,ATP2A2,BAD,BAX,BCL2,BDNF,BID,BIRC5,BMP4,BOK,CASP7,CASP9,CCNA2,CD63,CDH1,CDKN1A,CENPX,CFD,COL2A1,COL4A1,CPT1A,CPT1B,CSF3,CXCL8,CYB5A,CYBA,CYBB,DFFB,DGKZ,DLL4,DRD2,E2F3,EGR2,ELOVL5,ELOVL6,EPHX2,ESR2,ETFDH,F3,FABP3,FADS2,FAS,FASN,FDX1,FGFR1,FGFR2,FOXO3,FOXP3,GADD45A,GCG,GFAP,GHRHR,GOT2,HGD,HSD17B3,HSPA5,IFNG,IFT88,IGFBP…	1499 (22)
TNF	5.176	cytokine	Activated	5.965	1.28e-20	AATK,ACACA,ACADS,ACE,ACKR3,ACOD1,ACTA2,ACTB,ADAM8,ADCY5,ADIPOQ,ADM,ADORA2A,ADRB1,AK2,AKAP12,ALCAM,ALOX5,AMPD3,ANGPT1,ANGPT2,ANK3,ANXA1,APOE,APOL1,APP,AQP3,AQP7,AQP9,AR,ARF4,ARG1,ARHGAP18,ARHGAP22,ARHGAP23,ARHGEF4,ARHGEF40,ARHGEF5,ARL6IP5,ATP1A1,ATP2A2,ATP2B1,AVP,B2M,B4GALNT1,BAX,BCL2,BCL2L11,BCL2L13,BCL3,BDNF,BGN,BID,BIRC2,BIRC5,BIRC7,BMP2,BMP4,BMPER,BPGM,BUB1B,C15orf48,C1QTNF12,CA12,CA2,CALR,CAS…	1246 (15)
dexamethasone		chemical drug	Inhibited	-2.395	1.04e-19	ABCC8,ACACA,ACADL,ACADS,ACE,ACKR3,ACKR4,ACLY,ACOT7,ACTA2,ACTB,ACTC1,ADAM9,ADIPOQ,ADM,AGPAT3,AKAP12,AKAP13,AKIRIN1,AKT1,ALAS1,ALCAM,ALDOB,ALOX5,ALPL,AMPD3,ANGPT1,ANK2,ANKRD1,ANXA1,ANXA3,APOD,APOE,APP,AQP7,ARG2,ARHGAP23,ARHGAP25,ARHGDIA,ARHGEF2,ARL4C,ARRB1,ASNS,ASPH,ATN1,ATOH8,ATP10B,ATP11A,ATP1A1,ATP1A3,ATP1B1,ATP2A2,ATP2B1,ATP6V1B2,ATP6V1C1,AUH,AVP,B2M,B4GALT2,BAD,BAX,BCL2,BCL2L11,BCL3,BDNF,BGN,B…	1786 (19)
IFNG	3.897	cytokine	Activated	6.119	1.5e-16	ABLIM3,ACE,ACLY,ACOD1,ACSS1,ACTA2,ACTB,ADA2,ADCY5,ADGRG2,ADIPOQ,ADM,ADORA2A,AGRN,AIF1L,ALKAL2,ALPL,AMER2,APOL1,APP,AQP11,AQP9,ARG1,ARG2,ARL6,ARL6IP5,ASNS,ATG3,ATP1A1,ATP1B1,ATP2A2,AUTS2,B2M,BACH1,BACH2,BAX,BCL2,BCL2L11,BCL3,BDNF,BID,BIRC2,BLNK,BRCA2,BUB1,BUB1B,C15orf48,C1QA,C1QB,C1QC,CALB1,CALB2,CALCOCO2,CALHM6,CAPN1,CAPN3,CASP7,CASP8,CASP9,CCL19,CCL25,CCNA1,CCNA2,CCND2,CCND3,CD276,CD40,CD44,CD63…	1263 (14)
calcitriol		chemical drug	Inhibited	-5.213	4.02e-16	ABLIM1,ACKR4,ADAM19,AFAP1L2,AGPAT5,AGR2,AKAP12,AKT1,ALKBH7,ALOX5,ALPI,ALPL,ANGPT2,ANLN,ANXA2,APP,AR,ARG1,ATAD1,ATIC,ATP10D,ATP2B1,BAX,BCL2,BCL3,BIRC2,BIRC5,BMP7,BUB1B,C15orf48,CA2,CACNA1C,CACNA1D,CALB1,CALCR,CASP7,CASP9,CCDC88C,CCNA1,CCNA2,CCNB1,CCND2,CCND3,CD28,CD40,CD44,CDC20,CDC45,CDCA5,CDH1,CDK1,CDK5R1,CDKN1A,CEBPA,CEBPD,CENPH,CENPQ,CENPS/CENPS-CORT,CFD,CHAF1A,CHAF1B,CISH,CKM,COL4A1,COL4A2,CO…	2087 (22)
APP	-1.451	other	Activated	3.462	8.31e-16	ABCG1,ACHE,ACTA2,ACTB,ACTN2,ADAM19,ADCYAP1,AK1,AKT1,ALDOA,ALDOC,AMPH,ANAPC2,ANKS4B,ANXA5,ANXA6,APBA2,APOE,APP,ARF4,ARF6,ARG1,ARL6IP5,ARNTL,ATG3,ATOX1,ATP1A3,ATP1B1,ATP2B2,ATP6V0D1,ATP6V1A,ATP6V1E1,BAD,BASP1,BAX,BCL2,BCL2L11,BDNF,BMP4,CA12,CALB1,CALML4,CALR,CAMK2D,CAP1,CAPN1,CASP9,CAST,CCND2,CD151,CD40,CD44,CD74,CD82,CDC14A,CDC42,CDH1,CDK1,CDK5R1,CDK6,CDKN1A,CDKN2A,CFH,CFL1,CKB,CLIC1,CMPK2,COMMD7,…	1589 (18)
IL4	3.168	cytokine		1.806	4.75e-15	ABCA2,ABLIM1,ACOD1,ACTA2,ACTB,ADAM19,ADAM8,ADCY1,ADORA2A,ADRM1,AK2,AKAP13,ALAS1,ALDOC,ALOX5,ANXA1,ANXA2,ANXA4,ANXA6,APOE,APP,ARG1,ARG2,ARID5A,ARNTL2,ATP1A3,AUH,AUTS2,B4GALNT1,B4GALT7,BANF1,BAX,BCL11A,BCL2,BCL3,BDNF,BIRC2,BIRC5,BNIP3,BPGM,C15orf48,CA2,CALCR,CAMK1D,CBFB,CBX3,CCL25,CCND2,CCND3,CCR9,CCT3,CD276,CD40,CD44,CD74,CD79A,CD79B,CD83,CDK1,CDK6,CDKN1A,CELF2,CHD4,CISH,CKB,CMPK2,CNRIP1,COBLL1,CP…	1337 (17)
CSF2		cytokine	Activated	7.44	5.02e-15	ABCG1,ACE,ACTA2,ADAM8,ADGRE5,AKR1A1,ALOX5,ANLN,ANXA1,ARG1,ARRB1,ATXN1,AURKA,BAD,BATF3,BAX,BCL2,BCL2L11,BCL3,BID,BIRC5,BUB1,BUB1B,CA4,CARD11,CCL25,CCNA2,CCNB1,CCND2,CCND3,CCNF,CD180,CD276,CD28,CD40,CD63,CD74,CD83,CDC20,CDCA5,CDH1,CDK1,CDKN1A,CDKN2B,CENPH,CFH,CHAF1A,CHAF1B,CISH,CKS1B,CLCF1,COL8A1,CSF1,CSF1R,CSF2RB,CSF3,CTSC,CXCL8,CXCR3,CXCR4,CYBB,DDIT3,DNAJC5,DOK2,DSCC1,DUSP2,E2F7,E2F8,EFEMP2,EGR2,…	1723 (20)
LDB1	-0.67	transcription regulator		-1.26	1.89e-14	ABL2,ACTB,ACVR1B,ANGPT1,ANXA1,ASIP,ATP13A2,BCL11A,BCL2,BCL9,BMP7,BMPR2,BTK,CARD9,CCND2,CCND3,CD79B,CDKN1A,CDKN2A,CERS4,COMT,DAB2IP,DACT3,DHX58,DUSP22,DYRK4,EFEMP2,EGLN3,ENO2,ENTPD6,EPHB4,ESR2,FBP1,FBXO7,FES,FGFR3,FRZB,FTH1,FZD5,GPR183,GPR34,GPRC5B,GRB10,GSDME,GSN,GTSE1,HEXIM1,HLX,HS1BP3,IFIH1,IFNG,IGF2R,IL34,IRAK1,IRS2,ITGAE,ITGB7,ITM2C,JARID2,KCTD17,KIT,LCK,LHFPL2,LMCD1,LPIN2,LYN,MALT1,MAP3K1,MA…
STAT3	1.501	transcription regulator		1.184	2.83e-14	ACTA2,ADIPOQ,ADM,AKT1,ANGPT2,ARG1,ARG2,ARNTL2,ATP6AP2,BCL2,BCL2L11,BCL3,BIRC5,BOC,CA9,CALHM6,CAMK2D,CASP7,CCDC88A,CCNB1,CCND2,CD226,CD40,CD44,CD74,CD83,CD9,CDH1,CDK1,CDKN1A,CDKN2A,CDKN2B,CDON,CEBPA,CEBPD,CLIC5,CLN6,CMPK2,COBL,CSF3,CTSB,CTSK,CXCL8,CXCR2,CXCR3,CXCR4,CYP1B1,CYP26A1,DDIT3,DKK1,DLEC1,DLL1,DNMT1,DNMT3A,E2F7,ECT2,EGR2,EME1,EOMES,EPAS1,ESR2,F3,FAS,FASN,FCER1G,FGL2,FLRT3,FLT3,FN1,FOXP3,FS…	1257 (17)
Immunoglobulin		complex		0.565	1.16e-13	ACACA,ACBD5,ACLY,ACTA2,ADAM19,ADM,AKT1,ALDOA,ANGPT2,APLNR,APP,AQP4,AQP9,ARG1,ATP13A2,B2M,BAD,BATF3,BAX,BCL2,BCL2L11,BCL3,BDNF,BIRC5,BMP2,BMP4,BMP7,BPGM,BTK,CALR,CAMK2D,CCL19,CCNA2,CCND2,CCND3,CD164,CD276,CD28,CD40,CD44,CD63,CD74,CD83,CDH1,CDK1,CDK6,CEBPD,CFD,CHEK2,CHN2,CHST2,CISH,CLCA1,CMPK2,COX4I2,COX6A2,COX6B1,COX7A2,CPEB2,CRABP2,CRISPLD2,CSF1,CSF1R,CSF2RB,CTH,CTSA,CTSH,CTSZ,CXCL11,CXCL12,CXCL8…	1257 (14)
IKBKB	0.875	kinase	Activated	3.089	1.44e-10	ACOD1,AMPD3,ANKRD1,AR,AURKB,BAX,BCL2,BIRC2,BMP2,BRCA2,CALCR,CASP8,CCL19,CCL25,CCNA2,CD44,CDC25B,CDH1,CDKN1A,CEBPD,CKS1B,CSF1,CSF1R,CTSB,CTSF,CTSK,CTSZ,CXCL12,CXCL8,CXCR4,CYBA,CYP1B1,CYP7B1,DGKA,ECT2,EGLN1,F3,FAS,FASN,FOXF2,FOXM1,FOXO3,FYN,GADD45A,GLI1,GRN,HAS1,HGF,HIF1A,HMOX1,IFNG,IGFBP2,IGFBP6,IL11,IL13,IL1B,IL4,IL6,ILK,IRF1,ISG15,ITGB3,KIF20A,KIF23,KLF5,KRT8,LIFR,LIPE,LMNB1,MAT2A,MBP,MMP13,MMP9…	1274 (13)
beta-estradiol		chemical - endogenous mammalian		1.862	1.99e-13	ABCC8,ABLIM1,ACE,ACKR3,ACTA2,ACTB,ACTC1,ACTL6A,ADAMTS18,ADCY1,ADCY3,ADGRG2,ADIPOQ,ADK,ADM,ADM2,ADORA2A,ADRB1,AGRN,AKAP12,ALCAM,ALDOA,ALG5,ALK,ALX4,ANGPT1,ANK1,ANK3,ANKH,ANTXR1,ANXA1,ANXA2,ANXA3,ANXA4,APBA1,APOD,APOE,APP,AR,ARG1,ARHGEF12,ARHGEF2,ARHGEF39,ARL4A,ARMT1,ARPC1B,ARPC4,ASAH1,ATP1B1,ATP2B1,ATP2B2,ATP6AP1,ATP6V1F,AURKA,AVP,B3GNT7,BAX,BCL2,BCL2L11,BDNF,BGN,BID,BIRC5,BLNK,BLOC1S6,BMP2,BMP4,B…	2146 (22)
LMO2	0.715	transcription regulator		-0.961	2.85e-13	ABL2,ACTB,ACVR1B,ANGPT1,ANXA1,ASIP,ATP13A2,BCL11A,BCL2,BCL9,BMP7,BMPR2,BTK,CARD9,CCND2,CCND3,CD79B,CDKN1A,CDKN2A,CERS4,COMT,DAB2IP,DACT3,DHX58,DUSP22,DYRK4,EFEMP2,EGLN3,ENO2,ENTPD6,EPHB4,ESR2,FBP1,FBXO7,FES,FGFR3,FTH1,FZD5,GPR183,GPR34,GPRC5B,GRB10,GSDME,GSN,GTSE1,HEXIM1,HLX,HS1BP3,IFIH1,IFNG,IGF2R,IL34,IRAK1,IRS2,ITGAE,ITGB7,ITM2C,JARID2,KCTD17,KIT,LCK,LHFPL2,LMCD1,LPIN2,LYN,MALT1,MAP3K1,MAP3K5,…	1045 (11)
STAT6	1.427	transcription regulator		-0.027	2.96e-13	ABLIM1,ACTB,ADAM11,ADAM19,AKAP13,ANXA1,APOE,ARG1,ARID5A,ARNTL2,AUH,BAX,BCL2,BCL3,BIRC2,CA2,CAMK1D,CCND2,CD40,CD79B,CDK1,CDKN1A,CHST1,CISH,CMPK2,CNRIP1,COBLL1,CPOX,CPT1A,CRIP1,CTNS,CTSB,CTSS,CYB561A3,CYBB,CYTH1,DDHD1,DENND4A,DGKA,DHX58,DOCK10,EFHD2,EGR2,EPHA2,EXT1,FABP1,FASN,FCER1G,FN1,FOXP3,GADD45G,GALK2,GNB4,GPM6B,GTSE1,HAMP,HCK,HIPK2,HLX,HSD3B1,IFIH1,IFNG,IGF2R,IL10RA,IL13,IL13RA2,IL15,IL1B,IL4…	1352 (14)
IL10RA	2.747	transmembrane receptor	Inhibited	-3.278	4.08e-13	AADAC,ABAT,ABCG1,ACOD1,ALDOB,ALOX5,ANKH,ARG2,B3GNT7,B4GALNT3,BAX,BCL2,BMP2,BMP4,BNIP3,BOC,CA2,CACHD1,CALHM6,CD40,CERS4,CLCN7,CSF3R,CSRP2,CTH,DDHD1,DKK1,DPEP1,DRAM1,EDNRB,EFEMP1,EGF,ENTPD5,ERO1A,ETV1,F13A1,FAM83B,FAS,FERMT1,FHL1,FN1,FOXP3,FSTL1,GDA,GHR,GPR18,HEPACAM2,HGF,HPGD,HPSE,HSPA8,IFNG,IL1B,IL2RG,IL6,INHBA,IRF1,IRF7,ITGB7,KITLG,LUM,MEP1A,MMP25,MSRB1,NDRG2,NLRC5,NOS2,NPL,OCLN,P3H2,PAM,PARVG,P…	932 (16)
IL10	2.254	cytokine		0.036	4.46e-13	ABLIM3,ACTA2,ADM,ARG1,ARG2,ASAH1,ATP6V0A1,BAX,BCL2,BCL2L11,BCL3,BMP2,BRCA2,BUB1B,CASP8,CCL19,CCND2,CCND3,CD28,CD40,CD44,CD63,CD74,CD83,CDK6,CDKN1A,CENPF,CIT,CLCA1,CSF1,CSF1R,CSF2RB,CSF3,CSF3R,CTSA,CTSB,CTSC,CTSD,CTSH,CTSS,CTSZ,CXCL11,CXCL12,CXCL8,CXCR3,CXCR4,E2F8,ESPL1,F3,FAS,FCER1G,FOXP3,FPR1,GNGT2,GNS,GPRC5B,GZMA,HCK,HDAC9,HEXA,HEXB,HGF,HIF1A,HMGB2,HMOX1,HPGD,HTATIP2,IFI30,IFNG,IL10RA,IL12RB2,I…	1575 (18)
TCF3	-0.201	transcription regulator		0.156	1.19e-12	ABCC8,ADIPOQ,ALCAM,ANLN,ANXA6,ARHGAP4,ATOH8,AURKA,BACH2,BCL2L11,BID,BIRC5,BLNK,BUB1,C15orf39,CA2,CCNA2,CCNB1,CCNB2,CCND2,CCND3,CCR9,CD79A,CD79B,CDC20,CDC25B,CDC45,CDH1,CDK1,CDK20,CDK6,CDKN1A,CDKN2A,CDKN2B,CGREF1,CHRNA5,CIP2A,CKM,CPT1B,CREB3L2,CRELD2,CSF1R,DAB2IP,DCK,E2F8,EAF2,ECT2,EDEM1,ENPP1,EPCAM,ESCO2,FGFR2,FGFR3,FKBP11,FLT3,FOXP3,GADD45A,GATA2,GFI1B,GLUL,HADHA,HCST,HESX1,HMGB2,HMMR,HSP90B1,HS…	1386 (20)
HRAS	1.806	enzyme		1.78	1.38e-12	ACACA,ACLY,ACTB,ADARB1,ADGRE5,ADM,ADRA2C,AFAP1L1,AKT1,ANKRD1,ANTXR1,ANXA2,ANXA3,ANXA6,APP,ARF1,ARF6,ASNS,ATP1A3,ATP2A2,ATXN1,AURKA,AURKB,B2M,B4GALT3,BAX,BCL2,BCL2L11,BIRC5,BMP1,BMP4,BMP7,BNIP3,BOK,BTBD11,C1QC,C1QTNF12,CACNG8,CALD1,CALU,CAPN2,CCL27,CCNA2,CCNB1,CCND2,CCND3,CD44,CD81,CDH1,CDK1,CDKN1A,CDKN2A,CDKN2B,CDON,CEBPD,CFH,CGREF1,CISH,CLCF1,COL2A1,COL4A1,COPB2,CPT1A,CRABP2,CSF1,CSF3,CSRP1,CSRP…	1683 (25)
progesterone		chemical - endogenous mammalian		-0.845	1.44e-12	ACE,ACOD1,ACOT7,ACTA2,ACTB,ADARB1,ADCYAP1,ADCYAP1R1,ADIPOQ,ADM,ALPL,AMD1,AMPD3,ANKH,APOD,APOE,AR,ARID5A,ARL14,ARL4A,ARNTL,ATP1B1,ATP6V1B2,AURKA,BAX,BCL2,BDNF,BMP2,CA12,CA2,CADM1,CCL25,CCNA2,CCNB1,CCNB2,CCND3,CD40,CD82,CDH1,CDKN1A,CDKN2A,CDKN2B,CEBPD,CFD,CHAF1A,CHAF1B,CLCA1,CNDP2,COL12A1,COL15A1,COMT,CREB3L2,CRHR1,CRYAB,CSF1,CSF3R,CTDSPL,CTNNA1,CTSD,CTSF,CXCL11,CXCL12,CXCL8,CXCR4,CYP1A1,CYP1B1,CYP…	1898 (21)
NOTCH1	-1.241	transcription regulator		0.569	6.12e-10	ACTA2,ADAM19,ANGPT1,ANKRD1,AQP3,BCL2,BIRC2,BMP2,CCND2,CCND3,CD44,CD82,CDH1,CDKN1A,CEBPA,CEBPD,CFD,CHST1,CKM,CSF1R,CSF2RB,CXCL8,CXCR4,DKK1,DLL1,DLL4,ECT2,EFNB2,EGFR,ENO2,EPAS1,ERBB3,ESM1,FABP7,FCER1G,GATA2,GFAP,GFI1B,GLI1,GLI2,GLS,GLUD1,GRN,HES5,HIF1A,HMOX1,HSP90AB1,HSPA8,HSPE1,HSPH1,ID1,ID2,IFNG,IGF1R,IGFBP2,IL6,IL7R,IRF1,IRF8,ITGA6,ITGB1,ITGB4,JAG1,KRT8,LFNG,LYVE1,MCAM,MPZ,MYH11,NCF1,NCF4,NEUROD…	1620 (19)
IL1B	3.735	cytokine	Activated	4.907	7.99e-12	ACE,ACHE,ACOD1,ACTA2,ADAM8,ADM,ALPL,AMPD3,ANGPT1,ANKH,ANTXR1,ANXA1,ANXA4,APOE,APP,AQP4,ARG1,ARL6IP5,ATP1A1,ATP2A2,AVP,B2M,BARD1,BAX,BCL2,BCL2L10,BCL3,BGN,BIRC2,BMP2,BMP4,CALB1,CCL27,CCNA2,CD40,CD44,CD74,CD82,CD83,CDH1,CDK1,CDKN1A,CEBPA,CEBPD,CISH,CLIP2,CMPK2,COL2A1,CREM,CRHR1,CRYAB,CSF1,CSF2RB,CSF3,CTSB,CTSF,CTSS,CTSZ,CXCL11,CXCL12,CXCL8,CXCR4,CYBA,CYBB,CYP1A1,CYP1B1,CYP7B1,DBI,DBP,DDIT3,DDX5,DGK…	1273 (17)
tetradecanoylphorbol acetate		chemical drug	Activated	3.103	8.04e-12	ACE,ACHE,ACTB,ADAM8,ADAM9,ADCY3,ADCYAP1,ADM,ADORA2A,AHSA1,AIRE,AKT1,ALAS1,AMER2,ANGPT1,ANGPT2,ANXA1,APP,AQP4,ARF1,ARF4,ARG1,ARHGAP32,ARID3B,ATP1A3,ATP2A2,AURKA,AURKB,BAX,BCL2,BCL3,BDNF,BIRC5,BMP2,BMP4,BMP7,BTC,BTK,CA2,CA8,CACNA1B,CALCR,CAMSAP1,CCNA1,CCNA2,CCND2,CCND3,CD226,CD276,CD28,CD44,CDC42,CDH1,CDK1,CDK5R1,CDK5R2,CDKN1A,CDKN2A,CDKN2B,CEBPA,CEMIP,CHRNA6,CKM,CLCF1,CPE,CREM,CRHBP,CRHR1,CRX,CSF1…	1424 (15)
IL15	-2.027	cytokine	Activated	4.552	9.67e-12	ACADS,AKT1,ALDOA,ALDOC,ANXA1,APBA1,AQP3,BCL2,BCL2L11,BPGM,CAMK2D,CAMK2G,CCL19,CCND2,CCND3,CCR9,CD226,CD28,CD40,CD44,CD74,CD83,CDH1,CDK6,CDKN1A,CDKN2B,CISH,CKS1B,COPB2,CORO1A,CPT1A,CSF1,CSF3,CXCL12,CXCL8,CXCR4,DHRS4,DPYSL5,EGLN1,EGR2,ENO1,ENO2,EOMES,EXOSC8,FAS,FBP1,FKBP1A,FOXP3,FYB1,FYN,G6PD,GALM,GGT5,GPC1,GPI,GZMK,HBEGF,HCST,HIF1A,HK1,HLX,HMOX1,HSPA8,HSPE1,IFI35,IFNG,IGF1R,IL12RB2,IL13,IL15,IL21,…	1213 (14)
aflatoxin B1		chemical - endogenous non-mammalian	Activated	3.712	1.01e-11	ADAM8,AKR7A3,APP,ASPM,AURKB,BARD1,BAX,BOK,BRCA2,BUB1,CA2,CCNA2,CD40,CDK1,CDKN1A,CENPF,CEP76,CFD,CHAF1B,CLIC5,CNKSR1,COL4A3,CRYAB,CYP1A1,DAB1,DBP,DCTD,DDR1,DLGAP5,DSN1,ECT2,EDNRB,EGF,EGLN3,EPCAM,ESPL1,FADS2,FANCD2,FAS,FBXO5,GCGR,GCLM,GNAI1,GRIA3,GSR,GTSE1,GULP1,HMMR,HTATIP2,ID1,IDI1,INCENP,INHBA,IQGAP3,IRS2,ITGA5,ITGB4,KIF11,KIF15,KIF20A,KIF23,KIFC1,KIFC3,KLF5,KNL1,KNTC1,LAMA5,LEPR,LGALS2,MAD2L1,M…	639 (7)
CEBPB	0.145	transcription regulator	Activated	5.688	1.24e-11	ACTA2,ADIPOQ,ADM,ANTXR1,APLNR,APP,ARG1,ARL6,ASNS,AURKA,AURKB,BARD1,BCL2,BDNF,BIRC5,BLNK,BRCA2,BUB1B,C1QA,C1QC,CCNA2,CCNB2,CCND2,CD74,CDC20,CDC25B,CDC45,CDK1,CDKN1A,CDKN2B,CEBPA,CEBPD,CFD,CHEK2,CIT,CPT1A,CSF1R,CSF3,CSF3R,CTPS1,CTSC,CXCL8,CXCR4,CYB5A,CYP1A1,DDIT3,DDX39A,DDX5,DEPDC1,DHFR,DHRS1,DLGAP5,DLX3,DNMT1,DSCC1,E2F3,E2F8,EFNB2,ENTPD2,ESPL1,EXOSC8,F8,FAS,FCER1G,FGFR2,FHL1,FHL2,FN1,FOXO3,GADD45A…	1543 (20)
TP53	0.706	transcription regulator	Inhibited	-2.925	1.61e-11	ABAT,ABCA2,ABCB6,ACADL,ACADS,ACE,ACLY,ACOT11,ACSS1,ACTA2,ACTB,ACTL6A,ADAM8,ADGRE5,AIFM2,AIRE,AK1,AKAP12,AKT1,ALDOA,ALDOC,ALOX5,ANGPT1,ANK1,ANKH,ANKRD1,ANLN,ANTXR1,ANXA1,ANXA2,ANXA3,ANXA4,ANXA6,APOBEC2,APOE,APOL1,APP,AQP3,AR,ARG1,ARHGAP1,ARHGEF2,ARHGEF4,ARPC1B,ARRB1,ASNS,ASPM,ATP1A1,ATXN1,AURKA,AURKB,BAD,BAX,BCL2,BCL2L11,BCL3,BDNF,BID,BIRC2,BIRC5,BMP1,BNIP3,BOK,BRCA2,BTK,BUB1,BUB1B,C1QC,CA9,CALU,C…	1586 (24)
SNCA		enzyme	Activated	2.297	1.69e-11	ABLIM3,ADGRE5,AJAP1,ALK,ARG1,ARHGEF4,ARL8B,ASIC2,BAIAP2,BAX,BDNF,BTC,C15orf39,CA12,CACNA1D,CACNA2D4,CAMKV,CBLN4,CCBE1,CD44,CD74,CDC20,CDHR1,CFL1,CHAC1,CHL1,CHRM2,CHRNA6,COBL,CRHBP,CTHRC1,CTSB,CXCR4,CYBB,DDC,DDIT3,DLGAP2,DNAJB9,DNM1,EFNA1,EGF,EGFR,ENO2,EPS8,ERC2,FABP7,FGF13,FUZ,GADD45A,GDA,GFAP,GLO1,GLRA1,GPR137B,GRAMD1B,GRIN2D,GRIP2,GRM2,GSN,HES5,HSBP1,HSP90B1,HSPA5,IFNG,IL1B,IL6,IRF1,IRF7,ISG15,…	1426 (17)
l-asparaginase		biologic drug	Inhibited	-6.264	3.97e-11	ASNS,AURKA,AURKB,BARD1,BDH2,BIRC5,BUB1,BUB1B,CCNA2,CCNB2,CDCA5,CDK1,CDKN1A,CENPF,CENPH,CENPL,CENPP,CENPS/CENPS-CORT,DDIT3,DSN1,E2F7,ERCC6L,EXO1,FANCD2,FANCI,FASN,GINS2,IDI1,INCENP,KIF11,KIF15,KIF20B,KIF22,KIF2C,KIFC1,KNL1,KNTC1,LIG1,MAD2L1,MCM2,MCM3,MCM4,MCM5,MCM6,MIS18BP1,MYBL2,NCAPD2,NCAPG,NCAPH,NDC80,NUPR1,ORC1,PHGDH,PLK1,PLK4,POLE,PRIM1,RAD51,RAD51AP1,RBL1,RHOC,RMI2,SAA1,SGO1,SMC2,SPC25,SPDL1…
TLR4		transmembrane receptor	Activated	3.363	6.63e-11	ADM,ALDOA,APP,ARID5A,ATF6,BAX,BCL2,BMP2,CASP7,CASP8,CAST,CCND2,CD40,CD44,CDC42,CDH1,CDK6,CEBPD,CERS2,CISH,CMPK2,CREB3L3,CSF3,CTSK,CXCL8,CXCR2,DAXX,DDIT3,DLL4,DNMT3A,DOCK11,DUSP2,EFNA1,EGF,F3,FAS,FGL2,GADD45G,GFAP,GPR34,HBEGF,HDAC1,HMOX1,HPSE,HSPA5,IFNG,IL13,IL15,IL1B,IL4,IL6,INHBA,IRAK3,IRF1,IRF3,IRF7,IRF8,ISG15,JAG1,LDHA,LHX2,LTA,MARCO,MCOLN2,MET,MMP9,MYD88,NFKB1,NFKB2,NFKBIA,NFKBIZ,NMI,NOD2,NOS…	1293 (13)
Irgm1		other	Inhibited	-6	9.42e-11	AURKB,B2M,BUB1,CCNA2,CCNB1,CCNB2,DHX58,FAS,GINS1,ID2,IFI35,IFIH1,IFNG,IL6,IRF1,IRF7,IRF9,ISG15,KIF20A,MKI67,MX2,NCAPG,NEK2,NLRC5,NUPR1,RRM2,RSAD2,SELP,SQSTM1,STAT1,STIL,TK1,TLR2,TNF,UBE2C,USP18,XAF1	749 (16)
IL6	5.98	cytokine	Activated	3.147	9.58e-11	ACTA2,ADGRE5,ADM,AGL,AKT1,ALAS1,ANGPT1,ANXA1,APOE,APP,AQP4,ARG1,ARL4C,ARL6,ATP2A2,AVP,BAX,BCL2,BCL2L11,BCL3,BDNF,BGN,BIRC5,BMP2,BTC,BUB1,BUB1B,CALCR,CASP7,CCNA1,CCNA2,CCNB1,CCNB2,CD40,CD44,CD74,CD79A,CD82,CD83,CDC20,CDC45,CDH1,CDK1,CDKN1A,CDKN2A,CDKN2B,CEBPA,CEBPD,CFD,CFH,CHRNB4,CIB2,CISH,COL2A1,CRYAB,CSF1,CSF1R,CSF2RB,CSF3R,CTSC,CTSK,CUL4A,CXCL8,CXCR3,CXCR4,CYBB,CYP1A1,CYP1B1,DHFR,DIO1,DNMT1,DPP…	1276 (15)
ERBB2	-0.211	kinase	Activated	4.008	9.64e-08	ACTA2,ACTB,ADAM19,ADAM8,ADGRL3,ADIPOR2,AGR2,AIMP2,AKT1,ALAS1,ALDOC,ANGPT2,ANXA2,AR,ARHGEF5,ASPM,ATP1B3,ATP6AP2,ATP6V1A,AURKA,B4GALT3,B4GAT1,BARD1,BCL2,BCL3,BIRC5,BMP1,BMP7,BNIP3,BUB1,BUB1B,CADM1,CAVIN2,CCNA2,CCNB1,CCNB2,CCND2,CCND3,CD164,CD82,CD9,CDC20,CDC25B,CDC42,CDC45,CDCA5,CDCA7L,CDCP1,CDH1,CDK1,CDK6,CDKN1A,CDKN2A,CDKN2B,CDON,CENPF,CHCHD10,CHD4,CHST2,CKS1B,CLDN7,CLEC3B,CNTN3,COL4A1,CPT2,CRIP1…	1665 (22)
BHLHE40	0.683	transcription regulator	Activated	4.21	1.64e-10	ACTA2,AFF3,AKR1A1,ALOX5,ANXA1,ATP1B1,ATP2A2,B2M,BDNF,BIRC5,C15orf48,CASP8,CD74,CD82,CD9,CNTN1,CRABP2,CSF2RB,CSF3,CSK,CTSS,CYBB,DDIT3,EGLN3,ENO2,EOMES,EPSTI1,ERO1A,EXT1,FABP2,FAS,FASN,FGL2,FPR1,FRZB,GBE1,GDA,GFPT1,GLRX,GNAI3,GPR18,GZMK,HAS1,HBEGF,HCLS1,HDAC9,HEXA,HIF1A,HK1,HSPA5,ID1,IFIH1,IFNG,IL12RB2,IL13,IL2RG,IL6,IL6R,IL6ST,INHBA,IRF8,ITGA4,ITGA6,JMJD6,KIT,KRT8,LAP3,LCP2,LDHA,LTB4R,LY75,LYN,MAF…	1401 (24)
dextran sulfate		chemical drug		1.978	1.66e-10	ACE,ADAM8,ANLN,ARG1,AURKA,BCL2,BIRC5,BMP4,BUB1,BUB1B,CARD11,CCL19,CCNA1,CCNA2,CCNB1,CCNF,CD40,CD74,CD83,CDC20,CDCA5,CDK1,CDKN1A,CENPH,CFH,CHAF1A,CHAF1B,CKS1B,CSF3,CXCL8,CXCR2,DCLRE1A,DSCC1,E2F7,E2F8,EFEMP2,EFNA5,EFNB2,EGF,EPHB4,ERCC6L,EXO1,FANCB,FANCL,FBXO5,FGFR1,FGFR3,FOXM1,GLI1,GLI2,HGF,HMOX1,IFNG,IGF1R,IL13,IL1B,IL4,IL6,IRF7,ISG15,KIF11,KNTC1,LCP1,MCM3,MCM5,MCM6,MKI67,MMP13,MMP14,MMP9,MRC1,NCA…	1291 (16)
CREB1	0.342	transcription regulator	Activated	2.369	1.76e-10	AANAT,ACHE,ADM,ADORA2A,AKAP13,ALAS1,ALKAL2,APOE,AQP11,ARG1,ARHGAP35,ARL15,ARPC3,ATP1A1,ATP6V0B,ATP6V0D1,AURKA,AVP,BCL2,BDNF,BIRC5,BNIP3,BRINP2,CA10,CACNA1C,CALB2,CAMK1D,CAMKV,CAPN5,CCDC85A,CCNA1,CCNA2,CCNB1,CCNB2,CCND3,CD79A,CD9,CDH8,CDKN1A,CEBPA,CEBPD,CGREF1,COCH,COL24A1,CPT1A,CREM,CRHBP,CRMP1,CSRP2,CTNNA2,CXCL8,CXCR4,CYP46A1,DBH,DGKA,DIO2,DOK4,EGR2,EGR4,EHD4,ERC2,ESRRG,FABP2,FASN,FGF13,FGFR2,FG…	1693 (21)
tretinoin		chemical - endogenous mammalian		0.75	2.23e-10	AATK,ABCG1,ABLIM1,ACTC1,ADAM11,ADCYAP1R1,ADM,AFF2,AKAP12,AKR1A1,AKT1,ALAS1,ALK,ALOX5,ALPL,ANXA1,ANXA2,ANXA5,ANXA6,AP1S2,APBA2,APLNR,APOD,APOE,APP,AQP9,AR,ARG1,ARHGAP1,ARHGAP29,ARHGEF1,ASNS,ATOH8,ATP1B3,ATP2A2,ATP6V1B2,AURKA,BACH2,BCL2,BCL3,BCO1,BID,BIRC2,BIRC5,BMP2,BMP4,BMPR1B,BMPR2,BNIP3,BTC,C1QA,CA2,CA8,CACNA1C,CALB1,CALCR,CALR,CAMKK1,CAPN2,CAPN7,CASP7,CASP9,CASZ1,CBFB,CCL19,CCNA1,CCNA2,CCNB1,C…	1501 (16)
AGT	0.882	growth factor	Activated	3.108	2.64e-10	ACE,ACTA2,ACTB,ACTC1,ADAM23,ADAM8,ADIPOQ,ADM,ALKAL2,ANGPT1,ANGPT2,ANK3,ANXA1,ANXA3,ARG1,ARHGEF12,ARHGEF9,ARNTL,ASPM,ATF7,ATN1,ATP1A1,ATP1B1,ATP2B1,ATP2B2,ATP6AP2,AVP,BACH1,BAX,BCL2,BDNF,BGN,BMP1,BMP2,BOK,BTK,BUB1,C1QTNF6,CACNA1C,CALR,CASP8,CCBE1,CCNB1,CCNB2,CCND2,CCND3,CCNF,CD109,CD44,CDC20,CDK1,CDKN1A,CDKN2A,CGREF1,CIT,COL11A2,COL12A1,COL15A1,COL4A1,COL4A2,COL4A6,COL8A1,COX5A,COX7A2,CPA2,CPE,CPX…	2154 (22)
CX3CL1		cytokine	Activated	2.083	3.3e-10	AIPL1,ANKRD33,APOD,ASPA,BMP7,BRINP2,CCNB2,CD27,CDHR1,CHRNB4,CRABP2,CSF1,CXCL12,EFNB2,EGFR,EOMES,ERBB3,ETV1,FABP7,FRMD7,FRZB,GFAP,GNB3,GPNMB,GPRC5B,GSN,GUCA1A,GYG1,HIF1A,HMOX1,HPSE,ID2,IFNG,IL1B,IL6,IL7R,IMPDH1,IRF7,MAP1B,MCOLN3,MEIS2,MFGE8,MMP9,NDNF,NEUROD1,PAX6,PDC,PDE6G,PLP1,POSTN,PPARG,PROM1,PYGM,RHPN2,S1PR4,SALL1,SDK2,SELP,SNAP25,SOX4,SPON2,SPP1,SYP,SYT1,TFAP2C,TGFB1,TGFB3,TNF,VTN,WNT6	932 (16)
KRAS	0.183	enzyme		1.507	3.38e-10	ABCG1,ACLY,ACY1,ADCY3,ADGRL3,AGRN,AIMP2,ALDOA,ALDOC,AMPD3,AMPH,APP,ARG1,ARHGEF2,ARPC3,ATF6,ATP1B1,AURKA,AURKB,B2M,B4GAT1,BCL2,BGN,BIRC5,BMP4,BMPR2,BNIP3,BTC,BZW2,CAMK1,CAMK2G,CAVIN2,CCDC125,CCNA2,CCNB1,CCND3,CD44,CD74,CDH1,CDK1,CDKN1A,CDKN2A,CDKN2B,CLIC5,CNTN3,COL4A1,COL4A3,CPT1B,CRYAB,CSF2RB,CSF3,CSF3R,CTNND2,CXADR,CXCL14,CXCL8,CYBB,DBN1,DCLK1,DDIT3,DDR1,DHFR,DNMT1,DNMT3A,DPYSL2,DSE,DUSP4,E2F3,E…	1624 (21)
SB203580		chemical drug	Inhibited	-2.819	4.34e-10	AANAT,ACTA2,ADIPOQ,ALPL,ANXA1,ANXA3,APOL1,AQP4,AQP9,ARG1,ATF6,BAX,BCL2,BCL2L11,BDNF,BIRC5,BMP2,BMP4,BPGM,CCNB1,CD109,CD28,CD2AP,CD40,CD83,CDH1,CDK1,CDK5R1,CDKN1A,CDKN2A,CEBPD,CHEK2,CHRDL2,COBL,CRYAB,CTSH,CTSK,CXCL11,CXCL8,CYP1A1,CYP1B1,DCHS1,DDIT3,DKK1,DNAJC3,EDNRB,EFEMP1,EFNA1,EGF,ENO1,EXOC3L4,F3,FABP3,FAS,FN1,FOXQ1,FYB1,GADD45A,GLIPR1,GLRX,GMPR,GPI,HAPLN1,HAS1,HEPACAM,HIF1A,HMOX1,HSD11B2,HSPA5,…	1079 (15)
8-bromo-cAMP		chemical reagent		0.997	5.26e-10	ACE,ADCY1,ADCY3,ADM,ALG5,APP,ARG1,ARG2,ARHGEF12,ARPC1B,ASAH1,ATP6AP1,AVP,BAX,BID,BIRC5,BMP2,BMP4,BMP7,BMPR2,BRCA2,BUB1,BUB1B,CAPN2,CCNA1,CCNA2,CCNB1,CCNB2,CCND2,CD82,CDC20,CDC25B,CDC42,CDC45,CDK1,CDK6,CDKN1A,CDKN2B,CEBPA,CFD,CHRM2,CKB,CLSTN1,COL11A1,COL4A4,COL4A6,CREM,CSF2RB,CSF3R,CTNNA1,CTSB,CTSD,CTSK,CYP1B1,DBH,DDOST,DIO2,DKK1,DLL4,DMRT1,DRD2,DUSP4,E2F3,EGFR,EOGT,ERBB3,ESPL1,FAM89B,FAS,FDX1,FGF…	2007 (22)
HIF1A	-2.911	transcription regulator		1.412	1.22e-07	ABCC8,ABCF2,ACE,ACTA2,ADIPOQ,ADM,AKAP12,AKT1,ALDOA,ALDOC,APOE,AQP4,AQP9,ARPC2,ASNS,ATP2A2,ATP7A,AURKA,BACH2,BAX,BCL2,BGN,BID,BIRC2,BIRC5,BMP2,BNIP3,CA9,CAVIN2,CD164,CD44,CDCP1,CDH1,CDKN1A,CDKN2A,CEMIP,CHKA,CORO1A,COX4I2,COX5A,CSF1,CTPS1,CTSD,CXCL12,CXCL8,CXCR4,CYB5A,CYC1,CYP1A1,CYP46A1,CYP4F3,DLL4,E2F3,EDNRB,EGFR,EGLN1,EGLN3,EMC9,ENO1,ENO2,EPAS1,ERGIC1,ERO1A,ESRRG,FAS,FHL1,FHL2,FHL3,FN1,FUT7,FYN,…	1130 (12)
NFKBIA	2.291	transcription regulator		0.855	1.39e-07	ACKR3,ACOD1,ADGRE5,AK2,AMPD3,ANKRD1,ATP11A,AURKB,BAX,BCL11A,BCL2,BCL3,BID,BIRC2,BMP2,BMPR2,BNIP3,BOK,BUB1B,CASP8,CCNA2,CCNB1,CCND2,CD40,CD44,CD74,CD82,CDC25B,CDC45,CDH1,CDKN1A,CEBPD,CITED4,CKS1B,COL2A1,CREB3L3,CRYAB,CSF1,CSF3,CSK,CTNNA1,CTSB,CTSF,CTSZ,CXCL11,CXCL12,CXCL8,CXCR4,CYBA,CYP1B1,CYP7B1,DDIT3,EOMES,ERAP1,ERAP2,ERO1A,ESM1,F3,FAS,FHL2,FN1,FOXF2,FOXM1,FZD7,GADD45A,GADD45G,GRIN1,GRN,GZMK,HAS…	1444 (15)
IL2		cytokine	Activated	4.909	6.74e-10	ACVR1B,ADAM19,ADAM8,ADCY3,ALDOA,ANXA1,ARHGAP1,ARHGAP11A,ARHGAP12,ARHGAP25,ARHGAP32,ARHGDIA,ARHGEF12,ARHGEF2,ARHGEF6,ASNS,AURKA,AUTS2,AVP,BAX,BCL2,BMP2,BUB1,CAMK2N1,CAPN5,CARD9,CCNA2,CCND2,CCND3,CCNF,CCR9,CD28,CD40,CD44,CD74,CD83,CD9,CDH1,CDK1,CDK5R1,CDK6,CDKN1A,CEBPA,CHN2,CISH,CRABP2,CRMP1,CSF1,CSF1R,CSF2RB,CSF3,CTPS1,CTSC,CXCL12,CXCL8,CXCR3,CXCR4,CYCS,CYP1A1,CYTH4,DAP,DAPK2,DENND2D,DKC1,DOCK9,DU…	1382 (15)
NFkB (complex)		complex	Activated	2.134	7.61e-10	ABCG1,ACKR3,ADM,ADRA2C,AMPH,ANKRD1,APOE,APP,ATP2A2,ATP6AP2,BAD,BAX,BCL11A,BCL2,BCL3,BDNF,BID,BIRC2,BIRC5,BMP2,CALB1,CAMK2D,CAPNS1,CASP7,CASP8,CASP9,CCNB1,CCNB2,CCND2,CD40,CD44,CD74,CD82,CD83,CD99,CDC25B,CDH1,CDKN1A,CEBPD,CGREF1,CITED4,CLCF1,CLIP2,COL2A1,CREM,CRHR1,CSF1,CSF3,CXCL11,CXCL12,CXCL8,CXCR4,CYBB,CYLD,DAXX,DBP,DDIT3,DIO1,DRD2,DUSP2,E2F7,EDNRB,EFNA1,EGFR,ELL2,ENPP1,EOMES,EPAS1,EPCAM,ERAP1,…	1424 (13)
medroxyprogesterone acetate		chemical drug		1.369	8.59e-10	ADCY1,ADCY3,ALG5,ANGPT2,ANLN,ARHGEF12,ARPC1B,ASAH1,ASPM,ATP6AP1,BAX,BCL2,BCL2L11,BDNF,BID,BIRC5,BMP4,BMPR2,BRCA2,BUB1,BUB1B,C15orf48,CAPN2,CCDC17,CCNA2,CCNB1,CCNB2,CCND2,CD44,CDC20,CDC25B,CDC45,CDK1,CDK6,CDKN1A,CDKN2B,CEBPA,CENPF,CFD,CHRM2,CKB,CLSTN1,COL11A1,COL4A3,COL4A4,COL4A6,CSF2RB,CSF3R,CTNNA1,CTSB,CTSK,CXCR4,CYP1A1,DDOST,DEPDC1,DKK1,DLGAP5,DLL4,E2F3,EOGT,ERBB3,ESPL1,F3,FAS,FASN,FGFR1,FLNB,F…	2115 (23)
IgG		complex		1.397	1e-09	ADIPOQ,ADM,ALDH3B2,APOE,APP,ASAH1,ATP1B1,ATP1B3,ATP6V0D1,B2M,BCL3,BIRC2,CALR,CCND2,CD40,CD83,CD9,CDKN1A,CDKN2B,CEBPD,CKM,CPT1A,CRABP2,CSF1,CTSC,CXCL8,CXCR3,DDIT3,DENND5A,DSP,EFNA3,EGLN3,EGR2,EHD1,FGFBP1,FGL2,FN1,FOXP3,FST,GFAP,GPR183,GUK1,HAMP,HIF1A,HMOX2,HSPA5,IFIH1,IFNG,IL12RB2,IL13,IL15,IL16,IL1B,IL2RG,IL4,IL6,IL6R,INHBA,INPP5D,IRF1,IRF4,IRS2,ISG15,ITGB2,KRT15,LGALS3,MAP3K8,MMP9,NFKBIA,NFKBIE,…	1276 (13)
GLI1	-3.89	transcription regulator		1.019	1.54e-07	ABCG1,ACTA2,ADK,AGMAT,AKT1,ALOX5,ANKRD22,ANXA1,ANXA6,ARHGAP29,ARL14,ARL4C,ARPC5,ASPM,ATP6V1C2,BCL2,BID,C1orf116,C2orf68,CA12,CADPS,CCND2,CCSAP,CD44,CDH1,CDK6,CDKN1A,CFAP300,CLIC5,CMPK2,CNTRL,COL2A1,CRHR1,CSF1,CTPS1,CTSB,CXCL8,DBP,DIO2,DKK1,DUSP4,EFHD2,EGFR,EPB41L4B,EPHB6,FAM110C,FAM43A,FAS,FHL1,FLT3,FLT4,FOXL1,FOXM1,FOXN3,FOXQ1,FUCA2,GAS2L3,GDA,GLI1,GLI2,GPA33,GPER1,GRIA3,HHIP,HPGD,HPSE,ID1,ID2,I…	1650 (23)
SP1	-0.269	transcription regulator		0.668	4e-09	ABCC8,ACSS1,ACTA2,ADRA1D,AFAP1L1,AKAP12,ALOX5,ALPL,ANK1,ANKH,APOE,AR,ASNS,ATP2A2,ATP6V0C,ATP7A,BAX,BCL2,BDNF,BIRC5,BMP4,BMP7,BRF1,CCNA2,CCND2,CCND3,CD28,CD40,CD79B,CD99,CDC25B,CDH1,CDK1,CDK6,CDKN1A,CDKN2A,CDKN2B,CEBPA,CEBPD,CENPX,CHRNA5,CHRNB4,CKB,COL2A1,COL8A1,CRABP2,CREM,CRYAB,CRYBB3,CTH,CTSD,CXCL12,CXCL8,CXCR4,CYBRD1,CYC1,CYP1B1,CYP26A1,CYP7B1,DBF4,DBH,DHFR,DLX3,DMD,DNM1,DNMT3A,DRD2,EDA,EGFR,E…	1916 (23)
VDR	-0.55	transcription regulator		1.122	5.99e-09	ACACA,ACE,ACTA2,ADIPOQ,AGR2,AKT1,ANGPT2,ANLN,ATP2B1,BAX,BCL2,BMP2,BMP7,BUB1B,CALB1,CASP9,CCNB1,CCND2,CCND3,CD44,CDC20,CDC45,CDH1,CDKN1A,CENPH,CENPS/CENPS-CORT,CHAF1A,CHAF1B,CISH,COL4A1,COL4A2,CPT2,CSF1,CXCL8,DOK1,EGFR,F3,FEN1,GADD45A,GADD45G,GLI1,GNAI2,GPD1,ID1,IFNG,IGFBP5,IL4,IL6,INCENP,ISG15,ITGB7,KIF11,KIF22,KSR2,LEP,LIPE,MAD2L1,MAGI1,MSX2,MYD88,MYF5,NASP,NCAPD2,NGF,NOD2,NPHS1,NR0B2,NR1H4,NUPR…	1448 (17)
IL33		cytokine	Activated	3.928	7.85e-09	ABCG1,ACTB,ALDOA,APOE,APP,ARG1,ARRB1,ATP8B4,ATXN1,BCL2L11,BCL3,CD28,CD40,CD82,CD83,CDK5R1,CISH,CREM,CSF2RB,CSF3R,CXCL8,CXCR2,DUSP2,EGLN3,EGR2,EHD1,ELMO1,EMC9,ENO2,EPAS1,EPHX2,FA2H,FAS,FGL2,FOXP3,FPR1,G0S2,GCHFR,GNA13,GPR65,HACD3,HCK,HIF1A,HMOX1,ID2,IFNG,IL10RA,IL13,IL15,IL1B,IL2RG,IL4,IL6,IL7R,IRAK3,ITGA5,ITGB4,JAG1,KLF4,KRT5,LAMA5,LEPR,MDK,MYO15A,NABP1,NCF4,NFKB1,NFKB2,NFKBIA,NFKBIE,NFKBIZ,NOS2,…	1198 (14)
IL21	2.257	cytokine	Activated	3.184	1.21e-08	ARG1,ARG2,BCL2,BCL2L11,CALHM6,CCND2,CD27,CD28,CDKN1A,CLIC5,CMPK2,CXCL8,CXCR3,EOMES,FCER1G,FGL2,FOXP3,GZMA,HCST,HIF1A,HLX,HSH2D,ID2,IFNG,IL12RB2,IL13,IL21,IL21R,IL4,IL6,IL7R,IRF4,IRF7,ISG15,MKI67,MMP9,MYD88,NOS2,PAX5,PCNA,PSMB9,RORA,RORC,RSAD2,RUNX1,SOCS1,SOCS2,SOCS3,STAT2,STAT3,STAT4,TAP1,TBX21,TGFB1,TIRAP,TNF,TNFSF11,TRAF3,USP18	1076 (15)
TRIM24	0.801	transcription regulator	Inhibited	-3.244	1.38e-08	AGRN,BLNK,CA2,CALB1,CALHM6,CMPK2,CSRP1,DHX58,EPHA6,EPSTI1,FAM110B,FLRT3,GLUL,IFI35,IFIH1,IL13,IL21,IL4,IRF1,IRF7,IRF9,ISG15,LGALS3,MOV10,NMI,NUMA1,PACSIN3,PARP12,PHF11,PLEC,PRKCQ,PSMB8,PSMB9,SERPINE1,SOCS1,SOCS2,SPP1,STAT1,STAT2,TAP1,TGFBI,TLR2,TRAFD1,UBA7,USP18,VEGFA	1447 (22)
bortezomib		chemical drug		-0.227	1.46e-08	ABCF2,AGR2,ALPL,AURKA,BAD,BAX,BCL2,BCL2L11,BID,BIRC2,BIRC5,BNIP1,BNIP3,BPGM,BRCA2,CALR,CASP7,CASP8,CCNB1,CCND2,CDKN1A,CDKN2A,CDR2,CEBPD,CRYAB,CSF2RB,CXCL12,CXCL8,CXCR4,DDIT3,DKK1,DMD,DNAJB6,DRD4,FANCC,FANCD2,FANCE,FANCL,FAS,FST,GADD45A,GLI1,GPNMB,HDAC1,HDAC3,HIF1A,HSD11B2,HSP90B1,HSPA5,HSPE1,IFNG,IGF1R,IL1B,IL6,IL6ST,INHBA,IRF4,IRS1,ITGA4,KIT,KLF9,MAPK1,MITF,NFKB1,NOS2,NOTCH1,NSFL1C,PCNA,PKIB,PSM…	1035 (16)
Ige		complex	Activated	3.737	1.61e-08	ABAT,ADAM8,ALAS1,ALOX5,ANXA1,AQP3,ARG1,ARRB1,ATP2A2,BAIAP2,BCL2,BCL2L11,BCL3,BIRC5,CAMK2G,CAPN2,CARD11,CCND2,CCND3,CD40,CD74,CDC42EP5,CDKN1A,CEBPA,CISH,CLCF1,CMPK2,COBLL1,CSF3,CTSK,CXADR,CXCL8,CYCS,DUSP2,DUSP3,DUSP4,EGR2,ELMO1,ENO2,FAS,FCER1G,FHL2,FXYD6,FYN,GNA13,GSN,HBEGF,HIP1R,HMOX1,HSD17B12,HSPD1,IFNG,IL13,IL15,IL1B,IL4,IL6,IL7R,IRAG2,IRF4,ITGA5,ITK,LAMA5,LCP2,LRRC38,LTA,MALT1,MAP3K8,MAPKAPK2,…	1451 (17)
NOS2	2.491	enzyme		1.83	1.7e-08	ACTC1,ADIPOQ,APP,AR,ATP2A2,AVP,BAX,BCL2,BIRC5,BNIP3,CD44,CDKN1A,CFD,COL4A1,COX6A2,CSF3R,CTSC,CXCL8,CYCS,FAS,FASN,FOXP3,G6PD,GPD1,HIF1A,HMGB2,HMOX1,IFNG,IL1B,IL6,IRAK1,IRS1,IRS2,ISG15,KDR,KLF6,LCK,LEP,MB,MCM5,MMP9,MYL2,NFKBIA,NOS2,NRTN,PC,PCNA,PPARGC1A,PRDX6,PTGS1,PTGS2,SERPINH1,SPR,STXBP1,SYP,TGFB1,TKT,TNF,TNFSF10,TNFSF13B,TNNT2,VEGFA	1241 (21)
TRAF2	0.591	enzyme		1.096	1.76e-08	ADM,ANXA4,AURKA,AURKB,BIRC2,CCNB1,CDK1,CDKN2A,CHKA,CXCL8,CYLD,EFNA1,EGFR,EPCAM,FAS,GPR34,IFNG,IL21,IL4,IL6,IRF4,ITGB1,KLF2,KSR1,MMP9,MPEG1,NDRG1,NFKB1,NOS2,PBX3,PLK1,PPARGC1A,PRNP,REEP3,RHBDF1,RIPK1,RSU1,ST8SIA6,TK1,TNF	776 (15)
IFNB1		cytokine	Activated	2.316	1.93e-08	ACOD1,AGL,AIRE,ANXA5,APOL1,BCL2,CALCR,CAPN2,CASP8,CD40,CD83,CDKN1A,CLSTN1,CMPK2,COL12A1,CREM,CRYAB,CTSK,CXCL11,CXCL8,CYP1A1,DAXX,DHX58,DKK3,DLL1,GAS1,GNB4,HMGB2,IDI1,IFIH1,IFNG,IL13,IL1B,IL4,IL6,IP6K2,IRF1,IRF3,IRF7,IRF9,ISG15,ITGB3,MCM10,MCM6,MGST2,MMP9,MYD88,NFIX,NFKBIE,NMI,NOCT,NOD2,NOS2,NOTCH1,NUB1,PARP12,PDK4,PHLDB2,PKP2,PTCH1,PTGS2,RAD51,RASSF1,REL,RND3,RPGRIP1,RSAD2,SOCS1,SPP1,SPRY2,STAT1,…	644 (15)
PRL		cytokine	Activated	2.722	2.12e-08	ACTB,ANXA2,ANXA3,ANXA5,APP,ATP2A2,B2M,BCL2,BOK,CAMK1,CAMK2N1,CAPN2,CCNB1,CCND3,CD40,CDH1,CDKN1A,CEBPD,CISH,CMPK2,CTSA,CTSB,CTSD,CTSH,CTSS,CXCL11,DHX58,DVL1,EGF,EGFR,ENO1,EPSTI1,ERBB3,ESR2,FLT4,FN1,GMPR,GNA12,GPNMB,GPSM1,HERPUD1,HIPK3,HSD11B2,HSD17B7,HSPD1,ID1,ID2,IFI35,IFIH1,IFIT5,IGF2,IGFBP5,IL6,IRF1,IRF7,IRF9,ISG15,KRT15,KRT5,LYVE1,MFGE8,MGST1,MMP14,MSN,MX2,NFKB1,NOS2,NUPR1,OCLN,P4HB,PARM1,PARP…	1871 (21)
IL13	3.657	cytokine		0.583	2.22e-08	ACKR3,ADAM8,ADORA2A,ARG1,ARG2,ARNTL2,BAX,BCL3,BDNF,BID,BIRC2,BZW2,CA2,CALCR,CAPN2,CASP7,CASP8,CASP9,CCL25,CD40,CD44,CDH26,CEBPA,CHN2,CHST2,CISH,CLCA1,CTSB,CTSC,CTSH,CTSK,CTSS,CXCL8,CXCR2,CXCR4,CYBB,DNASE2,EGFR,EGR2,EPAS1,EVL,F13A1,F3,FADS2,FAS,FEZ1,FGFR3,FKBP1A,FN1,G0S2,G6PD,GNAI2,GPNMB,GRIN1,GRM5,GSN,HBEGF,HK1,HMOX1,HPSE,HSD3B1,IFFO1,IFNG,IL11,IL13,IL13RA2,IL1B,IL21,IL4,IL6,IRAK3,JAG1,JAK1,JAKMI…	1265 (16)
LYN	2.263	kinase		-1.15	2.44e-08	ATP2A2,BCL2,BCL2L11,BCL3,BDNF,BIRC5,CCNA2,CD40,CDKN1A,CDKN2A,CSF1,CYCS,DAXX,FYN,IFNG,IL13,IL1B,IL4,IL6,ITPR1,MITF,NFKB1,NFKB2,NFKBIA,NFKBIZ,SOCS1,SOCS3,STAT3,STAT5A,STAT5B,STAT6,TGFB3,TNF,TRAF1,TRAF5	1263 (17)
poly rI:rC-RNA		biologic drug	Activated	6.28	2.8e-08	ACOD1,AGRN,ANXA1,APOL1,ARG1,ARID5A,ASB13,AUTS2,B2M,BAX,BCL2,BIRC2,BIRC5,BMP2,BNIP3,BRF1,BTC,BUB1,CASP7,CCNA2,CCNB2,CCND2,CCND3,CD40,CD44,CD74,CD83,CDC14A,CDC20,CDH1,CDK1,CEBPD,CENPF,CMPK2,COX10,CSF1,CSF3,CXCL11,CXCL8,CXCR4,CYC1,DAXX,DCLRE1A,DHX58,DIO1,DIO2,DISC1,DLL1,DLL4,DNMT3A,EFNB3,ETFB,ETNK1,FAS,FN1,FPR1,GJD2,GLI1,GPR84,GRIN2A,HAS1,HBEGF,HEPACAM2,HIF1A,HSPA5,HSPD1,IFIH1,IFIT5,IFNG,IGFBP1,IGFB…	1114 (15)
docosahexaenoic acid		chemical drug		0.121	2.82e-08	ACACA,ADIPOQ,APOE,APP,ARG1,BACH1,BAD,BAX,BCL2,BDNF,BID,CASP8,CD40,CD44,CD83,CDH1,CDKN1A,CEBPA,CPT1A,CSF1,CXCL8,CXCR4,CYCS,DDIT3,DNAJB9,DPYSL2,EIF2A,ELOVL2,ELOVL6,FADS2,FAS,FASN,FOXO3,FOXP3,GDF10,HMOX1,HPGD,IGFBP1,IL13,IL1B,IL6,LDHA,LEP,LOXL1,LOXL2,LOXL3,MAPT,MMP13,MMP9,MRC1,NFKB1,NOS2,PCK1,PDE6G,PDE6H,PKLR,PLA2G4A,PLTP,PNPLA2,PPARA,PPARG,PRKG2,PTGS1,PTGS2,SAA1,SERPINE1,SERPINH1,SLC2A1,SMAD6,SMPD1…	1084 (20)
LDLR	-1.036	transporter		0.266	3.55e-08	A1CF,ABCG1,ACACA,ACLY,ALCAM,ANLN,APOE,ATP7A,AURKA,AURKB,BGN,BIRC5,BMP2,BUB1B,C1QA,CCNA2,CCNB1,CCNB2,CD40,CDC25B,CDK1,CDKN1A,CEBPA,CENPF,CKS1B,CPT1B,CTSC,CYP7B1,CYTH1,DDIT3,DHRS9,E2F7,ELOVL6,F3,FABP3,FADS2,FASN,FBP1,FGL2,FOXM1,FOXP3,FPR1,G6PD,GADD45G,GALM,GNGT2,GPI,GPR132,GRAP2,HSPA5,IFNG,IL1B,IL6,IRF7,ITGB3,KIF20A,KIF23,KIF2C,KNL1,KNTC1,LCP2,LRP1,MFGE8,MID1IP1,MKI67,MMP14,MMP9,MSX2,NUSAP1,PCK1,PC…	1294 (18)
CEBPA	1.924	transcription regulator		-0.113	2.46e-07	ACACA,ACLY,ACOD1,ADIPOQ,AKAP12,ANXA1,APLNR,ARG1,ARG2,ARHGEF5,ARL4C,ARL6IP5,ASNS,BCL2,CA2,CCNA2,CCNB2,CCND2,CDH1,CDKN1A,CEBPA,CEBPD,CFD,CPT1A,CRABP2,CSF1,CSF1R,CSF3,CSF3R,CTNNA1,CTSK,CXCL8,CXCR4,CYCS,DHFR,DLX3,EFNB2,EGR2,EVPL,F8,F9,FASN,FHL1,FOXM1,FOXO3,G0S2,GADD45A,GAS1,GATA2,GBX2,GFI1B,GLI1,GLIPR1,GLRX,GPR84,GRHL3,HAMP,HDAC1,HDAC4,HGF,HMGA1,HMOX1,HP,HPGD,HSPA5,ID1,ID2,IL4,IL6,IL6R,INSR,IRS1,IRS2…	1618 (21)
Vegf		group	Activated	3.443	4.01e-08	ACE,ACKR3,ACKR4,ACTA2,ADORA2A,AKAP12,AKAP13,ANGPT2,ANGPT4,APLNR,AQP4,ARHGAP18,ARHGAP22,ARHGAP23,ARNTL,ASNS,AURKA,AURKB,BAX,BCL2,BCL2L11,BIRC5,BIRC7,BMP2,BMP7,BUB1,BUB1B,CA2,CA4,CALB1,CASP8,CCNF,CD40,CD44,CDC14A,CDC20,CDC25B,CDC42,CDC45,CDH1,CDK1,CDKN2A,CENPF,CKS1B,CLCF1,COL4A3,CRABP1,CRTAC1,CRYAB,CXCL11,CXCL12,CXCL8,CXCR2,CXCR4,DBF4,DDIT3,DDX11,DENND2D,DIO2,DKC1,DLL4,DNAJB9,DOK4,DTYMK,DUSP4,EDA,E…	1506 (20)
MYD88	1.151	other	Activated	5.301	5.51e-08	ACOD1,ARG1,ATF6,ATP6V1E1,BCL3,CD40,CD44,CD83,CEBPD,CISH,CMPK2,CREB3L3,CSF3,CTSK,CXCL12,CXCL8,DAXX,DCLRE1A,DLL4,DNMT3A,EDNRB,FANCB,FCER1G,FPR1,HCK,HIF1A,HMOX1,HP,HSP90AB1,HSPA5,IFNG,IGFBP5,IL13,IL15,IL1B,IL4,IL6,INHBA,INPP5D,IRAK3,IRF1,IRF7,IRF8,ISG15,ITGA4,ITGB7,JAG1,LTB4R2,MAFF,MARCO,MCM2,MET,MKI67,MMP14,MMP9,MRC1,NFKB1,NFKB2,NFKBIA,NFKBIZ,NOD2,NOS2,NOX1,PDE4B,PLA2G4A,PLCG1,PSTPIP2,PTGS2,RELB,RS…	1110 (14)
resiquimod		chemical drug	Activated	3.619	5.55e-08	ACADS,ADAM8,ANXA4,ATF6,ATP6V1B2,BCL2,CCL19,CD40,CD44,CD83,CHST2,CMTM8,CPEB2,CSF1R,CSF3,CXCL11,CXCL12,CXCL8,DDIT3,DHX58,DLL4,DNAJB9,DNAJC3,FAS,FCER1G,GNG2,GPR84,HCK,HERPUD1,HSPA5,IFIT5,IFNG,IL13,IL15,IL16,IL1B,IL4,IL6,INHBA,IRAK1,IRAK3,IRF4,IRF7,IRF9,ISG15,KCNMA1,LAP3,LTA,LYN,MMP25,MSN,MX2,MYD88,NFKB1,NFKB2,NFKBIA,NFKBIZ,NLRC5,NOS2,PAX5,PIK3CG,PKM,PLAU,PRDX1,PRDX6,PSMB2,PSMB4,PTGS2,PTX3,RAP1A,REL,…	1007 (16)
IL5		cytokine	Activated	4.572	6.66e-08	ALDOA,ALDOC,ANXA2,ANXA6,ASNS,ATP1B1,ATXN1,BCL2,BCL3,BIRC2,BNIP3,CA4,CCND2,CCND3,CCR9,CD40,CD63,CD79A,CD9,CDKN1A,CISH,CRELD2,CRIP1,CSF2RB,CSF3R,CTSC,CXCL8,CXCR2,CXCR3,CXCR4,EAF2,EGLN1,EGLN3,EGR2,ELL2,ENO1,EPS8,ERO1A,FAS,FGL2,GADD45A,GADD45G,GALK1,GCLM,GLIPR2,HBEGF,HEPACAM2,HIF1A,HLX,HMMR,HSP90B1,HSPA5,HSPH1,IDI1,IFI30,IFNG,IL13,IL2RG,IL4,IL6R,IRF7,ITGB6,ITGB7,KCNAB2,LCP2,LFNG,LIMK2,LMNB1,LMO7,LTA,…	1543 (15)
PLX5622		chemical drug		0.044	6.87e-08	ACTB,ADCY8,AKT1,APLP1,ATP6V0E2,AVP,B2M,BAX,BID,BMP2,CCL19,CD9,CELF2,CSF1,CSF2RB,CSF3,CXCL12,CXCR3,DRD2,GPR84,GRN,HSP90AB1,HSPA5,IL10RA,IL11,IL15,IL16,IL1B,IL2RG,IL4,IL6,IL6R,IL6ST,IRF7,LTA,MFGE8,NELL2,NGF,NOS2,NRXN2,NTNG1,OCLN,PSMB9,RAB3A,SPP1,STAT1,SYT5,TBR1,TGFBR2,TJP1,TNF,TNFSF10,TNFSF11,TNFSF13B,TRPV1,VEGFA
D-glucose		chemical - endogenous mammalian		0.353	7.01e-08	ABCG1,ACACA,ACADL,ACE,ACHE,ACLY,ACSS1,ACTA2,ACTB,ACVR1C,ADARB1,ADCY5,ADIPOQ,ALDOA,ALDOB,ALDOC,ANGPT2,ANLN,ANXA1,ANXA3,APP,AQP7,ARF4,ARG1,ARNTL,ASNS,ATF6,ATP2A2,ATP2B1,ATP2B2,ATP2B3,ATP6AP2,ATP8B1,BAD,BAX,BCL2,BCL2L11,BMP2,BMP4,BVES,CACNA1B,CACNA1C,CACNA1D,CALB1,CALD1,CALR,CAP1,CASP9,CBL,CCNB1,CCND2,CCND3,CDK1,CDK5R1,CDKN1A,CEBPA,COL2A1,COL4A1,COX6A2,CPT1B,CPT2,CREM,CSF1R,CTH,CTSB,CTSC,CXCL8,CXCR4…	1896 (20)
Interferon alpha		group	Activated	5.112	7.38e-08	ADA2,ADAM19,ANXA5,APOL1,AQP3,AUTS2,B2M,BCL2,BCL2L13,BCL3,BMP4,CASP8,CCL19,CCNA1,CCND2,CCND3,CD40,CD81,CD83,CDH1,CDKN1A,CHMP5,CISH,CSF2RB,CTH,CXCL11,CXCL8,CXCR3,DAXX,DHX58,EGFR,EPSTI1,F3,FAS,FASN,GLI1,GLS,IFI35,IFIH1,IFNG,IL10RA,IL11,IL12RB2,IL13,IL15,IL1B,IL21,IL21R,IL6,IL6R,IL6ST,IL7R,INSR,IRF1,IRF4,IRF7,IRF8,IRF9,ISG15,ITGA4,ITGB1,ITPR1,JAK1,LAP3,LCK,MARCHF1,MMP28,MOB3C,MX2,MYD88,MYLIP,NABP1,NF…	737 (13)
chloroquine		chemical drug		-1.714	7.76e-08	AGR2,APP,ATP1A1,BCL2,BCL2L11,CD40,CD83,CTSD,CXCL8,DRAM1,FN1,FOXO3,GRN,HIF1A,IFIH1,IFNG,IL1B,IL6,IRS1,LEPR,LIFR,MAPT,MET,MMP13,PRNP,RCAN1,RORC,RUNX2,S1PR1,SLC2A8,SOCS1,SOCS3,SQSTM1,STAT4,TLR9,TNF,TNFSF10,TNFSF13B,TRAF6,TXN,VEGFA,VRK1	1613 (17)
TGFA	4.013	growth factor		0.945	0.0101	AKT1,BIRC5,CDKN1A,CXCL8,DDX5,EGFR,GFAP,GPER1,HGF,IL6,MMP13,MMP9,NES,NR4A2,PLA2G4A,PRNP,PTGS1,PTGS2,PTTG1,SERPINE1,SLC1A2,TGFA,TGFB1,TLR5,TLR9,VEGFA,WNT5A
ETV6-RUNX1		fusion gene/product	Inhibited	-6.116	9.3e-08	ABCG1,ABLIM1,ACVR1B,ADM,ALOX5,ANTXR2,ARHGAP18,ARHGAP25,ARHGAP4,ARL4D,AURKA,BCL11A,BCL3,BID,BMP2,BSPRY,CACNA1A,CARD11,CCM2L,CD164,CD40,CD44,CD79A,CD83,CFL1,CLIC1,CORO1A,CSK,CYBA,CYBB,DCHS1,DGLUCY,DLL1,FAM43A,FGFR1,FSCN2,FTH1,GMPR,HCST,ID2,IFI30,IFI35,IFIH1,IL15,IRF1,IRF3,IRF4,IRF7,IRF8,IRF9,IRX3,ISG15,ITGA4,ITGB1,ITGB2,ITM2C,JAK1,JAK3,KLC3,KLF6,LCP2,LYN,MAD2L1,METAP2,MKNK2,MMP9,MN1,NAA10,NCK1,NEDD…	487 (7)
JAK1	1.246	kinase	Activated	4.223	1.03e-06	BCL2L11,BCL3,BID,CAPN1,CD40,CDKN1A,CSF3,HAMP,HIF1A,ID1,IL11,IL1B,IL6,IL6ST,IRF1,IRF7,IRF9,MAP3K8,OSMR,PSMB9,RUNX1,SAA1,SFTPB,SNAI1,SOCS3,STAT1,STAT2,STAT3,TAP1,TF,TGFB1,TNF,TNFRSF21,USP18	1055 (16)
MAPT	-1.413	other		1.219	1.04e-07	ABCG1,ACLY,ACTB,ADD2,ALDOA,AMPH,ANKS4B,ANXA5,ANXA6,APP,ARF1,ARF4,ARF6,ATOX1,ATP1A3,ATP1B1,ATP6V0D1,ATP6V1A,ATP6V1E1,BASP1,BCL3,BDNF,C1QB,CAMK2D,CAMK2G,CAP1,CAPN1,CAPN2,CAST,CCNB1,CD63,CD74,CD9,CDK5R1,CDKN1A,CFL1,CKB,COL4A4,CORO1A,COX5A,COX7A2,CPLX2,CTSC,CTSD,CTSS,CTSZ,CYBB,CYCS,DBI,DNAJC5,DNAJC6,DOK6,DPYSL2,DRD2,DSCAML1,DYNLL2,EEF2,ENO1,ENO2,ENSA,EPSTI1,FASN,FBXL16,FGFR3,FKBP1A,FUZ,FYN,GAD1,GEM,G…	1689 (20)
EZH2	0.929	transcription regulator	Activated	2.669	1.14e-07	ABCB5,ABL2,ACKR3,ACTB,ADRB1,ALPL,ANXA6,ARHGAP1,BCL11A,BCL2,BCL2L11,BMP1,BMP2,BMP4,BMP7,BMPR1B,C15orf48,CA2,CA5A,CCND2,CCND3,CD63,CD82,CDH1,CDK6,CDKN1A,CDKN2A,CDKN2B,CEBPA,CELF1,CEMIP,CHRNB1,CLDN10,CLEC3B,COL4A1,CRISPLD2,CSF1,CSF3,CSF3R,CTNNA1,CXCL11,CXCL8,CXCR3,CXCR4,CYP1B1,DAB2IP,DKK1,DMRTA2,DNAH2,DNMT1,EFNA1,EGFR,EOMES,EPAS1,FANCB,FGF11,FGF13,FGFR1,FHOD3,FLT3,FLT4,FOXF2,FOXO3,FOXP3,FRZB,GBX2,HG…	1316 (25)
doxorubicin		chemical drug		0.238	1.18e-07	ABCF2,ACTC1,ADM,AKT1,ANXA1,ANXA2,APP,AR,ASNS,ATP2A2,AURKA,AURKB,BAD,BARD1,BAX,BCL2,BCL2L11,BIRC2,BIRC5,BMP4,BRCA2,BTK,BUB1B,CA2,CAMK2D,CASP8,CASP9,CCNB1,CCNB2,CD40,CD44,CDC25B,CDCP1,CDK1,CDKN1A,CDKN2A,CHCHD6,CHEK2,CKM,CREM,CTSB,CTSD,CXCL8,CYBB,DDIT3,DMTF1,DNMT1,DNMT3A,DRAM1,E2F3,EEF1A1,EFEMP2,EGFR,EXO1,F3,FAS,FKBP1A,FOXM1,FOXO3,FOXP3,FTH1,GAD1,GADD45A,GCGR,GLB1,GLIPR1,GPNMB,GPR132,GSR,GSS,HBEGF,H…	1692 (20)
PRDM1	1.063	transcription regulator		-1.715	3.18e-07	ADAM8,AFF3,ALPL,AQP3,ARG2,BCL11A,BCL2L11,BMP5,BTK,CA9,CABP5,CASP8,CASP9,CASZ1,CD44,CD74,CD79A,CDK6,CFH,CRISPLD2,CSF3,CXCR4,CYTH4,EGR2,ERAP1,F5,F9,FAM102A,FTH1,GAD1,GBE1,GPR84,HCK,ID2,IFNG,IGF1R,IL1B,IL6,IL7R,IRF4,IRF7,IRF8,ITGA4,ITPR1,JAG1,JAK1,LAT,LGALS3,LHX4,LIMK2,LIPF,LRRN1,MAP3K5,MAP7D2,MMP25,MT2A,NFAT5,NOS2,NPAS1,PAX5,PCDH18,PDE4C,PIK3AP1,PLA2G4A,PROX1,PSD2,PSMB8,PTPN6,RASL10A,RASSF2,RGS18,R…	1562 (19)
MAPK1	1.523	kinase		-1.162	1.31e-07	AKAP12,ANTXR2,APOE,AR,ARG2,ARHGAP11A,ATP1B1,AURKA,BCL11A,BCL2,BDNF,BIRC5,CAPN2,CCNB1,CCNF,CDH1,CDK5R1,CDKN1A,CHST2,CISH,CRABP2,CSGALNACT2,CTNNA2,CTSB,CXCL11,CXCL8,DEPTOR,DGKI,DLX3,DNMT1,DOCK10,DSE,DUSP2,EGLN3,EGR2,EGR4,EHD1,EPCAM,ERAP1,ERCC1,F9,FAM20A,FAT2,FES,FHL2,FN1,FOXP3,GDPD3,GLS,GNG2,GRAMD1B,HMOX1,IFI30,IFI35,IFIH1,IFIT5,IFNG,IGFBP6,IGSF9B,IL13,IL1B,IL6,IRF7,IRF9,IRS2,ISG15,ITGA5,ITGB3,LAMA…	1214 (21)
KLF2	-2.896	transcription regulator		-1.186	3.29e-07	ACE,ACKR3,ADM,ANGPT2,APLNR,BCL3,BMP4,CCND3,CD40,CD44,CDKN1A,CDKN2B,CEBPA,COL4A1,CXCL8,CXCR3,CXCR4,CYP1B1,DLL1,EFNA1,EPAS1,F2RL1,F3,FOXP3,GADD45A,HIF1A,HPSE,ID1,IFNG,IGF2,IL1B,IL2RG,IL4,IL6,IL6R,IL7R,ITGA4,ITGB1,ITGB2,ITGB3,ITGB4,ITGB7,KDR,KITLG,LEPR,MAP3K5,MMP14,MT2A,NDRG1,NFKBIA,NOTCH1,NOTCH3,NQO1,PGF,PLOD2,PPARG,PTGDS,PTGS2,PTPRJ,RGS3,RUNX2,S1PR1,S1PR5,SELPLG,SEMA3F,SERPINE1,SLC2A1,STAT1,STAT3,…	1058 (18)
trichostatin A		chemical drug		-1.472	1.47e-07	AANAT,ABCB6,ACOT7,ACOT8,ACTB,ADCY1,AGRN,AKAP12,ALPL,AMOT,ANAPC2,ANGPT1,ANKRD1,ANXA6,APOE,APP,AR,ARFIP2,ARG1,ARHGAP1,ATP7A,AURKB,B2M,BAD,BAIAP2,BAX,BCL11A,BCL2,BCL2L11,BDNF,BID,BMP2,BMP4,BMP5,BRCA2,C1QTNF6,CA12,CA5A,CA9,CAMSAP3,CAP2,CAST,CCNA1,CCNA2,CCNB2,CCND2,CD28,CD44,CD79B,CD9,CDH1,CDK1,CDK5R1,CDK6,CDKN1A,CDKN2A,CDKN2B,CEBPA,CGREF1,CISH,CKS1B,CLDN10,CLEC3B,CNTN1,CNTNAP2,COCH,COL11A2,COL2A1,CRA…	1828 (20)
HDAC1	1.044	transcription regulator		-1.871	4.8e-07	ADIPOQ,AGTRAP,AKAP12,ALCAM,AMPD3,ANGPT2,AR,BAX,BDNF,BRCA2,CAVIN2,CCNA1,CCNA2,CCNB1,CCNB2,CCND2,CD27,CD44,CDH1,CDK1,CDKN1A,CDKN2A,CEBPA,CENPX,COL2A1,CSF1R,CTSK,CXCL8,DAB2IP,DHFR,EGFR,EPGN,FABP1,FABP2,FAS,FGFBP1,FN1,FOXM1,FOXP3,GLI1,GLUL,GRM1,ID1,IL13,IL1B,IL4,IL6,INA,ITGB4,KDR,KRT15,LAT,LGR6,LIG1,MAD1L1,MCM10,MCM3,MCM5,MEF2C,MMP9,MPZ,MYBL2,MYH4,MYO1F,NASP,NEXN,NFKBIA,NKD1,NKX3-1,NOS2,PAX2,PAX3,PAX…	1505 (24)
imatinib		chemical drug	Inhibited	-2.923	1.67e-07	APP,ATF6,ATP1B1,ATP1B2,ATP1B3,ATP2B1,ATP6AP1,ATP6V0B,ATP6V0C,ATP6V0D1,ATP6V1A,ATP6V1C1,ATP6V1C2,ATP6V1F,AURKA,BAX,BCL2,BCL2L11,BIRC2,BIRC5,BIRC7,BLNK,BMP2,BMP7,CACNA1B,CALR,CAPN1,CASP7,CASP8,CASP9,CCNA2,CCNB1,CCND2,CDC42,CDC45,CDKN1A,CEBPA,CKS1B,COPB2,COX6B1,COX7A2,CXCL12,CXCR4,CYBB,CYC1,DBF4,DDIT3,DNAJB11,DNAJB6,ECT2,EPAS1,ESPL1,FAIM,FECH,FN1,FOXO3,GADD45A,GFI1B,HMOX1,HRAS,HSBP1,HSP90AB1,HSP90B1…	1579 (21)
TAZ		enzyme		0.625	1.88e-07	ACTA2,ADRM1,ALDOC,AMPH,ANKRD1,ANXA1,ANXA2,ANXA5,ARG1,ARHGAP29,BASP1,BAX,BCL2L11,BDNF,CAMK2N1,CASP8,CASP9,CCNB1,CCND3,CD180,CD2AP,CD40,CD44,CD79B,CDC42,CDK6,CEP85,COX4I2,CXCL12,CXCR4,CYP1B1,EGLN1,EGR2,ESM1,F2RL1,FN1,GBE1,GRB2,HADHA,HIF1A,HMOX1,HMOX2,HP,IL16,IL1B,IL6,IRF4,IRS1,KIT,KLF6,KRT5,LCP1,LDHA,LENG8,LOXL2,LRP2,LUM,LY75,MAD2L1,MANF,MET,MFAP5,MMP25,MRC1,NCF4,NOS2,P4HA1,PCLO,PCNA,PDCD4,PDCD6,PG…	1220 (17)
HGF	3.694	growth factor	Activated	4.088	2.85e-06	ACKR3,ACKR4,ACTA2,ADORA2A,AIMP2,AKAP12,AKAP13,AKT1,ANGPT2,ANGPT4,ANK3,ARNTL,ARPC5,ASNS,AURKA,AURKB,BCL2,BIRC2,BIRC5,BMP2,BUB1,BUB1B,CA9,CALCR,CASP8,CCNF,CD28,CD40,CD44,CDC14A,CDC20,CDC25B,CDC45,CDH1,CDK1,CDKN1A,CDKN2A,CDKN2B,CENPF,CKS1B,CLCF1,COL2A1,COL4A1,CRYAB,CSF1,CTSK,CXCL8,CXCR4,DBF4,DDIT3,DDX11,DKC1,DOK4,DTYMK,DUSP4,EDA,EFNB2,EPCAM,ESM1,F3,FAIM2,FEN1,FN1,FOXM1,GAB1,GBA,GEM,GNA13,GPR4,GPSM2,…	1551 (16)
tacrolimus		chemical drug		0.092	1.96e-07	ABLIM1,ADAM19,ANGPT1,APOD,APP,ARHGEF1,BASP1,BAX,BCL2,BCL2L11,CALB1,CALB2,CASP7,CD74,CEBPA,CHN2,CISH,CKM,COL2A1,CXADR,CXCL8,CXCR3,CXCR4,CYBB,DAB2IP,DOCK9,DPYSL5,DUSP4,ELL2,ETV1,F5,FAM110A,FKBP1A,FN1,FOXP3,GABRA6,GABRD,GNPDA1,GPRC5B,GRIN2C,GZMA,HAMP,HSPD1,ID1,IFNG,IFT80,IL13,IL16,IL1B,IL21,IL4,IRF4,ITGAE,ITGB7,ITPR1,LAT,LBR,MARCKSL1,MYH11,MYH4,MYO1E,NFAT5,NFKBIA,NOS1,NOS2,OCLN,OSBPL3,PA2G4,PASK,PDC…	1221 (15)
Ifnar		group	Activated	4.315	2.05e-07	B2M,CD40,CD74,DDIT3,FCER1G,IFI35,IFIH1,IFNG,IL15,IL1B,IL6,IRF1,IRF7,IRF8,IRF9,ISG15,ITGA4,MMP9,MYD88,NLRC5,PSMB8,PSMB9,RNF213,RSAD2,SPP1,STAT1,STAT2,TAP1,TAPBP,TLR2,TNF,TNFSF10,UNC93B1,USP18,XAF1	855 (16)
FAS	2.266	transmembrane receptor		-0.59	2.08e-07	ACTA2,ANXA2,ARHGDIA,ARHGEF1,ARL4A,BAD,BAX,BCL11A,BCL2,BGN,BID,BIRC2,BIRC5,BTK,CAMK2G,CASP8,CASP9,CAST,CD44,CD83,CDK5R1,CDKN1A,CEBPD,CLASP1,COL15A1,COL4A1,COL4A2,COL8A1,CSF1,CXCL11,CXCL8,CXCR2,CXCR3,DGKZ,EFNA1,EGR2,ERCC1,F2RL1,F3,F5,FAIM2,FAS,FES,FGL2,FOXO3,FPR1,GADD45G,GDE1,GLIPR1,GNAI2,GNG7,GPNMB,GRIA3,HPS5,IFNG,IL10RA,IL16,IL1B,IL6,IMPA2,INPP4A,INPP5D,IQGAP2,IRF1,ITPR1,JMJD6,LAT,LGALS3,LUM,LY75…	1287 (13)
F2	-0.444	peptidase	Activated	3.177	2.26e-07	ACTA2,ADIPOQ,ANGPT1,ANGPT2,APOF,BAX,BCL3,BIRC2,CALD1,CALR,CCNA2,CCND2,CD44,CD63,CDC42EP1,CDKN1A,CITED4,CLIC1,COL4A1,CORO1C,COTL1,CTPS1,CXCL8,CXCR4,CYBB,DAAM1,DHRS9,DKK3,DOCK10,E2F7,EDNRB,EHD4,ELL2,ESM1,F2RL1,F3,FABP1,FHL1,FN1,GABRD,GNA13,HBEGF,HDAC9,HIF1A,HMGA1,HMOX1,IGF1R,IGFBP5,IL13,IL1B,IL6,ITGB1,KDR,KLF6,LMCD1,LOXL2,MAP3K5,MFHAS1,MMP9,MYBL2,MYH11,NCF1,NCF2,NFKBIA,NOS2,NR4A3,NUAK2,NUS1,PDGFRA,…	1649 (16)
SNAI1	2.249	transcription regulator		1.806	4.98e-07	ACTR2,ADD2,ADIPOQ,ANKRD1,BMP4,BMP5,CCND2,CCND3,CDC25B,CDC42,CDH1,CDH4,CDKN1A,CFL1,CGN,CHRDL2,CLDN7,COL2A1,CXADR,CXCL8,DKK1,EPCAM,ERCC1,ESPN,ESRP1,FASN,FLNB,FMNL2,FN1,FST,GFAP,GLI1,GLI2,GSN,HPGD,ID1,ITGA2,ITGB1,KRT8,L1CAM,LASP1,MMP14,MMP9,MYO5A,NES,OCLN,OLIG2,PARVB,PEBP1,PFKP,PTGS2,PTX3,RAB25,RUNX2,SERPINE1,SERPINH1,SLC27A2,SLC29A1,SMAD6,SNAI1,TF,TGFB1,TGFBR2,TGFBR3,TMOD4,TP63,TPM4,VASP,VILL,WAS,W…	1877 (23)
KIT	-4.12	transmembrane receptor		-1.187	2.78e-07	ANKH,BCL2,BCL2L11,BIRC5,BIRC7,CCND2,CCND3,CD164,CD44,CD63,CDKN2B,CISH,CSF2RB,CXCR4,DNMT1,ETV1,GPR34,HMOX1,IFNG,IL13,IL15,IL4,IL6,IRF1,ITGAE,ITGB2,JAK1,KIT,KITLG,LGALS3,LTB4R,MGST2,MITF,PPP2R5A,PPP2R5D,PRKCQ,PSTPIP2,PTPN18,PTPN6,RAB27B,RAB32,SH3BP2,SOCS1,SOCS2,SOCS3,SPP1,STAT1,STAT3,TJP1,TNF	1204 (18)
aspirin		chemical drug		1.07	3.1e-07	ABCG1,ABLIM3,ADM,AFAP1L1,AKAP12,APLNR,APP,AR,ARNTL,BCL2,BDNF,BIRC5,CADM1,CD40,CDKN1A,CDKN2B,CSF1,CSF3,CTSD,CXCL8,CXCR4,CYB5A,DDIT3,DLL4,EDNRB,EFNA1,EFNB2,F2RL1,FBLN5,GHR,GLI1,GRIN2A,HBEGF,HGF,HPGD,IFNG,IGFBP2,IL17RD,IL1B,IL4,IL6,ITGA2,ITGA6,KDR,KIT,KITLG,LIFR,MCAM,MMP13,MMP9,NCF1,NGFR,NOS2,OCLN,PLA2G4A,POSTN,PPARA,PTGS1,PTGS2,RASGRF2,RHOA,RHOC,SELP,SOX4,SOX7,TBX5,TFEB,TGFB1,THBS1,TJP1,TNF,TNFSF10…	1723 (20)
NFATC2	1.222	transcription regulator		0.085	5.2e-07	BCL2L11,CCNA2,CCNB1,CCNF,CCR9,CD40,CD83,CDKN1A,CISH,CMPK2,COL2A1,CRYAB,DAXX,DGKA,EGR2,FAS,FGL2,FOXM1,FOXP3,GCG,GPNMB,HDAC1,IFNG,IKZF1,IL12RB2,IL13,IL15,IL1B,IL21,IL4,IL6,INHBA,IRF1,IRF4,IRF7,ISG15,ITPR1,JARID2,LDHA,MITF,NFKB1,NFKBIA,NFKBIZ,NGFR,NMI,PDCD5,PDZD2,PELI1,PLD1,PLK2,PPARG,PPARGC1A,PTGS2,PTPRK,RCAN1,REL,RELB,RGS2,RORC,RSAD2,SH3BP5,SNAI1,SOCS1,SOCS2,SOCS3,SRC,STAT1,STAT2,STAT5A,TBX21,TGFB…	1314 (16)
STAT5A	1.872	transcription regulator		-0.811	6.16e-07	ABCG1,ADIPOQ,AGR2,ANKRD22,APOE,AR,BAX,BCL11A,BCL2,C15orf48,CASP8,CASP9,CCND2,CCND3,CDH1,CDK6,CDKN1A,CEBPA,CEMIP,CISH,CSF3,CXCR3,CYP1B1,EGLN3,EOMES,EPAS1,ERAP2,ESR2,FAS,FASN,FCER1G,FGFBP1,FKBP14,FOXQ1,GADD45A,GADD45G,GALC,GCHFR,GDPD3,GRHL3,GZMA,GZMK,HAMP,HOXA13,ID1,ID2,IFNG,IL12RB2,IL4,IL6,IL6R,IL6ST,IL7R,IRF1,KIT,KRT5,KSR1,LTA,mir-96,MYL2,NR4A2,PCP4,PPARG,PRLR,PROM2,PSMB8,PTK6,RAB27B,RIMKLA,RORA,…	1266 (16)
SMARCA4	1.056	transcription regulator		-0.66	1.41e-06	ABLIM3,ACE,ACTA2,ADIPOQ,AGMAT,AGR2,ANTXR2,AP1S2,ARL16,ARL4C,ASNS,BCL2,BIRC5,BIRC7,BMP4,C19orf12,CA14,CALB2,CCNA2,CCND2,CD44,CD63,CD74,CDH1,CDK20,CDKN1A,CDKN2A,CDKN2B,CHEK2,CHODL,CKM,CLCF1,CLDND1,CLIC2,CLPX,CNTN1,COTL1,CSF1,CTSB,CTSH,CTSS,CUL4A,CXCL8,CXCR3,CXCR4,CYP1A1,CYP26A1,DHFR,DHRS9,DLL1,DUSP4,EGR4,ELOVL6,EPHB2,ESPNL,F3,FAS,FBLIM1,FBP1,FGFBP1,FGFR2,FHL2,FLNB,FN1,GADD45A,GADD45G,GCHFR,GLI1,GNA…	1675 (20)
valproic acid		chemical drug	Inhibited	-3.327	3.63e-07	ABCG1,ACACA,ACSS1,ADCY1,ADRM1,AMFR,AMPD3,ANK3,ANTXR2,AR,ATF6,ATP11A,AVPR2,BCL2,BCL2L11,BDNF,BIRC5,BSPRY,C1QTNF6,CA12,CALR,CAP2,CASP8,CASP9,CAVIN2,CCND2,CD151,CD40,CD44,CD83,CDH1,CDKN1A,CEBPA,CHAF1B,CHKA,CITED4,CKS1B,COCH,CPT1A,CRHR1,CTPS1,CTSB,CXADR,CXCR4,CYP1A1,CYP1B1,CYP2R1,CYP39A1,DBI,DDIT3,DNAJB11,DNAJB9,DNAJC3,EDEM1,ELOVL2,ELOVL6,FABP1,FABP2,FAS,FNBP1,FRS2,GCLM,GFAP,GINS3,GLUL,GNAI2,GPX7,GRH…	1993 (22)
PTEN	-0.165	phosphatase	Inhibited	-2.558	3.97e-07	ACACA,ADIPOQ,ADM,AGFG1,AKT1,ANGPT1,ANGPT2,ANXA1,AR,ARF4,ARG1,ARHGDIA,ASPH,AURKA,AURKB,BAX,BCL2,BCL2L11,BCL3,BIRC5,BMP1,BNIPL,BPGM,CA12,CA2,CA8,CADM3,CASP7,CCNB1,CCNB2,CCND3,CD40,CD44,CDC20,CDH1,CDK6,CDKN1A,CDKN2A,CDKN2B,CEBPA,CENPS/CENPS-CORT,CFD,CKS1B,COX5A,CSRP1,CTDSPL,CTSB,CTSZ,CUL4A,CXCL11,CXCL8,CXCR4,DHFR,DHRS11,DIABLO,DNPH1,EFNB2,EGF,EGFR,EGR2,ELOVL6,EN1,ENTPD8,EPAS1,ERBB3,EZH1,F3,FAS,FASN,…	1726 (21)
SATB1	-1.616	transcription regulator		-0.203	4.85e-06	ADCY3,BCL2,BLNK,CD40,CDH1,CDKN1A,CSF3R,CTNNA1,CTSD,CYBB,DNMT3A,DUSP4,ENOSF1,EPAS1,EPSTI1,F5,FAM110A,FOXP3,GLRX,GPR18,GPT2,GTF2E1,HSPA8,IKZF1,IL10RA,IL13,IL16,IL4,IL7R,IRF7,IRF8,ITGB1,KITLG,KLF2,LPIN2,MAFA,MAL,NR4A2,P2RY8,PIK3IP1,POU4F1,PRKCB,PTGES3,PTGS2,RASGRP2,RELB,RIPK1,RIPOR2,RUNX1,S1PR1,SIPA1L2,SLC27A2,SPI1,TAOK1,TBX6,TGFA,TMEM117,TNF,TNFSF12,TNFSF13B,TSG101,UHRF1,XAF1	1377 (18)
SOX2		transcription regulator		-1.944	4.16e-07	ACKR3,ACOD1,ADORA2A,AFAP1L2,ALOX5,AMOT,ANGPT1,AQP4,ARPC1B,BIRC5,BMP4,BMPER,CALB2,CD44,CD9,CDH1,CDKN1A,CDKN2A,CERS2,CHADL,CHST15,CLDN7,COBLL1,COL11A2,COL9A3,CRABP2,CREB3L2,CSF1R,CXCL12,CXCL14,CXCL8,CXCR4,CYP26A1,DDC,DKK1,DKK3,DLL1,DLX3,DLX4,DNMT1,DOCK10,DPY30,DSP,DUSP4,EFEMP1,EFS,EGFR,ELOVL1,EN1,EOMES,EPCAM,EPHA2,ESRRB,EVPL,FA2H,FABP1,FABP2,FABP7,FARP1,FBXO15,FRZB,FST,FYN,GAB1,GAB2,GAL3ST1,GATA2,G…	1429 (11)
ID2	1.065	transcription regulator		1.411	5.91e-06	ACTA2,ADM,AURKB,BCL2,BCL2L11,BCL3,BMP7,CCNB1,CCND2,CCR9,CD27,CD44,CD79A,CD83,CDC25B,CDH1,CDK1,CDK20,CDKN1A,CDKN2A,CSF1,CSF2RB,CXCR3,CXCR4,DGKA,DLL1,DLL4,DUSP22,DUSP4,EGR2,EGR4,EOMES,FAS,FCER1G,FGFR3,FOXO3,G6PC3,GADD45G,HES5,HIF1A,IFNG,IL10RA,IL21,IL4,IL6R,IL7R,INHBB,IRF4,IRF8,ITGA3,ITGB3,KLF6,KLF7,LAMA4,LEPR,LTA,MAP3K14,MCAM,MPZ,NFAT5,NFKBIE,NGFR,NOTCH1,NR4A3,PAWR,PIK3IP1,PIK3R5,PLK1,PROM1,PTPN13…	1226 (20)
RNA polymerase II		complex		1.131	4.93e-07	ACTB,ACTC1,ADAM23,ADIPOQ,ALAS1,ALPL,ARG1,ARID5A,ASNS,ATP13A2,ATP6V0A1,B2M,BCL2,BLNK,CA12,CAP2,CASP7,CCNB1,CCNB2,CCND2,CD40,CD82,CD83,CDH1,CDKN1A,CDKN2A,CEBPA,CHEK2,CISH,CKM,CSDC2,CSF1,CXCL8,CXCR4,CYP1A1,CYP1B1,DDIT3,DDX11,DHFR,DIO1,DKK1,DLGAP5,ENO1,EXOSC8,FANCI,GADD45A,GHR,HCST,HP,HPRT1,HSD11B2,ID1,IGDCC3,IGFBP1,IL1B,IL4,IL6,ITGA5,KCNAB2,KCNF1,KITLG,KPNA2,KSR2,L1CAM,MAD2L1,MAL,MAPK1,MCM3,MEF2C,ME…	1491 (13)
IKZF1	2.849	transcription regulator		-0.494	9.24e-06	ACP1,ADAM19,ANTXR1,B2M,BLNK,CCL19,CCND2,CCND3,CD79B,CDK6,CDKN1A,CISH,CSF1,CSF3,CXCR3,CYP7B1,DKK1,DNAJC6,DNM1,DOCK4,DOCK9,DOK4,EPSTI1,EXOC3L1,FGF13,FGFR1,FLT3,FN1,FOXO3,G6PD,GATA2,GRN,IFIT5,IFNG,IL13,IL4,IL6,IL6ST,IL7R,INSR,IRF4,JUP,KIF16B,KIF23,KIT,KITLG,KLF4,LAP3,LCK,LGMN,LHFPL2,LHFPL6,LIG4,LRP1,LYN,MMP14,MYO1B,NCAM1,NFAT5,NFE2,NFIX,NFKB2,NFKBIZ,NGFR,NOTCH1,NOTCH3,NR1H4,NRARP,OPRD1,OPRK1,PAX5,PF…	1259 (16)
troglitazone		chemical drug		-1.006	5.15e-07	AATK,ABCG1,ACADS,ACTA2,ADIPOQ,AK2,ALAS1,ANXA2,AQP3,AQP7,AR,ARF4,ATP10B,ATP2B1,BAD,BAX,BCL2,BIRC5,BMP1,CCNB1,CCND2,CCND3,CDCA7L,CDH1,CDKN1A,CDKN2A,CEBPA,CEBPD,CEP135,CFD,CFL1,CHCHD10,CIB2,CKM,COL15A1,COL4A1,CPT1B,CPT2,CRYAB,CXCL11,CXCL8,CYP1A1,DBI,DDIT3,DGKA,ECT2,EGFR,EGLN3,EIF5,ENO2,ENTPD5,ERO1A,FABP3,FADS2,FASN,FBXW7,FN1,G0S2,GADD45A,GLO1,GPD1,HGF,HIPK2,HIPK3,HMGN2,HMMR,HMOX1,HP,HSPA5,IFNG,IL13R…	1571 (21)
ID3	1.252	transcription regulator		1.713	2.41e-05	ADIPOQ,ADM,BCL2,BCL2L11,BCL3,BMP7,CCNB1,CCND2,CCR9,CD44,CD79A,CD83,CDC25B,CDK1,CDK20,CDKN1A,CDKN2A,CSF1,CSF2RB,CXCL8,CXCR3,CXCR4,DGKA,DUSP22,DUSP4,EGR2,EGR4,ELOVL6,EOMES,FCER1G,FOXO3,FOXP3,G6PC3,GADD45G,HES5,HIF1A,IFNG,IL10RA,IL21,IL4,IL6,IL6R,IL7R,INHBB,IRF4,IRF8,ITGB3,KLF6,KLF7,LEPR,LTA,MAP3K14,MMP9,NEUROD1,NFAT5,NOTCH1,NR4A3,PAWR,PIK3IP1,PIK3R5,PTPN13,PTPN22,PTPN3,PTPN5,REL,RELB,RORA,RPRM,RPS6…	1202 (18)
valsartan		chemical drug		-0.769	6e-07	ADIPOQ,ANGPT2,APP,AQP4,CAPN1,CEBPA,CTSS,CYBA,CYBB,EGF,F3,FHOD3,FN1,GFAP,IFNG,IL1B,IL6,KIT,LEP,MRC1,NCF1,NOS2,NOX1,PAX2,POSTN,PPARG,PTGS2,SERPINE1,SPP1,TGFB1,TNF,UBE2V2	1607 (19)
MYB	-1.409	transcription regulator		0.416	2.67e-05	ADM,ATP2B1,AURKA,BAX,BCL2,BIRC5,BLNK,C15orf48,CCNA1,CCNB1,CCND3,CDH1,CDK1,CDKN2B,COL4A1,COPA,COX6A2,CSF3,CXCL12,CXCR4,EGFR,ESAM,FN1,FOXM1,FUT8,GFI1B,GPR18,GRAP,HSPA5,HSPA8,IGF1R,IGF2,IGFBP5,IL13,IL4,IL6,IL7R,ITPR1,KDR,KIT,KITLG,KLF4,MAD1L1,MAT2A,NFKB1,NFKB2,NMU,NOD2,NOTCH1,PAX6,PCNA,PDE2A,POLA1,PTGS2,PTPN22,RBL1,RGS8,SDC4,SLC25A3,SLC27A2,SNAI1,SOCS2,SPP1,TFEC,TNFRSF9,TULP4	1313 (18)
DDX58		enzyme	Activated	2.092	6.14e-07	ALPL,CXCL8,DLL1,GEM,IFI35,IFIH1,IL1B,IL6,IRF1,IRF3,IRF7,IRF8,ISG15,KLF4,MAT2A,NFKB1,NMI,PTGS2,RSAD2,SOCS1,SOCS3,SPP1,STAT1,STAT2,TNF,TNFSF10,UBA7,UBE2E2,USP18	610 (16)
HDAC4	-1.75	transcription regulator		0.802	2.76e-05	ACTA2,BDNF,C1QC,CACNA1C,CALB1,CAP2,CCNB1,CDKL5,CDKN1A,CDKN2A,CKM,CNKSR2,CNTN1,DGKB,DLL4,DMD,EGR2,FGF13,FST,GADD45A,GPM6A,HDAC1,HDAC4,HDAC5,HDAC9,HIF1A,IGFBP1,IL6,ISG15,KLF2,LDHA,MAG,MAPK1,MAPK10,MBP,MEF2C,MMD2,MMP13,MMP9,MPZ,NBEA,NETO1,NOS2,NR4A2,NRCAM,PPM1E,PRKCB,PTGS2,RGS2,RGS7,RSAD2,RTN1,RUNX2,SH3GL2,SLC17A7,SLC2A1,SNAP25,SYN1,SYN2,SYNGAP1,TNF,TRPV1,TSPAN7,VEGFA	1437 (23)
TGFB1	3.074	growth factor		1.901	1.31e-21	ABCF1,ABCG1,ABI2,ABLIM3,ACE,ACLY,ACSS1,ACTA2,ACTC1,ADAM19,ADGRG2,ADI1,ADIPOQ,ADK,ADM,ADRA1D,AGR2,AIF1L,AK1,AKT1,ALDOA,ALDOB,ALOX5,AMD1,AMER2,ANGPT1,ANKH,ANKRD1,ANXA2,APLNR,APOE,APP,AQP11,AQP9,ARF1,ARF4,ARG1,ARHGAP19,ARHGAP22,ARHGAP35,ARHGEF2,ARL4A,ARPC2,ASNS,ASPM,ATXN1,AURKA,AUTS2,AVP,B2M,B3GALT2,B4GAT1,BAD,BARD1,BAX,BCL2,BCL2L11,BCL3,BCL9,BDNF,BGN,BID,BIRC5,BMP1,BMP2,BMP4,BMP7,BMPR2,BUB1,BUB1B,B…	2138 (20)
ZBTB17	0.032	transcription regulator		-0.27	6.26e-07	ANLN,ASPM,AURKB,BCL2,BUB1B,CAMK2N1,CCNA2,CCNB1,CCNB2,CDC20,CDK1,CDKN1A,CDKN2B,CENPF,DDIT3,ECT2,FOXG1,FOXM1,HMMR,IQGAP3,KIF11,KIF20A,KIF22,KIF2C,KIT,MKI67,NCAPH,NDC80,NEK2,NGFR,NOCT,NUSAP1,OSMR,PBK,PLK1,PRC1,RACGAP1,RHOA,SGO1,SOCS1,TNFAIP2,TOP2A,TPX2,UBE2C,VPS72	1478 (23)
CREBBP	-0.258	transcription regulator		-0.698	6.5e-07	ADCYAP1,ADORA2A,AKAP12,ALAS1,ANGPT1,ANXA6,AQP11,AR,ARID5A,ATF6,B2M,BCL2,BIRC5,BMP7,CA2,CAMK1G,CAMK2D,CAMK2G,CBL,CCND2,CCND3,CD44,CDH1,CDKN1A,CEBPA,CKB,CKM,COL2A1,CORO2B,CRISPLD2,CSF1,CXCL12,CXCL8,CXCR3,CXCR4,CYBB,DDC,DHFR,DUSP22,DUSP4,EGR2,EOMES,EPSTI1,ERCC1,ESAM,EVL,FDX1,FGFR3,FMNL2,FNBP1,FRMD4B,FUT7,GFI1B,GFRA1,GLI1,GNG2,GPR18,GRIA3,GRIN1,GRIN2A,GRIN2C,GRIN2D,GRIN3B,GRM1,HAMP,IFNG,IGF1R,IL10RA,…	1308 (16)
glucocorticoid		chemical drug		-1.533	6.56e-07	ABCC8,ACHE,ADRB1,ALOX5,ANXA1,AVP,BAX,BCL2,BCL2L11,BCL3,BDNF,CALD1,CCND3,CD44,CD74,CD79B,CDKN1A,CEBPD,CLIP2,CPT2,CRIP1,CSF1,CSF1R,CSF3,CXCL8,CXCR4,DBP,DDIT3,EGFR,FAS,FASN,FN1,FOXP3,G6PD,GABRP,GLUL,GRN,HMOX1,HRAS,IFNG,IGFBP1,IL10RA,IL11,IL13,IL16,IL1B,IL4,IL6,IL6R,INPP5D,INSR,IRF8,JAK3,KRT5,LEP,LTA,MAOA,MMP13,MMP9,MT2A,NCF1,NCF2,NFKBIA,NGF,NOD2,NOS1,NOS2,NR4A2,PCK1,PER1,PER2,PER3,PFKL,PPARA,PPARG,P…	1223 (15)
TAC1	3.132	other		1.459	6.7e-07	BAX,CRHR1,CUX2,CXCL8,CXCR4,EGFR,FOXL1,GFAP,HIF1A,HMOX1,IFNG,IL1B,IL4,IL6,KCND2,KITLG,MAPT,NFKB1,NGF,NOS1,NOS2,PDE1C,PDYN,PNOC,PRKACA,PTCH1,PTGS2,SELP,SERPINE1,SLC6A2,SOX13,TAC1,TGFB1,TNF,TNFSF11,VTN	1056 (18)
FCGR2A		transmembrane receptor	Activated	3.427	7.79e-07	ACOD1,CD40,CXCL8,F2RL1,FAS,GPR84,IFNG,IL1B,IL6,IP6K2,IRF7,ISG15,MARCKSL1,NOS2,PTGS2,SERPINE1,SLC2A6,STAT1,TNF,USP18,VEGFA,XAF1	974 (16)
ANXA1	-3.284	enzyme		-0.735	7.79e-07	AKT1,ANGPT2,ANXA1,ANXA2,ANXA4,CD83,CDH1,CSF1,CXCL8,CXCR4,FARSA,IL1B,IL6,ITGB1BP1,ITGB2,NOS2,PLA2G4A,PLAU,PTGS2,RORC,TIMP2,TYMP	938 (14)
FGFR2	-2.973	kinase		1.399	8.4e-07	AMOT,B4GALNT4,BAX,BCL2,BMP4,BMPER,CA2,CA4,CCND2,CDH1,CDKN1A,COL4A1,COL4A2,CPE,CTSC,CTSH,DKK1,DLL1,DRAM1,EN1,FAS,FGF8,FGFR2,FLRT3,FN1,FOXQ1,FST,GLIPR1,GPR27,GPT2,GRB10,HHIP,HRAS,ID2,IGF2,IL1B,INHBB,LAMA1,LGALS2,MBP,MEST,MSX2,MYO1F,NOG,NOTCH1,PCOLCE,PDGFRA,PLP1,PTPRA,RUNX2,SFRP1,SNAI1,SOX7,SPP1,TFEC,TTR	1536 (25)
SIRT1	-0.058	transcription regulator	Inhibited	-2.291	8.89e-07	ABCG1,ACADL,ACTB,ADIPOQ,AGTRAP,AKT1,ANXA4,AQP11,ARG1,ATF7,AURKB,BAX,BCL2,BDNF,BIRC5,BNIP3,CA12,CCNB2,CCND2,CCND3,CD63,CD74,CD79B,CD81,CD83,CD9,CDH1,CDKN1A,CDKN2A,CDKN2B,CLCA1,CMIP,CMPK2,COL2A1,CORO1A,CPT1A,CPT1B,CYCS,CYP1A1,DBP,DDIT3,DHX58,DKK1,EDEM1,EIF2A,EIF2S2,ENTPD8,EPAS1,ERO1A,EVPL,FAS,FASN,FGFR1,FGFR3,FN1,FOXO3,FOXP3,GADD45A,GFPT1,GLI1,GNG13,GPAT4,GRIP1,HCK,HGF,HIF1A,HMOX1,HSPA5,ID1,IFNG,IG…	1431 (20)
ANGPT2	2.633	growth factor	Activated	2.741	0.0065	ACTA2,ARHGEF2,ARL4C,ASPHD1,BCL2,BCL2L11,CALR,CDKN1A,COMT,CRYAB,CRYBB3,CYBA,CYBB,DBNL,DDIT3,EGFR,EPHX2,FAS,FEN1,FKBP2,FLT4,FN1,HDAC4,HDAC5,HIF1A,HMOX1,HSPA5,HSPD1,IL1B,IL6,JMJD6,KLF5,KPNA2,LARP4,LEP,LEPR,LIG4,LYN,MAPK10,MAPK12,MFGE8,MGST1,MMP9,NCF1,NDE1,NOX1,NPHS1,NR3C2,P4HB,PDCD4,PDIA3,PDIA5,PDIA6,PLAU,POLA1,POSTN,PPARA,PTGS2,RCAN1,RDH10,RFC2,RFC4,RPA2,RPA3,SERPINE1,SNAI1,SOCS7,SOD3,SPTLC3,STK17A…	1335 (17)
PSEN1	-0.229	peptidase		-0.284	9.69e-07	ABCG1,ACTB,ALDOA,AMPH,ANKS4B,APOE,APP,ARF4,ARF6,ARHGDIG,ATOX1,ATP1A3,ATP1B1,ATP2A2,ATP6V1A,ATP6V1E1,BASP1,BAX,BDNF,C1QA,C1QB,C1QC,CAMK2D,CAP1,CD74,CD9,CDK5R1,CFL1,CKB,COX7A2,CPLX2,CTSC,CTSD,CTSS,CTSZ,CUEDC1,CYCS,DBI,DBP,DLL1,DNAJC5,DPYSL2,DSCAML1,DYNLL2,EGFR,ELOVL4,ENO1,ENO2,ENSA,FBXW7,FKBP1A,FMN2,FOXO3,GFAP,GNA12,GNAO1,GNB1,GNG2,GOT2,GPM6B,GRIN1,GRIN2A,HES5,HESX1,HINT1,HK1,HSPA5,HSPA8,HSPD1,HSPE…	1621 (22)
NR3C1	-0.177	ligand-dependent nuclear receptor		-1.394	9.91e-07	AATK,ACTA2,ACTB,ACTN2,ADM,ADRA1D,AKT1,ANXA1,APOE,APP,ARPC2,ARRB1,ATP1B1,ATP6AP1,ATXN1,AVP,B2M,BARD1,BAX,BCL2,BCL2L11,BDNF,BIRC2,BMP2,BOK,BTK,CAPN2,CARD14,CASP7,CASP9,CAVIN2,CD83,CDKN1A,CEBPA,CEBPD,CKS1B,CLCF1,CLK2,COMT,CORO1C,CPEB4,CRABP2,CRYAB,CSRNP2,CUL4A,CXCL8,CXCR2,CXCR4,DAPK2,DAXX,DBI,DDC,DDX5,DIABLO,DNAJC15,DPP7,DUSP22,DUSP4,DYNLL2,EFNA1,ELMOD1,EPB41L4B,F2RL1,F3,FAM89B,FCER1G,FGD4,FN1,FNTA,…	1814 (18)
CKAP2L	2.229	other	Activated	5.831	1.03e-06	AURKB,BIRC5,BUB1,CCNB1,CCNB2,CDC20,CDK1,CENPF,CENPH,CENPP,ERCC6L,ESPL1,FBXO5,KIF20A,KIF23,KIF2C,KMT5A,LMNB1,MAD2L1,NCAPD2,NCAPG,NCAPH,NDC80,NEK2,PLK1,PLK4,PTTG1,RAB1A,SGO1,SPC24,SPC25,SPDL1,TUBA1B,UBE2C
EGFR	-1.237	kinase	Activated	2.082	4.64e-06	ACOT7,ACTA2,ACTB,ACY1,ADGRL3,AKT1,AMD1,ANXA1,APP,AR,ARG1,B4GALT3,B4GAT1,BAX,BCL2,BCL2L11,BIRC5,BTC,BZW2,CCNA2,CD164,CD63,CDCP1,CDH1,CDK1,CDK6,CDKN1A,CDKN2A,CELF1,CHKA,CNTN3,COL8A1,CRMP1,CRYAB,CTSK,CXCL12,CXCL14,CXCL8,CXCR4,DDIT3,DUSP4,E2F3,EDEM1,EFNB2,EFNB3,EGF,EGFR,EPCAM,EPHA2,ERBB3,ESR2,EXOSC5,F2RL1,F3,FABP7,FAP,FASN,FKBP11,FOXP3,GADD45A,GALNT18,GFAP,GHR,GPC1,GPER1,GPM6B,GRN,GXYLT1,HAMP,HBEGF,H…	1628 (19)
P38 MAPK		group		1.66	1.03e-06	ADIPOQ,ANGPT1,ANK1,ANXA5,AQP4,ARG2,BAX,BCL2,BDNF,BGN,BIRC5,BMP2,BNIP3,CCND2,CCNF,CD40,CD44,CD82,CD83,CDKN1A,CDKN2A,CEBPA,CEBPD,CRHR1,CSF3,CTSK,CXCL11,CXCL12,CXCL8,CXCR4,CYBB,CYP1A1,CYP4F3,DDC,DDIT3,DGKA,DIO2,EDNRB,EGR2,F3,FAS,FN1,FST,GCG,HIF1A,HMOX1,HP,HSPA5,IFNG,IGFBP5,IL11,IL13,IL1B,IL6,INHBA,IRF7,ITGA4,ITGB2,ITGB3,ITGB4,KLF15,KLF4,KLF5,LDB3,LEP,MAL,MEF2C,MITF,MMP13,MMP9,MYBPH,MYH11,MYLPF,NFAT5…	1266 (14)
E. coli B5 lipopolysaccharide		chemical - endogenous non-mammalian	Activated	4.381	1.12e-06	ACKR3,B2M,BCL3,BIRC2,CCL19,CCL25,CCR9,CD40,CD44,CD83,CDK6,CDKN1A,CEBPA,CSF3,CSF3R,CXCL8,CXCR2,CXCR3,CXCR4,CYBB,DBI,EEF1A1,EGFR,F3,FABP1,FASN,FOXP3,GCLM,GNPNAT1,HMOX1,IFNG,IGFBP1,IL11,IL12RB2,IL13,IL13RA2,IL15,IL16,IL1B,IL21R,IL4,IL6,IL6R,IL6ST,IL7R,INHBB,IRAK3,IRF1,MAP3K8,MAT1A,MAT2A,MMP13,MYD88,NCF1,NCF2,NEDD4L,NFKBIA,NOD2,NOS2,PAX5,PDE4B,PPARGC1A,PPIA,PSMA5,PTGS2,SELENOP,SEPSECS,SERPINE1,SOCS2,…	1221 (15)
epigallocatechin-gallate		chemical drug	Inhibited	-3.6	1.12e-06	ADORA2A,ANGPT1,ANGPT2,APP,AQP4,AR,BAD,BAX,BCL2,BIRC2,BIRC5,CA2,CACNB3,CALCR,CASP8,CASP9,CDH1,CDKN1A,CDKN2A,CEBPA,CSF3,CTSK,CXCL8,DAPK2,DIABLO,DNMT1,EGFR,F3,FAS,FN1,FOXO3,FOXP3,GADD45A,GLI1,GSR,HIF1A,HMOX1,IFNG,IGF1R,IL1B,IL6,IL6ST,IRF1,ISG15,ITGB3,JAK3,JUP,KDR,LEP,MAP3K5,MKI67,MMP13,MMP9,NFKBIA,NOS1,NOS2,NOTCH1,NR4A2,OCLN,PCNA,PDIA4,PLAU,PRKCE,PTGS2,PTN,RBP4,REL,RELB,RNF216,SCG2,SERPINE1,SFRP1,SL…	1141 (13)
IL1		group	Activated	2.119	1.16e-06	ACACA,APOE,APP,AR,AVP,BAX,BCL2,BDNF,BMP2,CD40,CDKN1A,CEBPD,COL2A1,CPT1A,CSF1,CSF1R,CSF2RB,CSF3,CTSB,CTSC,CXCL11,CXCL8,CYP1A1,DDC,EGFR,F3,FAS,FN1,FPR1,FST,FTH1,FZD5,GFAP,GGT1,GLS,HGF,HIF1A,HMOX1,HP,IFNG,IGF1R,IGFBP1,IL11,IL17RD,IL1B,IL21,IL4,IL6,INHBA,IRF1,IRF4,ITGB2,KIT,KITLG,KLF6,KYNU,LEP,LRP1,MAPK1,MMP13,MMP9,MTTP,NGF,NGFR,NOS2,NOX1,NR1H4,NR1I2,NRP2,NTF3,PDGFRA,PLA2G4A,PLD1,PPARA,PPARG,PPARGC1A…	1125 (15)
EOMES	2.199	transcription regulator		-1.393	4.59e-05	ACTA2,ACTC1,ADCYAP1,ADM,ALCAM,ANXA1,APLNR,BCL2,CAP2,CDH8,CEMIP,CRABP1,CXCR4,CYP26A1,DNAJC15,DUSP4,EGFLAM,EOMES,FOXP3,FREM1,FRZB,FZD8,GSC,GZMA,HOXA13,IFNG,ITGA2,ITGA4,KDR,LHX9,MXRA5,NAV2,NEFL,NRP2,PCDH19,PDGFRA,PLXNA4,RGS2,RND3,ROBO2,STAT3,SV2B,TBR1,TBX6,TGFBI,TNFSF10,WNT3,ZIC2,ZNF521	472 (7)
TICAM1	0.749	other	Activated	3.883	1.26e-06	ACOD1,ATP6V1E1,BCL3,CD40,CEBPD,CMPK2,CXCL11,CXCL8,EDNRB,FAS,FPR1,IFNG,IL15,IL1B,IL4,IL6,IRF1,IRF3,IRF7,ISG15,JAG1,MAFF,MCM2,MET,MKI67,NFKB1,NFKB2,NFKBIA,NFKBIZ,PDE4B,PELI1,PSTPIP2,PTGS2,RELB,RSAD2,SERPINE1,SLC7A2,SOCS1,SOCS3,TFEC,TLR2,TNF,TNFSF10,TNFSF11,TSC22D1	702 (18)
EP400	-0.127	other	Activated	3.779	1.26e-06	CCNA2,CCNF,CDC20,CDKN1A,CDKN2A,CENPF,E2F7,E2F8,FBXO5,FOXM1,GLB1,HESX1,IFNG,INCENP,MAPK12,MCM3,MCM4,MYBL2,NCAPG2,NEK2,PCNA,PLK1,PPARG,RASSF1,RBL1,SGO1,TBX21,UHRF1	500 (7)
IFNA2		cytokine	Activated	2.39	1.26e-06	ALOX5,ANXA1,B2M,BAX,BCL2,BIRC5,CBFB,CCDC92,CD28,CDKN1A,CDKN2A,CDKN2B,CISH,CMPK2,CXCL11,CXCR3,CYB5A,DIABLO,EFNB3,EGLN3,ENPP1,FAS,GEM,HBEGF,HIF1A,HSH2D,IFI35,IFIH1,IFIT5,IFNG,IL12RB2,IL13,IL1B,IL4,IL6,IRF1,IRF7,IRF9,ISG15,KCNJ1,LAPTM4B,LPAR6,LYN,MAL,MET,MMP9,MT2A,MX2,MYRF,NPDC1,NPTX2,PARP12,PHF11,PPP2R2C,PSME1,PTTG1,RASSF1,RBL1,RIPOR2,RSAD2,SAMSN1,SEPTIN4,SH2D1A,SLC18A2,SOCS1,SOCS2,SOCS3,STAT1,STAT…	777 (15)
CD38		enzyme	Activated	2.661	1.27e-06	ACTA2,ALDOA,ALDOC,ANXA2,ANXA6,ASNS,ATP1B1,B4GALT7,BNIP3,CCND2,CD44,CISH,CRELD2,CRIP1,CSF2RB,EAF2,EGLN1,EGLN3,ELL2,EPS8,ERO1A,FGL2,FN1,GADD45G,GALK1,GBE1,GLIPR2,HEPACAM2,HMMR,IFI30,IL6,IL6R,ITGB7,KCNAB2,LFNG,LGALS3,LGALSL,LMO7,LTA,MANF,NABP1,NCAM1,NDRG1,NEK2,P4HA1,PAX5,PCP4,PDIA6,PFKL,PFKP,PGM1,PKIB,PKM,PPARGC1A,PPP3CC,PRDX4,PYCR1,RASGRP2,RPN1,SCEL,SDF2L1,SLAIN1,SLC2A1,SOCS1,SOCS2,SOCS3,SPCS2,TGFB…	1560 (20)
SERPINF1	-0.143	other	Inhibited	-3.302	1.28e-06	ACTA2,ADIPOQ,BAD,BAX,BCL2,BDNF,BID,CEBPA,CRYAB,CSPG4,CXCL8,CYBA,CYBB,ENO2,G0S2,KCNJ10,LOXL1,LOXL2,NFKB1,NFKBIA,NGF,NOS2,OCLN,OLIG2,PDGFRA,PPARG,PPARGC1A,RHO,RLBP1,SELP,SOX10,TGFB1,THBS1,TJP1,TNFSF10	1270 (22)
AHR	2.006	ligand-dependent nuclear receptor		1.401	1.29e-06	ABCB6,ACACA,ACKR3,ACTA2,ACTL6A,ADAM19,ADIPOR2,ADM,AKR1A1,ALDOA,ALOX5,APP,ARG2,ATOH8,ATP2B1,BAX,BZW2,C1QA,C1QB,C1QC,CAMK2N1,CARD11,CASP8,CCL19,CCNA2,CCNB1,CCND3,CCNF,CCR9,CD28,CDC25B,CDH1,CDK1,CDKN1A,CDKN2A,CDKN2B,CEBPA,CERS2,CERS3,CERS4,CGREF1,CHST2,COL11A1,COL12A1,COL4A1,COL4A2,COL9A3,CSF2RB,CTSD,CXCL11,CYP1A1,CYP1B1,DHFR,DIO1,E2F8,EFEMP1,EGLN1,EGLN3,EGR2,EHD1,EMILIN2,ENO1,EPB41L5,EPHX2,ESRRG,FA…	1614 (16)
NFKB2	3.372	transcription regulator		1.286	4.62e-05	ANXA5,AR,BCL2,BCL2L11,BMP2,BMP4,CA8,CCL19,CD83,CDKN1A,COCH,CTSS,CXCL12,CXCL8,CXCR4,DCLK1,DMTF1,FAP,FOXG1,FZD5,GAL3ST1,GPR183,GRIN3A,HAMP,IGFBP5,IL1B,IL21,IL34,IRF4,LMCD1,LTA,MARCKSL1,MAT2A,MMP9,NFKB2,NOD2,ORAI1,PCYT1B,PDGFRA,PER2,PSMB8,PTGS2,RRAD,SEMA3E,SYN1,TMEM35A,TNF,TNFAIP2,TRAF1,WNT10A	1028 (14)
PGR		ligand-dependent nuclear receptor		-1.152	1.46e-06	ACOD1,ADAMTS18,ADARB1,AKAP13,AMD1,AR,ATP1B1,ATXN1,BIRC2,BUB1,CA12,CALD1,CAPN2,CCNB1,CCNB2,CCND3,CD44,CDC20,CDH12,CDK1,CDKN1A,CEBPA,CEBPD,CLDN7,COMT,CPT1B,CPT2,CREB3L2,CSRP1,CTDSPL,CTSD,CXCL8,DDC,DPYSL2,DSCAM,EFNA3,EGFR,EIF5B,ELL2,EPAS1,F2RL1,F3,FAM89B,FN1,GLS,GLUL,GPER1,GRB10,GRIA3,HBEGF,HIF1A,HPGD,HSD11B2,ID1,IFI35,IGFBP1,IGFBP5,IRF7,IRS1,IRS2,ISG15,ITGA6,ITGB1,ITGB4,KCNK1,KLF4,KLF5,KLF9,KRT5,LI…	2220 (22)
decitabine		chemical drug		-1.727	1.52e-06	ABCC8,ADAM23,ADCY5,AGRN,AKAP12,ALOX5,AMOT,ANAPC2,ANKRD1,ANXA2,APOE,AR,ATP7A,B2M,BAIAP2,BAX,BCL11A,BCL2,BCL2L11,BDNF,BID,BMP4,BMP5,BMPR2,BNIP3,BRCA2,CA12,CA9,CADM1,CAMSAP3,CAP2,CASP8,CASP9,CASZ1,CCNA1,CCNA2,CCND2,CCND3,CD226,CD44,CD79B,CD9,CDH1,CDH4,CDK1,CDK5R1,CDK6,CDKN1A,CDKN2A,CDKN2B,CGREF1,CHRNB3,CNTN1,CNTNAP2,COMT,COPA,CRABP2,CRMP1,CRTAC1,CTBP2,CTNNBIP1,CXCL12,CXCR3,CXCR4,CYP1A1,CYP1B1,CYP26A…	1734 (20)
SP600125		chemical drug		-1.155	1.55e-06	ADM,ALOX5,APOE,ATF6,ATP6AP2,BAD,BAX,BCL2,BCL2L11,CA4,CCNB1,CD2AP,CD44,CD83,CDK1,CDK5R1,CDKN1A,CHAC1,COL4A1,COL4A2,COL8A1,COX7A2,CPT1B,CREB3L2,CSF1R,CSF3,CSPG4,CXCL8,CXCR4,CYGB,CYP1A1,DDIT3,DKK1,DNMT1,F3,FAS,FASN,FLRT3,FN1,FOXP3,FOXQ1,GADD45A,GNS,GRB10,HAS1,HMOX1,HSPA5,IFNG,IL11,IL13RA2,IL15,IL1B,IL4,IL6,IL6R,INHBA,IRS1,ISG15,ITGA2,ITGA3,ITGA6,ITGB4,LAMA1,LAMA5,LGALS2,MAPK8IP1,MMP13,MMP9,NFKBIA,NO…	1542 (16)
PSMB11		peptidase		-0.059	1.78e-06	ADCY2,BMPR1B,CCL25,CD28,CDH4,CLDN7,COL4A6,COL5A3,CTSS,CXCL12,EGFLAM,GADD45A,GFAP,GNB3,GNG13,HMOX1,HPSE,IL2RG,ITGB7,KIT,L1CAM,LAMA1,LGALS3,LIFR,LY75,MAPK12,NCAM1,NCF1,NR4A2,NTN4,OCLN,OLFML2B,PARVB,PIK3CG,PIK3R5,PRKCB,PRSS16,PTGS2,PTK2B,RELT,ROBO2,S1PR1,THBS1,THBS3,TNFRSF11A,TNFRSF1B,TNFRSF21,TNFSF10,TRAF1	1102 (7)
KDM1A	0.185	enzyme	Activated	3.883	1.84e-06	ACP1,ADCY5,ADM,ARNTL2,ATP6V0E2,BARX2,BCL3,BMP2,BRCA2,C1orf116,C1QB,CCNA2,CCND2,CD63,CD74,CD9,CDH1,CDH4,CDKN1A,CENPF,CENPK,CHAF1B,CHD4,CLCN2,CLDN7,COL4A4,CTNNA1,CTSC,CTSD,CTSS,CTSZ,CXADR,CYBB,DKK1,DNMT1,DOK6,DRD2,E2F8,ELL2,EOMES,EPSTI1,FASN,FOXM1,FOXN4,GFAP,GFI1B,GPNMB,HIF1A,HMOX1,ID2,IGF1R,IGFBP2,IL21R,IQGAP2,IRAK3,IRF7,ISG15,ITGB2,KCNAB2,KLF2,KRT8,LCK,LCP1,MCM2,MCM3,MCM4,MCM6,MCM8,MPEG1,MSN,MSX2…	1533 (23)
bleomycin		biologic drug	Activated	2.663	1.84e-06	ACKR3,ACTA2,AKT1,ANGPT1,ANGPT2,ARG1,BAX,BCL2,BMP1,BMP4,CDC25B,CDKN1A,CEBPA,CHAC1,CTSD,CTSK,CTSS,CXCL12,CXCR4,E2F7,EGFR,FABP1,FAP,FAS,FGFR1,FN1,FRZB,GAB1,GAB2,HBEGF,HIF1A,ID1,IFNG,IL13,IL13RA2,IL1B,IL4,IL6,IRAK1,ITGB1,JAG1,JAK1,KITLG,KLF15,LAMA1,LGALS3,LMNB1,MAPKAPK2,MID1,MMP14,MMP9,MRC1,MSN,NOS2,PCNA,PLA1A,PLA2G15,PPARGC1A,PRPF19,PTTG1,SDC4,SERPINE1,SFRP1,SNAI1,SOCS2,SPP1,STAT3,STK17B,TGFB1,TGFBR…	1757 (19)
LY294002		chemical drug	Inhibited	-2.162	1.89e-06	ACACA,ACKR3,ACTA2,ADIPOR2,AGL,AKT1,ANGPT2,APOE,AQP3,AR,ATP2B1,ATP2B2,AURKA,BAD,BAX,BCL2,BCL2L11,BDNF,BIRC5,BMP2,BRAP,BRCA2,BTK,BUB1B,CA9,CCNA2,CCNB1,CCND2,CCND3,CD2AP,CD44,CD74,CD83,CDH1,CDK5R1,CDK6,CDKN1A,CDKN2A,CDKN2B,CEBPA,CHRNB4,CPA2,CREM,CRHR1,CSF3,CTNNA2,CUL4A,CXCL8,DDIT3,DHFR,DSCAM,DUSP4,EFNB2,EGFR,EGR2,EPAS1,ERBB3,ERCC1,F3,FAS,FASN,FEN1,FN1,FRK,GCG,GEM,GFAP,GPD1,GPR137B,GPR183,GRB10,GRN,G…	1371 (17)
IL12 (complex)		complex	Activated	3.007	1.99e-06	ACADL,BCL3,CCL19,CD226,CD28,CD44,CD63,CDH1,CISH,CSF1,CXCL11,CXCL8,CXCR3,EOMES,FAS,FLT4,FOXP3,FUT7,GADD45G,GZMA,HLX,IFIH1,IFNG,IL12RB2,IL13,IL15,IL1B,IL21,IL4,IL6,IL7R,IRF1,IRF4,IRF8,ISG15,ITGA4,ITGA6,ITGAE,ITGB2,KIT,LTA,MAP3K8,MARCO,MMP9,MYD88,NOS2,PDCD4,PLAU,PTGS2,RPA1,RPA2,RPA3,RRAD,SELP,SELPLG,SH2D1A,SOCS1,SOCS2,SOCS3,STAT4,TBX21,TFRC,TGFB1,TGFBR2,TLR2,TNF,TNFRSF1A,TNFRSF9,TXK,VEGFA	1108 (15)
CD40	3.125	transmembrane receptor	Activated	4.042	1.99e-06	BAX,BCL2,BCL2L11,BIRC5,CALR,CCNA2,CCND2,CCND3,CD27,CD40,CD44,CD83,CDK6,CDKN1A,CSF1,CSF3,CXCL12,CXCL8,EDEM1,F3,FAIM,FAS,HSH2D,HSP90B1,HSPA5,IFNG,IL10RA,IL15,IL1B,IL4,IL6,IL6R,IRF1,IRF4,ITGB1,ITGB2,KLF4,KLF9,LGALS3,LTA,MAP3K14,MET,MMP14,MMP9,NFKB1,NFKB2,NFKBIA,NOS2,PSMB9,PTGS2,REL,RGS13,SAMSN1,SERPINE1,SLC2A1,SYVN1,TAP1,TAPBP,TBX21,TLR2,TLR9,TNF,TNFRSF9,TNFSF10,TNFSF13B,TRAF1,TRAF4,TRAF5,VEGFA,ZBTB…	1067 (13)
bucladesine		chemical toxicant	Inhibited	-2.623	2e-06	AANAT,ADCY8,ADM,AGL,AIP,ANXA1,APOE,AR,BCL2,BDNF,CALCR,CAMK1G,CASZ1,CD44,CDH1,CDK5R1,CDKN1A,CHST2,CITED4,CLCF1,CPT1A,CREM,CRYAB,CXCL8,CXCR4,DIO1,DIO2,DMD,DRD4,EGLN3,EGR2,ENO2,ENPP1,EOMES,ESM1,ETNK1,F3,FDX1,FGFR1,FN1,FST,GEM,GFAP,GLUL,GXYLT1,HAS1,HHIP,HMOX1,HSD11B2,HSD3B1,ID1,IFNG,IGF1R,IGF2,IGFBP1,IGFBP5,IGFBP6,IL13,IL1B,IL4,IL6,INHBB,IRS2,ITGB2,JAK3,KCNAB2,KIT,KITLG,LEP,LIPE,LRRC73,LXN,MAP3K5,MAT…	1687 (20)
E. coli B4 lipopolysaccharide		chemical toxicant	Activated	3.943	2.39e-06	ACOD1,AMPD3,ANXA1,BAD,BAX,BCL2,BID,C1QB,CALML4,CASP7,CASP8,CASP9,CD40,CD83,CSF3,CXCL8,CYTH4,ECRG4,ETNK1,F13A1,F3,F5,FAS,FBLIM1,FCER1G,FGL2,FLT3,FPR1,GADD45G,GLIPR1,GNAI1,GPNMB,HGF,HMOX1,IFI35,IFNG,IL13,IL15,IL1B,IL4,IL6,INPP5D,INVS,IRAK3,KIF20B,KLHL21,KMO,LCP1,LCP2,LRRFIP1,MRC1,NCF1,NEUROD4,NFKB1,NFKBIA,NOS2,NOX1,PANK1,PDLIM5,PLA2G4A,PLEK,PPARA,PSMB8,PTGS2,PTPN6,RAB20,RELB,RHOC,RSAD2,SAMSN1,SERPI…	1140 (17)
FYN	2.268	kinase		0.137	2.41e-06	CMIP,DAB1,EGFR,EGR2,FOXP3,IFNG,IL13,IL1B,IL21,IL4,IL6,IRF4,MAPT,MBP,NOTCH1,PENK,PLP1,PTGS2,PTPN5,RORA,RORC,SOCS3,SUMO1,TNF	1117 (18)
Tlr		group		1.986	2.43e-06	ARG1,CD40,CD83,CISH,CXCL8,CXCR2,GNAI3,GPR34,HBEGF,ID2,IFNG,IL1B,IL6,IRAK3,IRF1,IRF4,IRF7,JAG1,NFKBIA,NOS2,NOTCH1,PAX5,PTGS2,RGS14,RGS18,RGS20,SEMA3A,SIGIRR,SOCS1,SOCS3,STAT1,TNF,TNFSF13B,WNT5A	1068 (15)
NEUROG1		transcription regulator		-0.87	2.43e-06	CAVIN2,CCND2,CD82,CDK5R1,CEMIP,CFH,DSP,EPAS1,F2RL2,FABP3,FAP,FN1,GAS2,IL6,INHBA,ITGB3,LCP1,MEST,MMP9,NEO1,NOG,P4HA2,PAPPA,PLK2,RHOA,RIPOR2,SCG2,SLC43A3,SPOCK1,SULF1,THBS1,TMEFF2,TMTC2,TSPAN7	929 (7)
cardiotoxin		chemical - other	Activated	3.801	2.44e-06	ATP6V1A,B2M,BDNF,BGN,BIRC5,BRINP3,CCNA2,CCND2,CCND3,CD180,CSF1,CSF1R,CSF2RB,CSF3R,CTSB,CTSH,CXCR2,CXCR4,DLL1,DOK2,EDNRB,EGF,FEN1,FGF11,FGFR1,FLT3,FPR1,FST,FSTL1,G6PD,GNAI3,GSN,HBEGF,HGF,HP,HSPA5,IFNG,IGF2,IL10RA,IL13,IL15,IL16,IL1B,IL2RG,IL6,IL6R,IL7R,INHBA,ITGA4,ITGA5,ITGA6,ITGB2,ITGB7,KPNA2,LRRFIP1,LTA,LTB4R,MCM2,MCM3,MEST,METRNL,MMP13,MMP15,MRC1,MYF5,NASP,NOS2,NPM1,NTF3,PAX3,PCNA,PGAM1,PTN,RAN…
AGN194204		chemical drug		0.335	2.6e-06	ABCG1,ADAM19,ADIPOQ,ANXA2,ARL4C,ATP1A1,AURKA,BZW2,CA2,CAMK2D,CCNA2,CCNB1,CDK1,CDKN1A,CEBPA,CHKA,COTL1,CPT1A,CRABP2,CSRP1,CYB5A,CYP7B1,DENND5A,DGKA,EBF2,ELOVL5,F2RL1,FABP2,FDX1,FNBP1,GADD45A,GNAI1,GNB2,GPR65,HIC1,IDI1,IL11,IL13,IL4,IL7R,IRAG2,IRF1,IRS2,ITGB2,ITGB7,KANK3,KIF20A,KIF2C,KLF6,LDB3,LIFR,LTA,MAD2L1,MITF,MKI67,MMP9,NGEF,NRIP1,NRXN2,PALM3,PARM1,PDCD4,PDK4,PENK,PLIN2,PLK1,PPARG,PPARGC1A,PPL…	1273 (12)
genistein		chemical drug		1.839	2.63e-06	ACE,ADK,ADM,ALAS1,ALOX5,AP1S2,AP3S2,AR,ARG1,ASAH1,ATP6AP1,ATP6V0A1,ATP6V0B,ATP6V0D1,ATP6V1A,ATP6V1C1,ATP6V1G1,ATP6V1H,BAD,BAX,BCL2,BCL3,BDNF,BIRC5,BIRC7,BMP2,CCNB1,CCNB2,CD164,CD44,CD74,CDK1,CDKN1A,CEBPA,CFD,CHEK2,CLCN7,CLN5,CTNS,CTSA,CTSB,CTSD,CTSF,CTSH,CTSK,CXCL12,CXCL8,CXCR2,CXCR3,CYP1A1,DIO1,DKK1,DNASE2,DNMT1,DNPH1,ESR2,EXT1,F3,FBXW7,FERMT3,FOXP3,GADD45A,GAL3ST1,GALC,GALNS,GBA,GFPT1,GLB1,GLCE…	1905 (22)
forskolin		chemical toxicant		-0.28	2.67e-06	AANAT,ACE,ACTA2,ACTB,ACTR2,ADCYAP1,ADIPOQ,ADM,ADORA2A,AGL,AIP,AKAP12,AKAP13,ALDOA,ALDOC,ALKAL2,ALPL,APP,AQP3,ARHGAP1,ARHGEF5,ARL4C,ARL6IP5,ATP1B1,ATP6AP2,ATP6V0B,ATP6V0C,ATP6V0D1,ATP6V1A,ATP6V1B2,ATP6V1C1,ATP6V1G1,AVP,BCL2,BCL2L11,BCL3,BDNF,BIRC5,BIRC7,CALCR,CALR,CAP2,CASP9,CCNB1,CCNB2,CCND2,CCND3,CD44,CD9,CDKN1A,CDKN2A,CDKN2B,CEBPD,CGREF1,CHRNB4,CITED4,COL15A1,CREM,CRHBP,CRHR1,CRISPLD2,CRYAB,CSF…	1475 (20)
TLR2	2.899	transmembrane receptor	Activated	2.025	2.8e-06	ACTA2,APP,ARG1,BAX,BDNF,BMP2,CAST,CCR9,CD40,CDKN1A,CDKN2A,CEBPD,CISH,CSF3,CXCL8,CYBB,CYLD,FN1,FOXP3,GADD45A,GRIN1,GRIN2A,HMOX1,IFNG,IL13,IL15,IL1B,IL4,IL6,IRAK1,IRAK3,IRF1,ITGA4,ITGB7,KLF2,LEP,MCOLN2,MMP13,MMP9,MYD88,NFKB1,NOS2,NR1H4,POSTN,PTGS2,PTX3,SELP,SLC7A11,SOCS1,SOCS3,SQSTM1,TBX21,TGFB1,TLR2,TNF,TNFAIP8L2,TNFSF10,TRIM63,TSPAN33	1084 (16)
GRN	2.591	growth factor		-1.571	0.0308	ANGPT1,APP,AVP,BCL2,COL2A1,CTSD,CTSZ,DDIT3,GBA,GRN,IL1B,IL6,MMP13,SQSTM1,TNF,VEGFA
CD36	0.328	transmembrane receptor	Activated	2.173	2.86e-06	ACACA,ADIPOQ,ARG1,ATF6,ATP2A2,BTC,CCL27,COL4A1,CSF3,CXCL8,DDIT3,FABP1,FAS,FASN,HSP90B1,HSPA5,IFNG,IGF1R,IGFBP6,IL11,IL13,IL15,IL1B,IL6,IRAK1,LEP,LRP1,MMP13,MMP14,MTTP,PLAU,PNPLA2,PPARG,PPARGC1A,SELP,SERPINE1,SYK,TGFA,TNF,UCP1	1425 (21)
PIK3CG	1.629	kinase		-1.238	2.92e-06	ARG1,B2M,BCL2,BCL2L11,CALCR,CD74,CTSK,CXCR4,ENPP1,EPHB6,HAMP,HMOX1,IFNG,IL1B,IL4,IL6,IRF1,ITGB3,ITK,KRT8,LCK,LMO1,LSM4,NLRC5,NOS2,PIK3CD,PIK3CG,STAT1,TAP1,TGFB1,TK1,TLR2,TLR8,TNF,TNFSF10	937 (14)
captopril		chemical drug		1.064	2.92e-06	ACE,ANXA1,ASNS,BGN,BIRC5,CCR9,CD44,CSRP2,EFEMP2,EPHX2,F3,FBLIM1,GCGR,GNAI2,GNAI3,HMOX1,IGFBP1,IGFBP6,IL6,LGALS3,MAOA,MCM3,MMP9,MRC1,MYO6,NOS2,POSTN,PSMB8,PTGS2,SPP1,TGFB1,TGFB3,THBS4,TMSB10/TMSB4X,UPP1	1642 (22)
EPAS1	-3.767	transcription regulator		1.138	4.92e-05	ABCF2,ACACA,ACLY,ADIPOQ,ADM,AKAP12,ALDOC,ANGPT2,ARG1,ARG2,BCL2,BNIP3,C1QA,CA12,CA9,CACNA1A,CDC42EP5,CDCP1,CDKN1A,CEBPA,CEMIP,CHKA,CKB,CKM,CKMT2,CNKSR2,CORO1A,CXCL12,CXCR4,CYBRD1,DDIT3,EGFR,EGLN3,ENO1,ENO2,FABP2,FASN,FHL1,FN1,GAL3ST1,GBE1,GCHFR,GLB1,GLS,HAMP,HIF1A,HSPA5,IFNG,IGFBP5,IL6,INHBB,IRS2,ITGB3,ITPR1,KDR,L1CAM,LDHA,LEP,LOXL2,MAFF,MANF,MB,MMP13,MMP14,MYH4,MYO7A,NDRG1,NEFL,NEU3,NOTCH1,NRARP,…	1464 (18)
AKT1	1.533	kinase		1.461	3.15e-06	ACLY,ACTA2,ACTC1,AIP,AKT1,ANKH,ANKRD1,AR,ATP6V1E1,AURKB,BAD,BAX,BCL2,BCL2L11,BIRC5,BMP2,C1QC,CCND2,CCND3,CD40,CD44,CD74,CDH1,CDKN1A,CEBPD,CISH,COL4A1,COL8A1,CXCL8,CXCR4,DLX3,ENO1,FAS,FASN,FN1,FOXP3,FSTL1,GCLM,GCSH,GOT2,GSR,GSS,HIF1A,HIPK3,HMGB2,HMOX1,IFNG,IGF1R,IGF2,IGFBP1,IGFBP5,IL11,IL4,IL6,IRS1,IRS2,ITGB1,KDR,KLF15,LAMA1,LDHB,LEP,MBP,MDH1,MMP14,MMP9,MT2A,MYH11,NDC80,NEXN,NFKB1,NFKB2,NOS2,NOTCH…	1680 (21)
MMP9	3.374	peptidase		-0.015	3.2e-06	ACTA2,ADAM23,CALCR,CD226,CD44,CD99,CDH1,CDKN1A,CLCN7,CTSB,CTSK,CXCL12,CXCR3,CXCR4,DDIT3,EGFR,GADD45A,HPGD,IFNG,IL13,IL4,IL6,ITGB1,JAG1,JAG2,MATK,MMP13,MMP14,MMP9,OCLN,SDC4,SERPINE2,TGFB1,TJP1,TNF,TNFSF12,TRAF5,TRAF6,VEGFA,XPR1,XRCC6	1729 (20)
cycloheximide		chemical reagent		0.629	3.76e-06	ACTB,ACTC1,ADCY1,ADCYAP1,ADM,ADRB1,AGFG1,ALDOA,APP,AQP4,AR,B2M,BAD,BAX,BDNF,BMP1,BTK,CALR,CCND3,CD44,CDKN1A,CEBPD,CKM,COL2A1,CSF1,CXCL8,CXCR4,CYP1A1,DIO1,DIO2,DRD2,DTYMK,EEF1A1,EGFR,ESR2,FABP1,FAS,FDX1,FGFR1,FN1,FST,GADD45A,GADD45G,GCLM,GHRHR,GLB1,GNAI1,GNAI2,GNAI3,HBEGF,HEXA,HGF,HIF1A,HMGA1,HMOX1,HSD11B2,HSPA8,IFNG,IGF2,IGFBP1,IGFBP2,IGFBP5,IGFBP6,IL1B,IL21,IL6,IL7R,IRF7,IRS2,ITGB3,KCND2,KCND3,K…	1190 (16)
IL1RN		cytokine	Inhibited	-3.171	3.9e-06	ACTA2,CD44,CDKN1A,CHAC1,CTSS,CXCL11,CXCL8,CYLD,ERAP2,HDAC9,IFIH1,IFIT5,IFNG,IGFBP5,IL1B,IL6,IRF1,IRF7,IRF9,KCTD7,KLF6,L1CAM,LIFR,MMP9,MX2,NGF,NOS2,NR0B2,PELI1,PTGS2,RARRES1,RIPK1,RSAD2,SERPINE1,SPP1,STAT2,TAC1,TCF7L2,THEMIS2,TNF,TNFSF10,USP18,VEGFA	1029 (15)
TSC1	-0.525	other	Inhibited	-2.781	3.9e-06	ATP6AP2,ATP6V0B,ATP6V0C,ATP6V1A,ATP6V1B2,BAX,BCL2,CASP9,CDKN2A,CRYAB,CTNS,CTSB,CTSD,DDIT3,DNASE2,EGR2,ELOVL1,FASN,FOXO3,FOXP3,GLRX,GLUL,GNS,GSR,HEXB,HMOX1,IFNG,IL6,IRS1,IRS2,LAPTM4B,LDHB,LITAF,MKI67,NEU1,NKD1,NME2,NPM1,NQO1,PDGFRA,PLAU,STAT1,TNF	1417 (17)
diethylstilbestrol		chemical drug	Activated	2.752	3.92e-06	ADCY6,ADCYAP1R1,ADIPOQ,ADM2,ALPL,AQP3,AQP4,AQP9,AR,AURKB,BTC,C1QA,CCNA2,CCNB2,CD83,CDKN1A,CENPF,CPE,CPXM1,CRABP2,CTSK,CXCL14,CYGB,DCLK1,DLG3,DNMT1,DNMT3A,DPYSL2,EGF,EGFR,EN2,ESR2,ESRRB,F3,FAS,FGFBP1,FMOD,FOXM1,FRZB,GABRP,GADD45A,GDF10,GGT1,GLRX,GPER1,HBEGF,HIC1,HSP90AB1,HSP90B1,IGF1R,IGFBP2,IGFBP6,INHBA,INHBB,INSL3,IQGAP3,IRS1,ITGAE,KDR,KIF11,KIF22,KLF4,KRT15,KRT5,LARP6,LEP,LUM,MAD2L1,MAOA,MAPK1,…	1881 (21)
HAVCR1	0.858	other	Activated	2.269	3.94e-06	B2M,CALR,CAPN1,CCND3,CDK6,CEMIP,CHKA,CTPS1,EGR2,EMC9,ENO2,ERAP1,FGFR3,FHL3,GLI2,HAMP,HDAC1,HIF1A,HLF,IFNG,IL4,IL6,IL6R,IL6ST,IRF1,IRF9,L1CAM,LOXL2,LYN,NEO1,NFKB1,NFKBIA,PLIN2,PPP2R2C,PSMB8,PSMB9,PSME2,RELB,SLC29A1,SLC39A7,SOCS3,STAT1,STAT2,STAT3,STC2,TAP1,TBX21,TMEM45A,TNF,TSPAN18,UCHL1,VEGFA,XAF1	1033 (20)
GATA2	3.058	transcription regulator		0.394	5.58e-05	ACHE,ADGRE5,AK1,ALOX5,ANGPT1,ANGPT2,AQP9,AR,ARHGEF5,C1QC,CD226,CD40,CDC42,CDK6,CDKN1A,CEBPA,CEP126,CSF1R,CXCL12,CXCR4,CYBB,DIO2,DLL1,EPHA3,F13A1,F2RL2,FCHO1,FGD4,FOXL1,FUT7,GABRP,GATA2,GBX2,GDA,GFI1B,GFRA1,GPR65,GRAP2,GRM6,GRTP1,GZMA,HEMGN,HMOX1,IKZF1,IL13,IL16,IL4,IL6,ITGA2,ITGAE,KDR,KEL,KIT,KLF2,KLF4,LTB4R,MAT1A,MDK,MEF2C,MEP1A,MGST1,NFE2,NRXN2,P2RX1,PAX3,PBX1,PHLDA3,PIK3CG,PLK2,PPARG,PPP1R13L,…	1020 (14)
Pam3-Cys-Ser-Lys4		chemical reagent	Activated	2.465	4.21e-06	ADGRE5,AKAP13,ANGPT2,BCL2L11,CARD9,CASP8,CCL19,CD180,CD40,CD83,CSF1R,CSF3,CXCL8,CXCR2,CYLD,F3,IFNG,IL15,IL1B,IL4,IL6,IRF1,IRF4,IRF7,ITGA4,ITGB7,KLHL21,MMP9,MYD88,NFE2,NFKB1,NFKB2,NFKBIA,NFKBIZ,NOD2,NOS2,PAX5,PTGS2,RAE1,REL,RELB,RGS2,SELP,SLC2A1,SPI1,STAT1,STAT5A,TBX21,TGFB3,TLR2,TNF,TNFRSF11A,TNFSF13B,TRAF1,TRAF3	984 (13)
erlotinib		chemical drug		1.892	4.24e-06	BAX,BCL2L11,BTC,CCL27,CD40,COL8A1,CSF3,CXCL8,CYBB,F3,FAP,FAS,FN1,IGFBP6,IL11,IL13,IL13RA2,IL15,IL1B,IL6,MMP13,MMP14,MYD88,NFKB2,NFKBIA,NOX1,OCLN,PLAU,RAD51,RELB,RIPK1,SERPINE1,SLC2A3,SNAI1,TGFA,TIRAP,TLR2,TLR5,TNF,TNFRSF1A,TNFRSF1B,TRADD,TRAF6,TYMS	1350 (16)
JUN	0.709	transcription regulator		1.848	4.27e-06	ACTA2,AKAP12,AKT1,ALAS1,ANKRD1,ANXA1,ANXA2,APOE,APP,AR,ARG1,ARNTL2,ASNS,BAX,BCL2L11,BCL3,BCL9,BDNF,BIRC2,BIRC5,C1QB,CAPN2,CAPNS1,CCNA2,CCND2,CCND3,CD164,CD44,CDC20,CDH1,CDK1,CDK5R1,CDKN1A,CDKN2A,CFD,CHL1,COL24A1,COMT,CSF1,CSF1R,CSF3,CXCL8,CYCS,CYGB,CYP1B1,DBH,DIO2,DKK1,DMTF1,DNMT1,DOCK9,E2F7,EEF2,EGFR,EHD4,EPAS1,EPHX2,ERCC1,F3,FABP7,FAS,FBLN5,FN1,FOXO3,FRZB,FTH1,FUS,GADD45A,HK1,HMGA1,HMOX1,HPGD,I…	1506 (20)
PIK3R1	0.04	kinase	Activated	2.764	1.6e-05	ACTA2,AR,ATP1A1,BCL2,CCND2,CD44,CXCL12,CXCL8,DDIT3,DNAJB9,DNAJC3,ERBB3,F3,HIF1A,HMOX1,HSP90B1,HSPA5,IFNG,IL1B,IL6,IRF7,ISG15,LDHA,MAFA,MITF,MKI67,MMP9,NFE2L1,NOS2,PCK1,PDGFRA,PDHA1,PIK3CD,PIK3R2,PKM,PLAU,PPARG,PTGS2,SELP,SERPINE1,SLC2A1,SLC5A5,TGFB1,TGFB3,TNF,TRIB3,VEGFA	1619 (18)
MYC	1.001	transcription regulator		0.686	6.63e-05	ABCA2,ABCF1,ABCF2,ABCG1,ACACA,ACLY,ACOD1,ACSS1,ACTA2,ACTB,ADARB1,ADK,ADM,AIMP2,AK2,AKAP12,AKT1,ALCAM,ALDOA,ALOX5,AMD1,ANGPT1,ANGPT2,ANXA4,ANXA5,ANXA6,APP,AR,ARG1,ARHGAP22,ARHGAP25,ARNTL,ASNS,ATP13A2,ATP6V0B,AURKB,AZIN1,B4GALT7,BAX,BCL2,BCL2L11,BDNF,BIRC2,BIRC5,BMPER,BUB1,BUB1B,BZW2,CAMK2N1,CAPN2,CAPNS1,CASP8,CASP9,CAST,CCNA1,CCNA2,CCNB1,CCNB2,CCND2,CCND3,CCT3,CD151,CD44,CD9,CDC20,CDC25B,CDH1,CDK1…	1981 (22)
CASR		G-protein coupled receptor		1.555	4.87e-06	AGR2,ANGPT2,ANLN,BAX,BCL2,BIRC5,BMP7,BUB1B,CASP9,CCNB1,CCND2,CCND3,CD44,CDC20,CDC45,CDH1,CENPH,CENPS/CENPS-CORT,CHAF1A,CHAF1B,CISH,COL4A1,COL4A2,CSF1,EGFR,FEN1,GABBR1,GADD45A,GADD45G,GNAI2,ID1,IGFBP5,INCENP,ISG15,ITGB7,KIF11,KIF22,MAD2L1,MAGI1,MYD88,NASP,NCAPD2,NUPR1,NUSAP1,PDLIM2,PPARG,PRC1,PTGS2,PTH,PTTG1,RAD51AP1,RAPGEF1,RNF144A,SLC7A7,SOCS3,SRC,SSX2IP,TK1,TLR2,TPX2,TXN,TYMS,VEGFA,ZYX	1384 (19)
CHUK	-0.079	kinase	Activated	2.15	4.38e-05	ACKR3,ACOD1,AMPD3,ARL6IP5,BMP2,CCL19,CCNB1,CDKN1A,CEBPD,CSF1,CTSB,CTSF,CTSZ,CXCL12,CXCL8,CYBA,CYP7B1,DNMT1,EGF,EN2,F3,FAS,FOXF2,GRIN2A,GRN,HAMP,HMOX1,IFI35,IFNG,IGFBP6,IL11,IL13,IL1B,IL4,IL6,ISG15,ITGB3,KLF5,LIFR,MAT2A,MFAP5,MMP13,MMP9,NFKB2,NFKBIA,NGF,NOCT,NOTCH1,OVOL1,PCDH7,PCNA,PLA2G4A,PLAU,PLK1,PTGS2,PTX3,RCAN1,RELB,SERPINE2,SFRP1,SNX10,SOCS3,SOD3,SPP1,SQSTM1,SRC,TGFA,TK1,TNF,TNFAIP2,TNFRSF1B…	1280 (12)
MAVS		other	Activated	3.322	5.08e-06	ALPL,CMPK2,CXCL8,DHX58,HERPUD1,IFNG,IL1B,IL6,IRF7,ISG15,MAT2A,MSX2,NFKB1,PARP12,RSAD2,SOCS1,SOCS3,SPP1,STAT1,STAT2,TNF,TNFSF11,USP18	608 (14)
hyaluronic acid		chemical - endogenous mammalian	Activated	2.871	5.21e-06	ACKR3,BAD,BCL2,BCL3,BIRC5,CD40,CD44,CD83,COL2A1,CSF1R,CTSK,CXCL8,CXCR4,FN1,FOXP3,FRK,FST,HMMR,IL1B,IL6,IRAK3,MET,MMP13,MMP9,MYD88,NCF1,NCF2,NFKB1,NFKBIA,NOG,NOS2,NR4A2,PCNA,PDCD4,PLAU,PPARG,PTGS2,RHOA,RHOC,SERPINE1,SOCS3,SPP1,TGFB1,TIMP2,TLR2,TNF,TRDN	1468 (18)
IKBKE	0.73	kinase		-0.821	5.44e-06	ACLY,ACOD1,ALDOC,BCL2,BIRC2,CSF3,CXCL12,CXCL8,GLI1,IFIH1,IL6,IRF7,LDHA,MAT2A,MMP13,MMP9,NFKBIA,NOS2,PDHA1,PDK3,PDK4,PFKL,PGK1,PGM1,PGM2,PHGDH,PTCH1,PTGS2,RSAD2,SLC2A1,SLC2A3,STAT1,TNF,TPI1	720 (16)
filgrastim		biologic drug		-1.44	5.62e-06	ALOX5,ALPL,ANGPT1,ANXA1,ANXA3,ARHGAP25,ARRB1,ATP1A1,ATP1A3,ATP6V1C1,B2M,BRF1,CARD9,CAST,CAVIN2,CCNA1,CCND3,CCT2,CD44,CD74,CD83,CHAF1A,CSF1R,CXCL8,CXCR4,CYBB,CYP1B1,DDHD1,DHRS9,EGR2,EMILIN2,ENO1,EPSTI1,ETV7,EXT1,F5,FA2H,FBP1,FCER1G,FGL2,G0S2,GABBR1,GADD45A,GLIPR1,GNGT2,GNS,GPAT4,GPR183,GPR34,GPR84,GRINA,GUCA1A,GZMA,GZMK,HHIP,HIP1,HIPK2,HMGA1,HP,HPGD,IFIT5,IGF2BP2,IRAK3,ISG15,ITGA4,ITGB7,ITPK1,JARI…
PP2/AG1879 tyrosine kinase inhibitor		chemical drug		-1.001	5.68e-06	ACE,AKT1,BCL2,BCL2L11,CBL,CDH1,CDKN1A,CXCL8,DSP,EGFR,EPHA3,FN1,GFPT1,GRIN2C,HIF1A,HMOX1,ID1,IGF1R,IL1B,IL6,JUP,LYN,MAPT,MMP13,NCF1,PER1,PLAU,PTGS2,PTPRJ,PTTG1,RHOA,RHOC,RRM2,SERPINE1,SPP1,SRC,TJP1,UCP1,VEGFA,YAP1	1366 (18)
NRL	-3.791	transcription regulator		-0.076	6.68e-05	ABCA4,ADRB1,ARR3,BMP4,CABP5,CASP7,CLCA1,CNGA1,CNGA3,CNGB3,GNAT1,GNB1,GNB3,GNGT2,GUCA1B,IGF1R,INSR,MEF2C,NR2E3,OLFM1,OPN1LW,OPN1SW,PDE6A,PDE6B,PDE6H,RHO,ROM1,RTN4,SRC,TUB,TULP1
E. coli serotype 0127B8 lipopolysaccharide		chemical - endogenous non-mammalian	Activated	4.091	6.21e-06	ACSS1,ADGRG2,ADIPOQ,AIF1L,AMER2,ANXA1,AQP11,AQP9,BDNF,CALB2,CASP8,CD40,CXCL12,CXCR4,DDIT3,DERL1,DERL2,DIO2,DNAJC3,DOK1,EDEM1,EDNRB,EGR2,F2RL1,GLUL,GMPR,GNA13,GNAI2,GNAO1,GNB4,GNB5,GNG2,GNG7,GPER1,GPR146,GPR156,GPR19,GPRC5B,HMOX1,HSPA5,IL11,IL15,IL1B,IL6,IRF1,IRF3,ITPK1,KLF2,LGALS3,LIFR,LPAR4,MAP3K8,MYD88,NCAN,NFKB1,NFKBIA,NGF,NOS2,NOTCH3,OPN3,PCK1,PCK2,PSD2,PTGS2,PTX3,RSAD2,SEMA7A,SLC1A2,SLC6A1,S…	1419 (13)
TCF7L2	-1.213	transcription regulator		-1.498	7.93e-05	AATK,ACADL,ADIPOR2,ADO,ALOX5,ANLN,ANXA1,APLP1,APOD,AQP3,AQP9,ASPA,ASPH,ATP6V1G1,ATP8B1,BIRC5,BMP4,CAMK2N1,CAP1,CCND2,CCNYL1,CD44,CDKN1A,CDKN2A,CEBPA,CERS2,CREB3L2,CSF3,CSF3R,CSRP1,CTNNA1,DDC,DKK1,DOCK10,DOCK9,DRAM2,EGFR,ELOVL1,ENTPD5,EPAS1,EPCAM,ERBB3,FA2H,FABP1,FABP2,FBP1,FGFR2,FKBP1A,FMNL2,FN1,FTH1,G2E3,GAB1,GCG,GCLM,GLI1,GLUL,GSN,GSS,HHIP,HIPK2,ID1,ID2,IGF2BP1,IGFBP2,ILK,IRS1,IRS2,JAG1,KIF19,K…	1685 (23)
CSF1	-2.539	cytokine	Activated	3.148	6.25e-06	ADGRE5,APOE,APP,ARG1,BAD,BAX,BCL2,BCL2L11,BIRC5,CALCR,CAPN2,CBL,CCNB1,CCND2,CCND3,CD74,CD9,CDKN1A,CEBPA,CSF1,CSF1R,CTSD,CTSH,CTSK,CYBB,DOK2,DUSP4,EGR2,ENO1,F2RL1,F2RL2,FAS,FCER1G,FERMT3,FHL2,FN1,GLS,GOT2,GPI,GPNMB,GPR34,GRAP2,HIF1A,HSD17B7,HSP90B1,HSPA5,IDI1,IFNG,IGF1R,IL10RA,IL1B,IL6,IL6ST,IRF4,IRF7,IRF8,ITGA4,ITGA5,ITGB1,ITGB3,KLF2,LBR,LDHA,LGR4,MARCO,MMP9,MRC1,NCF2,NFKB2,NOS2,PCNA,PFKL,PIK3R2,…	1511 (17)
FOXA1	2.378	transcription regulator		0.764	8.82e-05	ACTA2,ACTC1,AGR2,ALPI,ANXA1,AQP3,ARHGEF9,ASTN1,BMP2,CDH1,CDKN1A,CDKN2A,CXCL8,DDC,DSCAM,DSE,EFHD1,EN1,ERBB3,FABP2,FSTL1,GFRA4,GIPR,GLS,GRIN3A,HADH,HHIP,HK1,IGFBP1,IL6,JAG1,LHFPL6,LYN,MALT1,MYH11,NES,NPTX2,NR4A2,NRIP1,PAM,PAX6,PCK1,PFKFB1,PPARA,PPP1R14C,PRNP,RASSF1,RORA,RORC,RPRM,SLC6A15,SPSB1,STAT5A,TACR3,TCF7,TF,THBS3,TMEM74,TNF,TNFSF12,TNNI1,TRIM2,TTR,UCP1	1426 (19)
POU5F1		transcription regulator		-0.426	7.05e-06	ACKR3,ADORA2A,AKT1,ALDOC,ANGPT1,B3GNT7,BAD,BAX,BCL2,BCL2L10,BCL2L11,BID,BIRC2,BIRC5,BMP2,BMP4,BMPER,BNIP1,BNIP3,CASP7,CCNF,CD27,CD40,CD63,CDH1,CDKN1A,CHST15,CLDN7,COBLL1,CRABP2,CTSA,CTSB,CTSD,CXCL12,CXCL8,CYP26A1,DLX3,DLX4,DNMT1,DSP,DUSP4,EFEMP1,EN1,ENO1,EOMES,EPCAM,EPHA2,ESRRB,EVPL,FABP1,FABP2,FARP1,FAS,FBXO15,FRZB,GADD45A,GADD45G,GATA2,GBX2,GLB1,GLI2,GPI,GRHL3,GSC,HEXA,HEXB,HIF1A,IGF1R,IGF2BP1,…	1608 (17)
NKX2-3		transcription regulator	Inhibited	-2.35	7.06e-06	ACTA2,ADM,AGAP3,AIF1L,ALPL,ANGPT2,ANLN,ASNS,BMP2,BMP4,BMPR2,CAVIN2,CCNB2,CDKN1A,CMPK2,CRYAB,CXADR,CXCL8,DCLK1,DHX58,F2RL1,FBN2,GHR,GMPR,GNG12,HMMR,IL7R,KLF2,KLF4,LAP3,LGMN,MAMDC2,MFNG,MTURN,MYD88,MYH11,MYO5A,NR2F1,NT5DC2,PAPSS2,PARP12,PAWR,PHGDH,PIM3,PLA1A,PLD1,POSTN,PRSS12,PSMB8,PSMB9,PTGS2,PTPRE,RNF213,SEMA3A,SERPINE2,SHMT2,SRPX,STAT1,STAT2,SYT11,TAP1,TIPARP,TNFAIP8L1,TNFSF18,TRPC6,TXNDC12,TYMP…
norepinephrine		chemical - endogenous mammalian		-1.535	7.06e-06	AANAT,ADRB1,APP,ARNTL,ATP2A2,BDNF,CAMK1G,CHST2,CITED4,CREM,CSF1R,CXCL8,CXCR4,DIO2,DRD4,ELOVL1,ELOVL6,EOMES,ETNK1,FDX1,FN1,FOXP3,FST,FTH1,GEM,GPD1,GRM1,GXYLT1,HHIP,HMOX1,ID1,IFNG,IGF1R,IL1B,IL4,IL6,IRS2,LEP,LRRC73,MAT2A,MCAM,MMP9,NFKBIA,NGF,NOS2,NR4A3,P2RX3,PCDH1,PCNA,PDE4B,PDE8B,PER1,PPARG,PPARGC1A,PRKN,PTCH1,PTGS2,RBP4,SERPINE1,SLC17A6,SLC2A1,SLC6A17,SLC6A2,SNAI1,SUMO1,TFRC,TGFB1,TINAGL1,TNF,UCP…	1272 (20)
Calmodulin		group	Inhibited	-3.822	7.17e-06	ARPC5,BCL2,BDNF,CD44,CPNE5,DLG3,EPHA6,EPHB6,F3,FLT3,GALNT9,KDR,KLF5,LGI3,LINGO1,LRRTM1,MAP9,NGF,NOS1,NSF,OPCML,RPH3A,SEZ6,SLC24A4,STX1A,SYT1,SYT2,SYT9,TMEM74,TSPAN2,YPEL2	1609 (22)
RABL6	-1.226	other	Activated	5.333	7.25e-06	ABAT,ATXN1,AURKB,BUB1,BUB1B,CCNA2,CCNB1,CENPF,CHEK2,CKS1B,DRAM1,FEN1,HBEGF,HMMR,HMOX1,KIF23,MAD2L1,MCM10,MCM2,MCM5,NCAPG,NDC80,NEK2,PBK,PLK1,POLA1,PRC1,PRIM1,RFC3,SERPINH1,SMAD6,TOP2A,TPX2,TTK,UBE2C,VRK1	1123 (10)
RUNX1	2.111	transcription regulator		1.39	9.87e-05	ACHE,ADD2,ALCAM,ANK1,ANXA2,ATF6,BAX,BCL2L11,CCND2,CCND3,CD79A,CDKN1A,CDKN2A,CDKN2B,CEBPA,CPOX,CSF1,CSF1R,CSF2RB,DDIT3,DEPTOR,EBNA1BP2,EDEM1,EGR2,EPAS1,FAS,FAT4,FECH,FHDC1,FOXP3,FUT7,GATA2,GFI1B,HAPLN1,HEMGN,HSPA5,ID2,IFNG,IGF2R,IL1B,IL21,IL4,IL6R,IL7R,IRF7,ISG15,ITGA2,ITGA4,ITGB1,ITGB2,ITGB3,KIT,KLF2,LCP2,LMO1,LTB4R,MAD2L1,MET,MMP13,NCAM1,NFE2,NR4A3,PCDH7,PIK3CD,PIM2,PLEK,PPOX,PRKCB,PRKCQ,PTCH1,P…	1662 (24)
NLRP3		other		-1.937	7.33e-06	ACTA2,ARG1,BCL2,CDH1,CSF3,CXCR3,ESPL1,FN1,FOXP3,GPR132,HMOX1,IFNG,IL13,IL1B,IL21,IL4,IL6,LIG1,MMP13,MMP9,MRC1,NFKB2,NFKBIE,PINK1,PRIM1,PRIM2,PTGS2,PTTG1,RAD50,RAD51,RELB,RFC3,RFC4,STAT3,TACC2,TBX21,TGFB1,TNF,TNFSF13B,TTK,TYMS,UBE2N,XRCC1	1152 (17)
estrogen receptor		group		-0.491	7.46e-06	ABCG1,ACSS1,ADIPOQ,ANXA1,BAX,BCL2,BDNF,BMP7,CA12,CALB1,CALB2,CALD1,CCNA1,CCND2,CD44,CD99,CDH1,CDH12,CDH19,CDH4,CDH8,CNKSR1,CNNM1,COL12A1,COL4A1,COL4A2,COL4A5,COL4A6,CXCL12,CXCL8,CXCR4,CYP1A1,DCHS1,DNMT1,DSP,EGFR,ERBB3,FGF13,FGFR1,FGFR2,FGFR3,FN1,HBEGF,HRAS,IL6,IRS1,ITGA3,ITGB1,JAG1,JUP,KIT,KRT15,KRT8,LOXL2,LYN,MAP1B,MAPK12,MAPT,MMP13,MMP14,MMP15,MMP9,MSN,NCAM2,NOTCH3,NRIP1,OCLN,PCDH1,PCDH18,PCDH1…	2013 (23)
IL17A		cytokine		1.659	7.53e-06	ACTA2,ACTB,B2M,BCL2,BCL3,BIRC5,BTC,C15orf48,CCL27,CD40,CD83,CDH1,CEBPD,COL2A1,COTL1,CSF3,CTSK,CXCL12,CXCL8,CXCR4,CYP7B1,EGR2,FAS,GADD45A,HBEGF,HEXB,HGF,IFNG,IL12RB2,IL13,IL16,IL1B,IL4,IL6,IRF1,ISG15,ITPR1,JAG1,JAK1,KLF2,KLF3,LEP,MAP3K1,METRNL,MMP13,MMP9,MRC1,MSX2,MYO6,NFKBIZ,NOS2,NR4A2,OCLN,OSMR,PGF,PLAU,PPARA,PPARG,PTGS2,RGS13,RORC,SELP,SERPINE1,SLC2A1,SLC9A3,SOCS1,SOCS3,SPP1,SPSB1,STAT1,STAT3,T…	1333 (15)
TCF4		transcription regulator	Activated	2.398	7.72e-06	AKT1,ALCAM,ANXA6,ARHGAP4,ARHGEF6,BACH2,BARD1,BCL2L13,BIRC5,BMP7,BNIP3,C15orf39,CADM1,CASP8,CCL25,CCNA2,CCNB2,CD40,CD9,CDC20,CDC25B,CDK1,CDK6,CDKN1A,CDKN2A,CDKN2B,CIP2A,CREB3L2,CRELD2,CREM,CSF3R,DCK,E2F8,EAF2,EDEM1,ENPP1,EPCAM,ESCO2,EXOSC1,FARSB,FAS,FKBP11,FRMD3,GMPR,GPR37,HCST,HIF1A,HMGB2,HMMR,HSP90B1,HSPA13,HSPBP1,HYOU1,ID2,IGF2,IGFBP5,IL15,IL16,IL1B,IL6,INHBA,ITGA3,ITGB3,JAG1,KALRN,LAMA4,LRFN2,…	926 (13)
NR1H3	-0.141	ligand-dependent nuclear receptor		-1.214	7.75e-06	ABCA2,ABCG1,ACACA,ACTA2,ANLN,APOD,APOE,ARG2,ARL4C,AURKA,AURKB,BIRC5,BUB1B,C1QA,CCNA2,CCNB1,CCNB2,CD40,CDC25B,CDK1,CDKN1A,CENPF,CHEK2,CKS1B,CSF3,CTSC,CYTH1,DHRS9,DIO2,E2F7,FASN,FBP1,FGL2,FOXM1,FPR1,G0S2,GLI1,GNGT2,GPR132,GRAP2,HK1,IFNG,IL1B,IL4,IL6,IRF7,ITGB3,KIF20A,KIF23,KIF2C,KNL1,KNTC1,LCP2,MFGE8,MID1IP1,MKI67,MMP9,MYLIP,NFKBIA,NOS2,NR0B2,NUSAP1,PFKFB1,PKLR,PLAU,PLK1,PLTP,PPARG,PPARGC1A,PRC1,PT…	1370 (21)
methylprednisolone		chemical drug		-0.498	8.31e-06	ABAT,ADCY6,ADK,ALAS1,ALDOB,ANXA1,ANXA2,ANXA3,ARG1,ARL4A,ARNTL,ASAH1,ASNS,ASPA,ATIC,ATP1A1,ATP1B1,ATP2A2,AZIN1,B2M,B4GALNT1,BAIAP2,BDNF,BLNK,BTK,C1QB,CACNA1D,CAMK1,CAMK1D,CD180,CD44,CD74,CD79B,CD9,CDH1,CDKN1A,CLDN7,COMT,CREM,CTNNA2,CTSC,CTSH,CTSS,CYBB,CYC1,CYCS,CYLD,CYP4F3,DAB2IP,DGKZ,DHRS9,DIO1,DMD,DNPH1,DUSP2,EDA,EDNRB,EFNA1,ELOVL5,EPHX2,F3,FABP7,FARSA,FBLN5,FGL2,FN1,FSTL1,G0S2,GADD45A,GCGR,GCHF…	1370 (19)
CTNNB1	0.682	transcription regulator		-0.976	8.7e-06	ACACA,ACADL,ACADS,ACLY,ACTA2,ACTB,ACTC1,ADGRG2,ADGRV1,ADIPOQ,ADRA2C,AGRN,AKAP13,ALCAM,ANXA1,APOD,APP,AQP4,AR,ARHGDIA,ARL4A,ATP6V0A1,AURKA,BCL2,BCL2L10,BCL2L11,BCL9,BDNF,BGN,BIRC5,BMP1,BMP2,BMP4,BMP7,CA9,CADM1,CAPN1,CAPNS1,CASP7,CBLN1,CCNA1,CCNA2,CCND2,CD44,CD99,CDH1,CDKN1A,CDKN2A,CDKN2B,CEBPA,CFD,CHEK2,COL2A1,COL4A1,COL4A2,COL4A5,COL4A6,COX5A,CPT1A,CPT1B,CPT2,CRABP2,CRIP1,CSF3,CTDSPL,CTHRC1,CTNNA…	1886 (20)
GATA1	1.725	transcription regulator		-1.143	0.00011	ABCA2,AFF3,AIP,ALOX5,ANGPT2,ANK1,ARHGAP4,BACH2,BATF3,BCL2,BCL2L11,BIRC5,BZW2,CA2,CALR,CCND2,CCND3,CD164,CDK6,CDKN1A,CDKN2A,CEBPA,CHCHD6,CREM,CXCR3,CYB561D1,CYBB,E2F3,ENPP1,FECH,FHL1,FSD1L,FYB1,GATA2,GFI1B,HIPK2,HPSE,HSF2,IFNG,IKZF1,IL13,IL4,IL6R,IL6ST,IL7R,INHBB,IRF8,ITGA6,ITGB3,KDR,KIT,LEPR,MAMDC2,MAP3K5,MBP,MCM3,MCM5,MGST2,MITF,MSX2,MTHFD1,NAB2,NFE2,NFKB1,NHP2,NR4A2,NRARP,PAPPA2,PBXIP1,PCNA,PIM…	1228 (22)
EP300	-0.083	transcription regulator		0.921	9.27e-06	ACADL,ACHE,ACTA2,ADIPOQ,ADORA2A,AKAP12,ALPI,ANGPT1,ANXA6,AQP11,AR,ARID5A,ATF6,B2M,BAX,BIRC5,BRF1,BTK,CA12,CA2,CAMK2D,CBL,CCND3,CDKN1A,CDKN2A,CDKN2B,CEBPA,CHKA,CKB,CKM,COL2A1,COMT,CORO2B,CPT1A,CPT2,CRABP2,CRISPLD2,CSF3,CXCL8,CXCR4,CYP1A1,DDC,DHFR,DIO1,DRD2,DUSP22,DUSP4,EGR2,EPHB2,EPSTI1,EVL,FASN,FDX1,FMNL2,FN1,FNBP1,FRMD4B,FTH1,GCG,GFRA1,GNG2,GPR18,HMOX1,HSD11B2,HSP90AB1,ID1,ID2,IGF1R,IGFBP6,IL10R…	1490 (17)
OSM		cytokine	Activated	3.103	9.52e-06	AADAC,ABCC8,ABCG1,ACE,ACTA2,AMPD3,ANGPT2,ANXA1,ANXA2,ANXA3,AQP7,AQP9,ARF6,ARFGEF2,ARG1,ARHGEF12,ARHGEF2,ARL4A,ARL4C,ASAH1,ASNS,B2M,BAIAP2,BCL2,BCL3,BLMH,BTC,CALB2,CASK,CBX3,CCL27,CCND2,CDH1,CDH8,CDKN1A,CEBPA,CEBPD,CISH,CKM,CLPX,COL2A1,COL8A1,COX6B1,CSF3,CTSH,CXADR,CXCL12,CXCL8,CYP1B1,CYP4F3,DENND5A,DNAJC3,EPCAM,EPHB2,EPHB6,ERBB3,ETFB,EVPL,F3,FASN,FN1,FOXN3,GAB1,GADD45G,GFPT1,GLUL,GMPR,GNS,GPNMB,G…	1624 (21)
PTGER2	-1.107	G-protein coupled receptor	Activated	4.473	9.66e-06	ANAPC2,APP,ASPM,AURKA,BUB1B,CCNA2,CCNB2,CDH1,CENPF,CKAP2L,CSF1R,CXCL8,CXCR2,CXCR4,DEPDC1,ECT2,FOXP3,FPR1,HAMP,IFNG,IL1B,IL6,KIF11,KIF15,KIF20A,KIF22,KIF2C,MASTL,MKI67,MMP9,NEK2,NOS2,NUSAP1,PBK,PLK1,PRC1,PTGS2,RACGAP1,SERPINE1,SPP1,STIL,THBS1,TIMP2,TIMP4,TNF,TPX2,TTK,VEGFA	1543 (21)
arachidonic acid		chemical - endogenous mammalian		1.618	9.66e-06	ABCG1,ACACA,AQP3,BCL2,CD40,CD83,DDIT3,DNAJB9,EGFR,ELOVL2,ELOVL6,F3,FABP1,FADS2,FAS,FASN,G6PD,GLI1,HMOX1,IL1B,IL6,ITGB3,KDR,KLF6,MMP13,MRC1,NFKBIA,PENK,PKLR,PLA2G4A,PLAU,PLD1,PLTP,PNPLA2,PPARG,PRKCB,PRKD1,PTGS1,PTGS2,RGS2,SELP,SOAT1,SPP1,TNF,TNFRSF1A,TNFRSF1B,TNFRSF9,TNFSF11	996 (17)
EGLN1	1.617	enzyme		-0.801	1e-05	ADM,ANGPT2,ATP13A2,AURKA,CDKN2B,COL2A1,CXCR4,DLL1,EGLN3,EPAS1,HIF1A,IFNG,IL1B,IL4,IL6,INHBA,JAG1,JAG2,LEP,MMP13,NGF,PFKL,PGK1,PRLR,PTGS2,SDC4,SLC2A1,TGFB1,TGFB3,TGFBR2,TNF,TPI1,VEGFA	1149 (20)
ELAVL1	0.43	other	Activated	3.287	1.03e-05	ACHE,ACTA2,APOD,ARG2,ATP1B3,B2M,CACHD1,CASP9,CD83,CDH1,CDKN1A,CEBPA,CFD,CTSS,DNMT3A,EIF4E2,FAM83B,FOXP3,GLIPR1,GSS,HIF1A,HMOX1,IFIH1,IFNG,IL12RB2,IL13,IL4,IL6,IRF1,IRF4,IRF9,KIF11,KIF18A,MAT2A,MPEG1,MYBL2,NCAPG,NEK2,NFKBIA,NOS2,PBK,PCOLCE,PDCD4,PLCG2,PRC1,PRKN,PRLR,PROM1,PSMB4,PTGS2,PTPRN2,RFC5,RORC,RPN2,RUNX2,SAT1,SLC7A11,SLC7A7,SNRPG,SQSTM1,SRSF7,STAT1,STAT3,SYK,TBX21,TJP1,TLR2,TNF,TOP2A,TP63,T…	1429 (21)
BAX	1.813	transporter	Activated	2.365	1.04e-05	BAX,BCL2,BCL2L11,BIRC2,CCNB1,CDK1,CDKN1A,CTSB,CTSD,CTSH,CTSK,CTSS,DNAJB9,EDEM1,ERO1A,ETV1,IL15,IL6,IRF7,JAK1,MMP9,PDIA6,TNF,TRAF3,TYK2	1455 (22)
IL-1R		group	Activated	3.64	1.06e-05	APP,CASP8,CSF3,CXCL11,CXCL8,EGFR,FAS,HGF,IFNG,IL1B,IL6,IL6ST,MMP13,MMP14,MMP9,NOS2,PLAU,SERPINE1,SMAD6,TNF,TNFRSF1B,VEGFA	925 (13)
PDX1	-1.946	transcription regulator		0.447	0.000147	ABCC8,ACTB,ALDOB,ANXA2,ARL4D,ASNS,ATP2A2,CAMK2N1,CD44,CKB,CPT2,CRELD2,CREM,CXCR4,EFNA1,ERO1A,ERO1B,F3,FGFR1,GALNT18,GCG,GCLM,GFAP,GNG12,GRN,HK1,HSPA5,ID1,ID2,IGF1R,IL1B,IL6,ILK,IRS2,KAT7,KLF6,KRT8,LTA4H,LXN,MAFA,MAPT,MDH1,MITF,NEUROD1,NFKB1,NPTX2,NQO1,PAPSS2,PAX6,PC,PCNA,PCSK1,PDE4B,PDIA4,PDIA6,PHGDH,PPP2R2C,PTPRF,RABGAP1L,RHOBTB1,RSAD2,SCG2,SLC2A1,SLC6A6,SPP1,SSBP3,TCF7L2,TGFBR3,TRIB3,TRPC6	1349 (16)
DOCK8	0.766	other	Activated	2.043	1.12e-05	ARID5A,CCND2,CD40,CMPK2,DAXX,FGL2,HDAC1,IL15,IL6,INHBA,IRF1,IRF7,ISG15,LTA,NFKBIZ,NMI,PELI1,PLA1A,PTGS2,RBL1,REL,RSAD2,SH3BP5,SOCS1,STAT1,STAT2,TNF,TSC22D1,USP25
PD98059		chemical - kinase inhibitor	Inhibited	-2.388	1.12e-05	ACE,ACOT7,ACTA2,ADIPOQ,AKAP12,ALDOA,AMD1,ANGPT2,ANKRD1,ANXA1,AP2B1,AR,ARRB1,ATF6,BAX,BCL2,BCL2L11,BDNF,BGN,BIRC5,BMP2,BNIP3,CA2,CCL19,CCNA2,CCNB1,CCND2,CD40,CD44,CD74,CD83,CDC42EP1,CDH1,CDK5R1,CDKN1A,CDKN2A,CDKN2B,CEBPA,CEBPD,CHRNB4,COL4A1,CREM,CTSB,CTSH,CTSK,CXCL8,CXCR4,CYCS,CYP1A1,CYP1B1,DBH,DDIT3,DIO2,DNAJC3,DNMT1,DUSP4,E2F3,EDNRB,EEF1A1,EGFR,EGR2,EIF5,ENO1,ENO2,EPAS1,F3,FAS,FASN,FGFBP1,FN1,FO…	1673 (19)
celecoxib		chemical drug		-0.45	1.12e-05	AKT1,ALOX5,APP,AR,BAX,BCL2,BIRC2,BIRC5,CDH1,CDKN1A,CENPF,CTSK,DDIT3,DNAJB9,F3,FAS,GADD45A,HIF1A,HMOX1,HSPA5,IFNG,IGF1R,IL13,IL1B,KDR,MAGI1,MET,MKI67,MMP13,MMP9,NOS2,PCNA,PPARG,PTGS2,PTH,RIPK1,RPA3,SELP,SERPINE1,SLC25A6,ST3GAL3,ST3GAL4,TGFBR2,TLR2,TNF,TNFRSF11A,TNFRSF1B,TNFSF12,TP63,TP73,TRAF1,TRAF4,WNT5A	1133 (18)
TNFSF11	3.352	cytokine	Activated	3.928	1.17e-05	ACOD1,AKAP13,AQP9,AURKA,BCL2,BMP4,CA2,CALCR,CAPN2,CCND3,CD40,CD44,CD83,CDKN1A,CEBPA,CIAO1,CKB,CSF1R,CSF3,CSRP1,CTSK,CUL4A,CXCL8,CYP1A1,DOK2,ECT2,EGR2,EHD1,F3,FAM102A,FAS,FERMT3,FHL2,FOXM1,FPR1,GLRX,GRB10,GRN,HCK,HCLS1,HIPK2,HMOX1,IFNG,IL11,IL13,IL15,IL1B,IL6,IRF4,IRF8,ITGA5,ITGB3,LAT,LIMK1,LSR,MARCKSL1,MEF2B,MMP9,NAB2,NEK2,NFKB1,NFKB2,NFKBIA,NFKBIZ,NOS2,PA2G4,PCDH7,PHLDA3,PLD1,PLK1,PTGER4,PTGS2,P…	1110 (17)
arsenic trioxide		chemical drug	Activated	3.028	1.25e-05	ATF6,ATP1B1,ATP1B2,ATP1B3,ATP2B1,ATP6AP1,ATP6V0B,ATP6V0C,ATP6V0D1,ATP6V1A,ATP6V1C1,ATP6V1C2,ATP6V1F,AURKA,BACH1,BAD,BAX,BCL2,BNIP3,CACNA1B,CALR,CASP7,CASP8,CASP9,CD44,CDC25B,CDC42,CDC45,CDK1,CDK6,CDKN1A,COPB2,COX6B1,COX7A2,CTH,CXCL8,CYC1,CYP26A1,DBF4,DDIT3,DNAJB11,DNAJB6,DNMT1,DNMT3A,ECT2,EPAS1,FAIM,FAS,FASN,FDX1,FECH,FN1,FTH1,GCLM,GGT1,GLI1,GLI2,GLRX,GSR,HIF1A,HMOX1,HRAS,HSBP1,HSP90AB1,HSP90B1,H…	1475 (21)
WNT5A	2.659	cytokine		-0.718	1.38e-05	ADGRL3,ARG1,ARPC3,BCL2,BRINP3,BTC,CAPN1,CD40,CDH1,CDK6,COL17A1,COL2A1,CRYAB,CSF3,CSRNP3,CXCL12,CXCL8,CXCR4,DGKZ,DLL1,DOK2,DUSP22,EGFR,ELMOD1,ESR2,FN1,FOXN1,GABRG2,HMOX1,ID2,IL15,IL1B,IL1RAPL1,IL6,INHBB,IRF1,IRF8,ITGA4,ITGB3,ITGB7,KIT,LAT,LCP1,LRCH2,MATN3,MMP13,MRPS6,MYF5,NFKB1,NOS2,NR0B2,PGF,PITX3,POSTN,PRKAR2A,PRLR,PRSS12,PTGS2,RABL6,RPE65,RUNX2,SDC4,SELPLG,SEMA3E,SNAI1,SOCS3,SPP1,STAT1,STAT3,SY…	1207 (17)
SOCS1	5.213	other	Inhibited	-2.788	1.41e-05	ACOD1,ARG1,BAX,BCL2,BID,CCND2,CCND3,CD40,CD44,CDKN1A,CISH,CSF3,CXCL8,CXCR3,FAS,FCER1G,HAMP,IFIH1,IFNG,IL15,IL1B,IL4,IL6,IRF1,IRF7,IRS1,IRS2,ISG15,MAP3K5,MMP13,MYD88,NOS2,PTGS2,RSAD2,SNAI1,SOCS1,SOCS3,STAT1,STAT3,STAT5A,STAT6,TNF,TXN,USP18	962 (14)
butyric acid		chemical - endogenous mammalian		-1.899	1.42e-05	ACHE,ADCY1,ADGRE5,ALOX5,ALPI,ANXA1,ANXA2,ANXA5,AR,BAX,BCL2,BIRC5,CALB1,CAP1,CAPN7,CCNA2,CCNB1,CCNB2,CCND2,CD44,CD79B,CD81,CD82,CD83,CDC20,CDC42,CDH1,CDK1,CDK6,CDKN1A,CDKN2A,CKS1B,COL11A1,COL4A1,COL4A2,CSF1,CXCL8,CXCR4,CYCS,CYP1A1,DDR1,DNM1,DPP6,DTYMK,ESYT2,FASN,FES,FIS1,FOXM1,FSTL1,FTH1,FYN,G0S2,GADD45A,GATA2,GCG,GGT1,GLI1,GNAI2,GRIN1,GRN,GSN,HDAC9,HK1,HMGB2,IFI30,IGF2,IL11,IL1B,IL6,INPP5D,IRF1,I…	1908 (23)
CNGA3	-6.033	ion channel		-1.839	1.45e-05	ARR3,ATF6,BAX,CALR,CAPN1,CAPN2,CREB3L3,DDIT3,DERL1,DNAJC3,EDEM1,EIF2A,ERN2,ERO1B,GNAT2,HSPA5,HSPB9,OPN1LW,OPN1SW,RYR2	336 (4)
Ifn		group	Activated	4.024	1.46e-05	B2M,CASP8,CD40,CD44,CD83,CFH,CXCL11,CXCR3,DHX58,FAS,HGF,HIF1A,IFIH1,IL10RA,IL15,IRF1,IRF3,IRF7,IRF8,ISG15,ITGA4,MMP9,NOS2,NUB1,PTPRJ,RSAD2,SERPINE1,SOCS1,SPP1,STAT1,TAP1,TFRC,TLR2,TLR5,TNFSF13B,TYMP	859 (16)
MAP3K14	1.395	kinase		1.21	1.46e-05	ACACA,ACTA2,ADAM8,CCL27,CD44,CXCL8,EGFR,FAS,FASN,GADD45A,GTF2H4,IL13,IL15,IL1B,IL21,IL4,IL6,IL7R,LTA,MMP9,NFKB1,NFKB2,NFKBIA,NFKBIE,NOS2,PLA2G4A,PTGS2,RCAN1,REL,RELB,RIPK3,SIX2,TNF,TNFSF10,TRAF3,YAP1	1084 (11)
TCR		complex	Activated	5.144	1.47e-05	ABLIM1,ADM,ADORA2A,AK2,ALDOA,APOD,APOE,ARHGEF1,BACH2,BCL2,BCL2L11,BCL3,CBL,CCND3,CCR9,CD27,CD28,CD44,CDH1,CISH,CTSB,CXCL11,CXCL8,CXCR3,CXCR4,DHX58,DKC1,EBNA1BP2,EGR2,ELL2,ENO1,EOMES,F5,FAS,FOXP3,FYN,GADD45G,GLUD1,GNPDA1,GRIA3,GRM1,GZMA,HADH,HIF1A,HSP90B1,HSPA5,HSPD1,IFIH1,IFNG,IL12RB2,IL13,IL16,IL4,IL6,IL7R,IRF1,IRF4,IRF7,ISG15,ITGB7,KCNK5,KLF2,LAT,LBR,LCK,LCP2,LDHB,LMNB1,LPIN2,LTA,MAP3K8,MAPK1,M…	1160 (15)
SMARCA5	0.565	transcription regulator		-0.149	1.48e-05	ATP8B4,B2M,BAX,BET1,CCND2,CD44,CD81,CDH1,CDKN1A,CRIP1,EPHA2,EPHB2,ESM1,FAS,GFRA1,GPRC5B,GRIA3,HAMP,IL12RB2,IL7R,IRF7,KIT,KLF7,LFNG,LPAR6,LYN,MYL10,NLRC5,NOTCH1,PCSK1,PHLDA3,PLCG2,PLK2,RAB44,RNF19B,RPS6KA2,RRAD,SERPINB1,SLC27A2,SMOC1,SNX10,TCF7L2,TDRD5,UNC93B1,WDFY4	802 (12)
IL1A		cytokine	Activated	3.282	1.48e-05	ADORA2A,APOD,APP,ASIC2,BAX,BCL2,BCL3,BIRC2,CA2,CCL27,CD40,CD44,CD83,CDKN1A,CSF1,CSF3,CTSK,CXCL12,CXCL8,CYP1A1,F2RL1,FAM89B,FAS,FGFR1,FTH1,GNB4,HMOX1,HSD11B2,HSD3B1,IFNG,IGFBP5,IL11,IL13,IL1B,IL4,IL6,INHBA,IRAK1,IRF1,ITGA5,ITGB1,ITGB3,KIT,KITLG,LDHA,LEP,MCAM,MMP13,MMP14,MMP9,MT2A,NFKB1,NFKBIA,NFKBIZ,NGF,NOS2,PLA2G4A,PLAU,PPARG,PTGS2,PTX3,RHCG,SAA1,SERPINE1,SPP1,STAT3,TAC1,TGFB1,TK1,TLR2,TNF,TNFSF1…	1169 (16)
ibuprofen		chemical drug		0.666	1.53e-05	APP,COL12A1,CYBB,EDNRB,EPAS1,GFAP,HIF1A,IL1B,IL6,MAGI1,MMP13,MMP9,NGFR,NOS2,PLIN2,PPARG,PTGS1,PTGS2,RAC3,SLC2A1,TNF,TNFRSF21,VEGFA	1461 (21)
TBK1	0.709	kinase		1.636	1.59e-05	ACOD1,ATF7,CD40,CDKN1A,CMPK2,CXCL11,CXCL8,FGL2,IFIH1,IFNG,IL15,IL21,IL6,INHBA,IRF3,IRF7,ISG15,MARCO,NFKB1,NFKBIZ,NMI,PLA1A,PTGS2,RBL1,RSAD2,SH3BP5,TLR2,TNF,TSC22D1,USP18,VEGFA	827 (16)
STK11	-0.348	kinase	Activated	2.205	4.63e-05	ACE,ACP6,AK2,AKR1A1,ALCAM,ALDOA,ASTN1,ATIC,ATP6V1F,BCL2L11,BCL7B,BMP5,CAMKK1,CCNA2,CDC42,CDH1,CDH8,CDKN1A,CEBPA,CNTN1,COX5A,COX6B1,COX7A2,CSF3,CSF3R,CTPS1,CTSD,CXCL8,CYC1,DIABLO,DLGAP2,DNMT1,DOCK4,ELOVL2,ENO1,FGFR2,FN1,FOXN3,GADD45A,GALM,GLI1,GOT2,GPI,GRIA3,HDAC4,HEMGN,HHIP,HIF1A,ID1,IFNG,IGFBP1,IGFBP5,IL6,INIP,KLHL29,LDHA,LUM,MCAM,MMP9,MRPS15,NCAM2,NDUFS8,NET1,NFKB2,NME2,NOS2,NPTX2,NRCAM,PCK2,PD…	1745 (22)
TRAF3	3.273	enzyme		-0.094	1.61e-05	ADM,ANXA4,CHKA,CXCL12,DGKA,DOK1,EGFR,EPCAM,FAS,GDPD3,GPR34,HSPA5,IFNG,IL1B,IL4,IL6,ISG15,KSR1,MAP3K14,MET,MPEG1,NDRG1,NFKB2,NFKBIA,NFKBIE,PBX3,PIP5K1B,PTK6,REEP3,RELB,RHBDF1,RSU1,ST8SIA6,TBX21,TK1,TNF,TNFRSF18	714 (17)
actinomycin D		biologic drug		-0.036	1.7e-05	ABCG1,ACTB,ADM,AGFG1,APP,AR,ATP1A1,BAX,BCL2,BCL2L11,BDNF,BIRC2,BIRC5,CASP7,CASP9,CD27,CD28,CDKN1A,COL2A1,CXCL8,CYP1A1,DMRT1,DUSP4,EGLN3,EPAS1,F3,FAS,FASN,FEN1,FGFR1,FN1,FPR1,FTH1,GADD45A,GDA,GPI,GUCY1A1,HBEGF,HIF1A,HK1,HMOX1,ID2,IFNG,IGF1R,IGFBP5,IL6,IL7R,IRF1,IRS1,IRS2,LMNB1,LTA,LTB4R,MADD,MAOA,MAT1A,MTTP,NGF,NOS2,NPM1,NR0B1,NTF3,PAPPA,PLAU,PPARG,PTGS2,PTX3,RAD51,RGS2,SERPINE1,SFRP1,SKIL,SLC17A6…	1146 (13)
RHO	-6.065	G-protein coupled receptor		-1.461	1.75e-05	APP,ATF6,B2M,C1QA,CACNB2,CASP7,CD44,CD74,CEBPD,CRABP1,CRX,CSF1R,CTSS,DDIT3,DRD4,EIF2A,GNAT1,GNB1,GNGT1,HCLS1,HDAC1,HMGB2,IMPDH1,MEF2C,NCAM1,NRL,PCOLCE,PDC,PDE6A,PDE6B,PDE6G,PRPH,PRPH2,RCVRN,RHO,SELENOP,SPOCK1,TRPC1	749 (10)
SHH		peptidase	Inhibited	-2.073	1.76e-05	AMD1,ANGPT1,ANGPT2,BAX,BCL2,BMP2,BMP4,BMP7,BMPR1B,C1QA,CCNB1,CCND2,CDH1,CSF1,CSF1R,CTPS1,DAAM1,DDC,DHFR,EGFR,EPHB4,FGF8,FN1,GATA2,GBX2,GLI1,GLI2,GPC1,HES5,HGF,HHIP,HIF1A,HMGA1,HOXA13,HSD11B2,ID1,IFNG,IGF2,IGFBP5,IL4,IL6,LASP1,LFNG,MAGI1,MCM2,MCM3,MCM5,MCM6,MEF2C,MET,MYF5,NES,NOG,OCLN,OLIG2,OTX2,PAX2,PAX3,PAX5,PAX6,PCNA,PDGFRA,PGF,PPARG,PSMC3IP,PTCH1,PTCH2,RAD51,RFC3,RPA2,RUNX2,SALL1,SERPINE1,SFRP…	1679 (21)
FOXO1	0.427	transcription regulator		1.558	1.79e-05	ACACA,ACLY,ADIPOQ,AFF3,AIFM2,AIP,ALAS1,ALDOB,ALOX5,ANGPT1,ANGPT2,ANLN,ANXA3,AQP9,AR,ASPM,ATP6V0A1,ATP6V0B,BACH2,BAX,BCL2,BCL2L11,BCL2L13,BID,BIRC5,BLNK,BNIP3,C1QA,CA2,CASP8,CCNA2,CCNB1,CCNB2,CCNF,CD40,CD79B,CDK1,CDK5RAP3,CDKN1A,CDKN2A,CDKN2B,CENPF,CERS4,CKMT2,COL2A1,COL4A1,COL4A2,COX10,CPT1A,CPT1B,CPT2,CTSK,CXCL8,CYCS,CYP7B1,DEPDC1,DIO2,DLGAP5,EDNRB,EFHD1,EGR2,EGR4,ELOVL5,ELOVL6,EOMES,FABP2,FAS,F…	1389 (19)
LEF1		transcription regulator	Inhibited	-3.495	1.81e-05	ACTA2,ADAMTS6,AR,ARHGAP20,ARHGEF12,ATF6,ATP6V0A1,BCL2,BIRC5,BMPR2,C3orf70,CAPN3,CASP7,CASP9,CD44,CD83,CDH1,CDK1,CDKN1A,CDKN2A,CHCHD10,CPE,CSF3R,CXCR4,DKK1,DLX3,ENO2,FAS,FGF8,FN1,GEM,GNAO1,ID2,IFT80,IGF1R,IL13,IL4,IL6,IL7R,KIF11,LCK,LYSMD2,MAPK12,MITF,MMP13,MSX2,NCAM1,NR0B1,NRCAM,NRN1,NTN4,PENK,PLAG1,PTCH1,PTGS2,RRAGD,RUNX2,SH3GL3,SH3RF1,SPP1,STX11,TIAM1,TRPM1,TSC22D1,YPEL2	1609 (22)
IL11	3.747	cytokine		-1.741	1.84e-05	ACTA2,ANXA2,BCL2,CD40,CEBPD,COL2A1,CXCL8,F8,IGFBP2,IGFBP5,IL13,IL15,IL1B,IL4,IL6,IL6ST,IRF1,MMP13,MMP23B,MMP9,PAPPA2,POSTN,PPARG,SCG2,SFTPB,SMAD6,SOCS3,SPP1,STX11,TNFSF11,VIP,WNT5A	969 (18)
CpG oligonucleotide		chemical drug	Activated	2.208	1.85e-05	BAX,BCL2,BIRC5,BIRC7,CA9,CCNB2,CD40,CD63,CD83,CXCL8,DLL4,DNMT1,ELOVL5,FAS,GPR84,IFNG,IL13,IL15,IL1B,IL4,IL6,INPP5D,IRAK1,IRF7,ISG15,JMJD6,LYN,MARCO,MCM6,MMP13,MYD88,NFKBIZ,NOS2,NOTCH1,NR1I2,PCNA,PHGDH,PRKCD,PRKG1,PTGS2,RRM2,SAMSN1,SERPINE1,SLC2A3,STAT2,SYK,TFRC,THBS1,TLR2,TLR9,TNF,TNFSF10,TNFSF13B,VASP	1101 (18)
PTGER4	1.931	G-protein coupled receptor		-1.69	1.88e-05	ACTA2,APP,CD40,CD44,CDK6,CMPK2,CREB3L3,CXCL8,CXCR4,CYBB,DAXX,FOXP3,GAB1,HAMP,HERPUD1,HGF,IFI35,IFIH1,IGF2BP2,IL13RA2,IL1B,IL6,IRF1,IRF7,LHFPL2,LPAR6,MAFF,MASTL,MMP13,MMP9,MYH11,NCF1,NCF2,NOS2,NOX1,NXPE3,PDCD4,PDK2,PTGS2,RASSF2,RNF213,RSAD2,RUNX2,S1PR1,SHISA3,SPP1,ST6GAL1,ST8SIA4,STXBP4,TAGAP,TLR8,TNF,TNFSF10,USP18,XAF1,YPEL3	1250 (15)
MYOD1	0.259	transcription regulator		-1.369	1.93e-05	ACACA,ACHE,ACTA2,ACTC1,ALDOA,ANKRD1,ATP7A,BCL2,BUB1B,CCNB2,CCND3,CDC20,CDK1,CDKN1A,CENPF,CKM,COL4A1,CRYAB,CXCL14,DAO,DEPDC1,DHFR,DLGAP5,DMD,EGFR,FOXM1,FSTL1,FYN,GADD45A,GADD45G,GINS2,GRB2,HADH,HIPK3,HSPA4L,ID2,IGF2,IGFBP5,INPP5K,KIF14,KIF2C,KIFC3,KLF6,KNL1,LDB3,LIPE,LZTS3,MEF2C,MKI67,MX2,MYBPH,MYF5,MYH4,MYLPF,NCAPG,NCAPH,NDC80,NUSAP1,PAX3,PBK,PFKM,PLEKHO1,PLK1,POLQ,POSTN,PPARGC1A,PRKACA,PRKAR2B,P…	1492 (23)
mir-21		microRNA	Inhibited	-2.834	1.97e-05	ACTA2,ANLN,ARF4,ARF6,ARNTL,ASPM,BCL2,BMPR2,CASKIN1,CCL19,CCNA2,CCNB1,CD180,CD226,CDH1,CDK6,CDKN1A,CDKN2A,CDKN2B,CSF3R,DAXX,DBP,DHX58,DLGAP5,ECT2,EGR2,FAS,FGL2,FN1,FOXP3,GFAP,GTSE1,HIPK3,IFNG,IL12RB2,IL1B,IL4,IL6,IL6R,INPP5D,IRAK1,IRF1,ITK,JAG1,KIF23,KIFC1,KNTC1,LEPR,MARCO,MKI67,MMP9,MYD88,NCAPD2,NCAPG,NES,NLRC5,NMT1,NOS2,NUSAP1,PBK,PDCD4,PELI1,PER2,PER3,PGAM1,PIP4K2A,PLOD3,PPA1,PPARA,PPP1R3B,PRC1…	1073 (20)
NRAS	0.861	enzyme		-0.485	2.04e-05	ADCY2,AGRN,AK1,AKAP12,ANKRD1,ANXA4,ATF6,B2M,BAX,BCL2,CCNB1,CCNB2,CDC20,CDKN1A,CDKN2A,CDKN2B,CFH,CKM,CRABP2,CYBB,DDIT3,DUSP2,EPAS1,EXO1,FHL1,FN1,FOXM1,GLI1,HIF1A,HOMER3,IFI35,IFIH1,IL1B,IL6,IRX3,ISG15,ITGA2,KDR,KIF22,KIF2C,LIMK1,MCM3,MEST,MITF,MKI67,MMP13,MYBL2,NCAM1,NCF2,NQO1,PENK,PHLDA3,PLAU,PLEKHO1,PLTP,POMP,PRDX2,PSMB8,PSMB9,PTGS2,PTX3,RBM38,RPS6KA2,SBNO2,SCX,SERPINE2,SESN3,SLC2A1,SPC25,STAT1,…	1007 (16)
BNIP3L	0.93	other		-0.99	2.09e-05	ANK1,AURKA,BLNK,CCNA2,CCND3,CD79B,CENPF,FANCD2,GADD45A,GPSM2,GSN,IL16,IL1B,KIF11,LTA,MYBL2,NFKB2,NFKBIA,PIK3CD,PKM,PRIM1,PTK2B,RAD54L,RBL1,RRM2,SFRP1,SGO1,STAT3,SYK,TFRC,TGFB1,TIMP2,TOP2A	1127 (14)
lipoteichoic acid		chemical - endogenous non-mammalian	Activated	3.171	2.12e-05	ANTXR1,ANTXR2,BCL2,BCL2L11,CAST,CD83,CSF3,CXCL8,CXCR4,CYBB,GLRB,HIF1A,HMOX1,IL1B,IL6,MMP9,MYD88,NOD2,NOS2,NR4A2,NR4A3,PTGS2,SELP,TIRAP,TLR2,TNF,TNFSF11,TOLLIP	706 (13)
FOXC2		transcription regulator		-1.293	2.34e-05	ACTA2,ADIPOQ,ADRB1,ANGPT2,BAX,CASP9,CDH1,CEBPA,CFD,CXCR4,DKK1,DLL1,EFNB2,FN1,HES5,INSR,IRS1,IRS2,ITGB3,KDR,LEP,LFNG,LIPE,MET,MMP9,NOTCH1,PPARA,PPARG,PPARGC1A,PTGS2,RUNX2,SNAI1,UCP1,WNT5A	1347 (21)
rosiglitazone		chemical drug		-1.618	2.35e-05	ABCG1,ACADL,ACADS,ACLY,ADAM8,ADIPOQ,ADIPOR2,ALOX5,APOC1,APOE,AQP3,AQP7,ARG1,ASAH1,ATP1A1,BAX,BCL2,BDNF,BIRC7,BMPR2,C1QA,C1QB,C1QC,C1QTNF12,CD164,CDH1,CDKN1A,CEBPA,CFD,CKM,COX5A,CPT1A,CPT1B,CPT2,CSF1,CXCL11,CXCL8,CYCS,CYP1A1,DDHD1,DECR1,DIO2,DOK1,EGFR,EGLN1,EGLN3,ELOVL6,EOMES,EPHX2,ERP44,ETFDH,F3,FABP1,FABP3,FASN,FDX1,FGF13,FN1,GIPR,GPA33,GPD1,GPR65,GYG1,HADH,HAS1,HGF,HMOX1,HP,HPGD,HSD11B2,HSPA5,I…	1435 (20)
TNFSF10	-2.086	cytokine		0.622	2.37e-05	AKT1,ANGPT1,ANGPT2,BAX,BCL2,BID,BIRC2,BIRC5,CASP8,CASP9,CTSB,CXCL8,CXCR4,DIABLO,EGFR,FTH1,IFNG,IGF1R,IL13,IL1B,IL6,IRF9,ISG15,MMP9,NFKBIA,NR2F1,PCNA,PER1,PLAU,PRKCE,PSME2,PTGS2,RCAN1,SERPINH1,SLC2A1,STAT1,TFRC,TNF,TNFAIP2,TNFSF10,TP63,TRAF1,VEGFA	1509 (17)
ATN1	-3.168	transcription regulator			0.000165	ATP1A1,ATP1A3,ATP1B1,ATP1B2,ATP1B3,BASP1,BDNF,BMP1,CA4,CBFB,CBLN1,CDH8,CSNK1D,DBP,ENO2,ETV1,EVL,FBXW7,GABRD,GAD1,GRIK1,GRIN2C,GSN,HBEGF,IGFBP5,JUP,KCNAB2,MARCKSL1,MCAM,NAB2,NEFL,NEUROD1,NFIC,NR2F1,NSG2,PABPC4,PENK,PRKACB,PRKCD,PSME1,PTPN22,PTPRF,SATB1,SMC2,SOCS2,SOX10,SOX4,SPP1,STX1B,THRA,TIAM1,TUBB,ZIC3
TWIST1	0.65	transcription regulator		0.46	2.42e-05	ACTA2,ALCAM,APOD,AR,ASPM,BAX,BCL2,BCL2L11,CCDC3,CD40,CD44,CDH1,CDKN1A,CDKN2A,CHRDL2,COL2A1,CXCL12,CXCL8,DKK3,DNM1,EFNB2,EPCAM,FAS,FAT4,FBN2,FGFR2,FGFR3,FMOD,FN1,FREM2,GLI1,GPC1,GSN,HEG1,IGFBP1,IGFBP5,IL1B,IL6,ITGB3,KIT,MET,MFGE8,MXRA8,NCAM1,PAM,PCDH18,PCOLCE,PDGFRA,PDZD2,PRKD1,PROM1,PTPRZ1,RELB,RHOA,RHOC,RUNX2,SLC29A1,SNAI1,SPOCK2,SPP1,TBX21,TF,TGFB1,TGFBI,TGFBR2,TNF,TNFRSF21,UNC5B,VEGFA,ZEB2,ZYX	1691 (25)
FOXO3	-1.489	transcription regulator		-1.985	0.000166	ACLY,ACTA2,AGFG1,ANGPT1,ANGPT2,ANXA1,ANXA3,AQP4,AR,AURKA,BAX,BCL2,BCL2L11,BCL2L13,BIRC5,BMP2,BNIP3,BPGM,BUB1B,C1QA,CASP8,CCNA1,CCNB1,CCNB2,CCND2,CCND3,CDC20,CDC45,CDH1,CDKN1A,CDKN2B,CERS4,COL4A1,COL4A2,CTSB,CXCL8,CXCR4,DDIT3,DLGAP5,EDNRB,EGR2,EGR4,ELOVL5,ENO2,EXO1,FASN,FBXO5,FGFR2,FLNB,FLT4,FMOD,FN1,FOXM1,FOXO3,FOXP3,FYN,GADD45A,GATA2,GLUL,HIF1A,HTATIP2,ID1,IFIH1,IFNG,IGF1R,IGFBP1,IL13,IL4,IL6,IN…	1658 (24)
DICER1	-0.013	enzyme		-0.184	2.52e-05	ACVR1C,AKT1,ANGPT2,APOD,ARID3B,AVP,BCL2L11,BDNF,CACNA1C,CAMK2D,CCND2,CD226,CD44,CDH1,CDKN1A,CDKN2A,CDKN2B,CELF2,CPEB2,CXCL8,CXCR4,EGR2,ELOVL2,EOMES,EPCAM,EPHA3,FOXP3,GAD2,GNG2,GREB1L,HDAC1,HSD17B7,IFNG,IGDCC3,IGF2,IGF2BP1,IGF2BP2,IGF2R,IL1B,IL7R,IRF8,ITGA2,ITGA4,ITGA5,ITGA6,ITGB1,KDR,LCP1,LHFPL6,MAG,MCAM,MITF,MMP9,MT2A,NGFR,NOTCH1,NPHS1,OPTN,P2RX3,PAX8,PBX3,PDCD4,PIK3CG,PLAU,PRKCD,PRKCQ,PRKD1,PTP…	1759 (23)
NS-398		chemical reagent	Inhibited	-2.682	2.64e-05	ALPL,ANGPT1,ANGPT2,ARG1,ATP6AP2,BAX,BCL2,BCL2L11,BIRC5,BMP2,CAPN2,CCNB1,CDKN1A,CDKN2A,CXCL8,CXCR4,EGR2,F3,HAPLN1,HGF,HIF1A,IFNG,IL13,IL1B,IL4,IL6,MAGI1,MMP14,MMP9,NOS2,PCDH7,PCNA,PDCD4,PPARG,PRDX1,PSMB8,PSMB9,PTGS1,PTGS2,RUNX2,SAA1,SPP1,TFRC,TNF,VEGFA,XRCC6	1282 (19)
discodermolide		chemical drug			2.67e-05	BARD1,BRCA2,CCNB1,CCNB2,CDC20,CDK1,CDKN1A,ESPL1,FANCB,FANCD2,GADD45A,KIF11,KIF23,PLK1,PLK4,PRC1,PTTG1,RAD51,RBL1,RFC2,RFC3,RFC4,RFC5,SMC2,TOP2A	1090 (7)
ZBTB16	-2.968	transcription regulator		-0.814	0.000269	ATP6V1A,B4GALNT1,BACH2,BID,BMP2,BMP7,CCNA2,CD180,CD40,CD44,CD74,CD81,CD83,CDKN1A,CXCR3,DDC,DNMT1,EGR2,F13A1,F2RL1,FABP2,FABP7,FGFR3,GALNT6,GBE1,GPT2,HOXD9,HPGD,HPSE,HRAS,ID2,IL10RA,IL13,IL21R,IL4,IL6,IL6ST,IL7R,ITGAE,ITGB3,KIT,KLF2,LTB4R,MMP9,MPI,NFKBIZ,NOS2,PAX5,PBX1,PIK3R3,POLA2,PPARA,PTGS2,REL,RORA,RORC,RUNX2,SATB1,SELP,SGMS2,SLC2A1,SOX13,SPP1,TCF7L2,TNF,TNFAIP8L1,TNFSF11,TSC22D1,UCK2,UGP2,ZBT…	1528 (17)
TLR3	0.791	transmembrane receptor	Activated	2.526	2.67e-05	ACOD1,ARG2,AUTS2,CAST,CD40,CLCA1,CMPK2,CSF3,CTH,CTSK,CXCL11,CXCL8,DHX58,DISC1,DNMT1,FAS,HAMP,HGF,HMOX1,ID1,IFIH1,IFNG,IL13,IL15,IL1B,IL4,IL6,IRF1,IRF3,IRF7,ISG15,LMNB1,LPIN2,MAP3K8,MX2,MYD88,NFKB1,NFKBIZ,NMI,NOS2,PFDN6,PIK3CD,PIK3R3,PLAU,PLK2,PTGS2,PTX3,RIPK1,RSAD2,SERPINE1,SOCS1,SOCS3,STAT1,STYK1,TNF,TNFAIP8L2,TNFRSF1A,TNFRSF1B,TNFSF10,TNFSF13B,TP63,TRAF3,TSPAN33,USP18,ZBTB32,ZNFX1	756 (17)
ESRRB	-2.364	transcription regulator		-1.388	0.000297	AIPL1,APLP1,BCL2,CDKN1A,FBXO15,GUCA1A,GUCA1B,LOXL1,MEF2C,MYBL2,NPHS1,NR0B1,NR0B2,PDIA5,PFKFB2,RHO,SLC13A5,SLC6A6,STARD8,XAF1
CNR1	-2.13	G-protein coupled receptor		1.273	2.76e-05	ACACA,ADIPOQ,ALPL,APOE,BDNF,BIRC5,BMP2,BMP4,BMP7,CA9,CCNB2,CDK1,CDK5RAP3,CREB3L3,CYP7B1,DKK1,DLL1,DRD2,EAF2,EGF,EOMES,EPS8,FASN,FOXM1,GAD1,GLO1,HPRT1,IFNG,IGF1R,IL6,KIF11,LAMA1,LEP,MDK,MESD,MMP13,NME2,NOD2,NOG,NPHS1,PAX3,PAX5,PAX6,PCNA,PDGFRA,PDYN,PENK,PLAU,PLD1,PTGS2,PTK2B,PTK6,RGMA,SLC25A26,SLC29A1,SLC35B2,SLIT2,SOX6,STAT3,TGFB1,TJP1,TNF,UCP1,WNT6	1241 (18)
IFN Beta		group		1.652	2.87e-05	ACOD1,BCL2,CD40,CD74,CD83,CDKN1A,CEBPD,CLK2,CMPK2,CXCL11,CXCL14,CXCL8,CYBB,DAXX,DHX58,EEF1A1,FN1,IFI35,IFIH1,IFNG,IL11,IL15,IL1B,IL21,IL6,IRF1,IRF7,IRF9,ISG15,KIT,MARCHF1,MMP9,MX2,NCAPG,NOS2,PELI1,PLCG1,PLOD3,PPP1R3B,RSAD2,RTN4,SERPINE1,SLC7A11,SOCS1,SPP1,SPRY2,STAT1,STAT2,STAT4,TAPBP,TGFB1,THBS1,TLR5,TLR9,TNF,TNFSF10,TNFSF18,TNKS,USP18,USP25,XAF1	724 (14)
SASH1	2.459	other	Activated	2.191	2.93e-05	ARID5A,CCND2,CD40,CMPK2,DAXX,FGL2,HDAC1,IL15,IL6,INHBA,IRF1,IRF7,ISG15,LTA,MARCO,MET,NFKBIZ,NMI,PELI1,PLA1A,PTGS2,RBL1,RSAD2,SH3BP5,SOCS1,STAT1,STAT2,TNF,TSC22D1,USP25	586 (7)
fulvestrant		chemical drug	Inhibited	-2.544	2.94e-05	ADRB1,ASNS,AURKA,AVP,BARD1,BAX,BCL2,BIRC5,BMP2,BMP4,BMPR2,CA12,CAST,CCNA2,CCNB1,CD74,CDC20,CDC25B,CDH1,CDK1,CDKN1A,CEBPD,CENPF,CENPX,CHAF1A,CKS1B,COMT,CSF1,CTH,CTSD,CXCL11,CXCL12,CYCS,EGFR,EMC9,ERBB3,ESR2,FEN1,FKBP1A,FNTA,FOXM1,G6PD,GAB2,GADD45A,GHR,GTSE1,GUCY1A1,HAMP,HRAS,HSD17B7,ID1,ID2,IGF1R,IGFBP5,IL1B,INHBB,IRF1,IRS1,ITGB1,ITGB3,KIF11,LEPR,MANF,MAPK1,MB,MCM2,MCM3,MCM5,MMD,MTHFD1,MYO1B,NGFR,N…	1635 (18)
ERK1/2		group		0.821	2.98e-05	ADIPOQ,ALOX5,ALPL,ANGPT2,ARRB1,ASAH1,ATF6,ATP1A3,AVP,B2M,BAX,BCL2,BCL2L11,BDNF,BIRC2,BMP2,CACNA1C,CALR,CAPN2,CCL27,CCND2,CD40,CD44,CDC42EP5,CDK1,CDKN1A,CEBPA,COL2A1,CRHR1,CTSB,CXCL8,CXCR4,CYBB,CYP46A1,DDIT3,DKK1,DUSP4,EFNB2,ENO1,ESR2,F3,FGFR2,FN1,GAD1,HAMP,HBEGF,HMGA1,HPGD,HSPA5,ID1,IFNG,IGF1R,IL11,IL17RD,IL1B,IL4,IL6,IRS2,ITGA2,ITGA3,ITGB3,KIF2C,LEPR,MAPK1,MAPK8IP1,MAPT,MMP13,MMP9,NOS2,NOX1,NR4A…	1250 (16)
stallimycin		biologic drug	Activated	2.144	3.07e-05	BMP7,CSF1,CXCL8,F3,IFIH1,IFNG,IL1B,IL6,IL7R,INHBA,IRF1,IRF4,IRF7,ISG15,NOS2,STAT1,TGFA,TNF,TNFSF10	1290 (15)
gefitinib		chemical drug		-0.545	3.08e-05	AKT1,ANO9,AURKA,AURKB,BCL2,BCL2L11,BDH2,BIRC5,BUB1,CCNB1,CCNF,CDH1,CEBPD,CHEK2,COL15A1,COL8A1,CTSA,CTSB,CXCL8,DHFR,DUSP4,ECT2,EFNA1,EGFR,EHD1,EPGN,EPSTI1,FGFR2,GHR,GLB1L,GLI1,HMOX1,HSP90B1,HYAL1,ID1,IGFBP5,IL1B,ITGA2,KIF11,KIF23,KIT,LIFR,MAFF,MCM3,MCM8,MKI67,MMP15,MMP9,NFKB2,NOTCH1,NRP2,OSMR,PCNA,PDGFRA,PINK1,PPARG,PPP2R2B,PRC1,PTGER1,PTGS2,PTTG1,RBL1,RELB,SLC2A3,SMC2,SMO,STAT1,TIMP2,TLR2,TNF,TNF…	1843 (21)
inosine		chemical - endogenous mammalian		1.034	3.09e-05	ALCAM,ANTXR2,ANXA1,ANXA2,ANXA5,ARPC1B,C1QA,C1QB,C1QC,CD63,CFD,GFAP,IFNG,IRF1,L1CAM,LCP1,PPP1R14B,RHOC,RNASET2,SERPINB1,TNF,TSPO
bromodeoxyuridine		chemical drug	Activated	2.756	3.09e-05	BMP7,CSF1,CXCL8,F3,IFIH1,IFNG,IL1B,IL6,IL7R,INHBA,IRF1,IRF4,IRF7,ISG15,NEU3,SERPINE1,STAT1,TGFA,TGFBI,TNF,TNFSF10,TRH	1411 (20)
GTF2IRD1	-0.519	transcription regulator		-1.638	3.09e-05	ARR3,CRX,CUX2,ERAP1,GNAT1,GNAT2,KDR,MKX,NR2E3,NRL,OPN1LW,OPN1SW,PDC,PDE6H,PLPP2,POLR3F,POSTN,PPARA,RHO,STAT3,TNNI1,VSX2
IL4R	0.665	transmembrane receptor		-1.429	3.25e-05	ADAM8,AGRN,ARG1,ASIC2,CACNB2,CLCA1,DGKZ,DISC1,EGR2,FAS,FCER1G,GRIN2A,IFNG,IL12RB2,IL13,IL13RA2,IL1B,IL1RAPL1,IL4,IL6,LZTS3,MYO6,NFIA,NGEF,NOS2,NRXN2,PPARG,PPARGC1A,PTN,RUNX2,SEZ6,SLC8A2,SOCS3,TBX21,TIMP4,UCP1,ZDHHC2,ZNF804A	747 (17)
MTOR	0.842	kinase		1.187	3.38e-05	ACACA,ACADL,ACLY,ADM,AKAP13,AKR1A1,AR,ARL4C,ATP2A2,ATP2B1,ATP6V1C2,BCL2,BCL2L11,BIRC5,BNIP3,CASP8,CASP9,CCND3,CD40,CDH1,CDKN1A,CEBPA,CEBPD,CHKA,CPT1B,CPT2,CSF1R,CXCL8,CXCR4,CYCS,DDIT3,DHFR,DMD,EFNA1,EGFR,ENO1,EOMES,EPAS1,ERCC1,FASN,FGFR3,FKBP1A,FN1,FOXP3,FST,GLUD1,GSTZ1,HADHA,HAMP,HIF1A,HK1,HSP90AB1,HSP90B1,HSPH1,IFNG,IGF2,IL13,IL1B,IL4,IL6,IP6K2,IRAK1,IRF1,IRF8,IRS1,IRS2,KCND2,LDHA,LDHB,LDHD,LEP…	1622 (18)
ascorbic acid		chemical - endogenous mammalian		-1.913	3.45e-05	ACTA2,ALPL,CASP8,CASP9,CCNB2,CDKN1A,COL17A1,CXCL8,DDIT3,FAS,FTH1,GLI1,HIF1A,HSPA5,IGFBP2,IGFBP5,IL15,IL6,IREB2,ISCU,ITGA2,ITGB1,ITGB3,MMP13,MSX2,NDRG1,PPARA,PRKCD,PTCH1,PTGS2,RUNX2,SERPINE1,SLC23A2,SLC2A1,SPP1,TFRC,TGFB1,TNF,ZAP70	1530 (20)
Pkc(s)		group		1.168	3.6e-05	ACTA2,ADM,APP,AQP3,ARG2,ATF6,BCL2,BCL2L11,BDNF,CACNA1C,CCND3,CDKN1A,CPT1A,CRHR1,CTSB,CXCL8,CXCR4,CYBB,CYP1A1,DBP,DDIT3,DMD,DNAJC3,EGFR,EGR2,F3,FAS,FGFBP1,FN1,GADD45A,GPER1,GRHL3,HIF1A,HMOX1,HPGD,HSP90B1,HSPA5,ID2,IGF2,IL1B,IL6,IRS1,ITGA5,ITGB1,KLF6,KRT8,MAD1L1,MAP3K5,MAPK1,MMP13,MMP9,NFKB1,NOS1,NOS2,NQO1,NR4A2,NR4A3,OVOL1,P4HB,PDIA4,PER1,PER2,PLA2G6,PPARA,PPARG,PTGS2,PTPRE,PTPRN,RBL1,RGS2,SERPINE…	1216 (18)
TP63	-3.606	transcription regulator		-0.388	0.000308	ABI2,ACTA2,ACTL6A,ADA2,ADM,ADRM1,AGR2,AKT1,ARG1,ATG3,BAD,BAX,BCL2L11,BCL3,BMP4,BMP7,BOK,CA4,CAST,CAVIN2,CCNA2,CCNB1,CCND2,CCND3,CD82,CDC42,CDH1,CDK1,CDK6,CDKN1A,CDKN2A,CDKN2B,CEBPA,COL4A1,COL4A3,CPT2,CTSD,CXCL8,CXCR4,CYGB,DKK1,DKK3,DLL1,DNMT1,DOK1,EGFR,ENSA,EPHA2,ERBB3,F3,FAS,FASN,FGFR2,FGFR3,FN1,FOXO3,FSD1L,FST,G6PD,GADD45A,GNAI1,GPNMB,GRHL2,GRHL3,HBEGF,HES5,HRAS,HSPA8,ID1,IGFBP2,IGFBP6,IL1B,IL6…	1478 (19)
PCLAF		other	Activated	2.883	3.78e-05	AURKA,BUB1,CCNB1,CDKN1A,ECT2,FOXM1,KLF4,NEK2,PLK1,TOP2A,UBE2C	928 (11)
GNB3	-5.482	enzyme	Inhibited	-3.096	3.78e-05	APP,GNAO1,GNAT2,GNB3,GNB5,GNG13,GNGT2,GRM6,RGS11,RGS9BP,TRPM1
RHOB		enzyme		-0.699	3.78e-05	CDKN1A,CXCL8,EGFR,IL6,ITGB2,ITGB3,NFKB1,NOS2,PTGS2,RHOA,TGFBR2	1396 (17)
BCL6	0.639	transcription regulator		-1.607	3.87e-05	ALCAM,ANXA6,ARG1,BACH2,BAX,BCL2,BCL3,BLNK,BMP2,C1QTNF12,CCND2,CD151,CD44,CD79B,CDKN1A,CDKN2A,CISH,CLCN2,COL2A1,CPT1B,CSF1,CTSK,CUX2,CWC27,DECR1,DNAJB11,DOCK10,DPYSL2,FAS,FMOD,FOXP3,FTH1,FUT7,GADD45A,HADHA,HAPLN1,HDAC9,HOXD9,IFNG,IL13,IL1B,IL21R,IL4,IL6,IL6R,IL7R,IRF1,IRF4,IRF8,IRF9,ITGA3,ITPRIP,KLF6,LDHB,LITAF,MED24,MITF,MRC1,NFKB1,NOS2,ORC1,PDCD4,PDIA2,PFKM,PIK3CG,PLA2G4A,PTPRO,RAD50,RORC,SEPTIN…	1033 (15)
cyclosporin A		biologic drug		-0.152	3.94e-05	ABLIM1,ACHE,ACTA2,ADORA2A,ALAS1,ANXA1,ANXA2,APOD,APOE,APP,ARHGEF1,ASNS,ATP1A1,BAD,BAX,BCL2,BCL2L11,BDNF,BGN,BMP2,CADM3,CALB1,CASP7,CCR9,CD40,CD44,CD83,CDH1,CDKN1A,COL4A2,CXCL8,CXCR3,CXCR4,CYBA,DGKA,EDNRB,EFEMP2,EGF,EGFR,EGR2,ELL2,F3,F5,FAS,FASN,FBLIM1,FN1,FOXP3,FREM2,FST,FYN,GCGR,GFAP,GNPDA1,GPNMB,GZMA,HERPUD1,HIF1A,HMOX1,HS2ST1,HSPA5,HSPD1,IFNG,IGFBP1,IL12RB2,IL13,IL16,IL1B,IL21,IL4,IL6,IQGAP2,I…	1275 (17)
PML		transcription regulator		1.438	3.96e-05	ACACA,ACADL,ACADS,ADIPOQ,AKR1A1,ANXA4,APOE,BAX,BIRC5,CCNA1,CDKN1A,CDKN2A,CDKN2B,CFL1,CIAPIN1,CIT,CPE,CPT1A,CPT1B,CXCL11,CXCR4,DNAJB6,DNAJB9,DNAJC9,EGFR,ELOVL6,EPSTI1,FABP1,FANCD2,FAS,FASN,GADD45A,GCLM,HMOX1,HSD17B7,ID2,IDI1,IFI35,IFIH1,IL1B,IRF7,ISG15,JUP,LEP,LIPE,MAFF,MAPK1,MCM6,NDRG1,NQO1,NSFL1C,PDK4,PPARGC1A,PRDX1,PSMB8,PSMB9,RSU1,SLC35A2,SNAI1,SQSTM1,STAT1,TAP1,TNF,TPD52L2,TXN,UCP1	1559 (24)
dopamine		chemical - endogenous mammalian		-1.056	3.96e-05	ADRA2C,ASIC2,ATP1A1,ATP8B1,BAD,BAX,BCL2,BDNF,CACNA2D2,CCL19,CDC14A,CTSK,CXCL8,DDIT3,DRD2,DRD4,DUSP2,DUSP8,EGR4,FST,GABBR1,GABRD,GABRG2,GAD1,GATA2,GIPR,GPR22,GPRC5B,GRIA4,GRIN1,GUCY1A1,H3-3A/H3-3B,HAS1,HIF1A,HMOX1,IGF1R,IL15,IL1B,IL6,KCND2,KCNK1,KCNK6,KCNN3,KLF4,LRTM2,NCF1,NFKB1,NFKB2,NMU,NOD2,NPAS4,NR4A3,OPRK1,PENK,PER1,RASD1,RNLS,SCN1B,SCRT2,SYP,TAC1,TFAP2C,TGFA,TLN1,TNF,TRPV1	1377 (19)
CTSS	3.017	peptidase	Activated	2.028	4.08e-05	BCL2L11,BID,CASP8,CASP9,COL4A1,COL4A2,COL4A3,CTSK,FAS,IFNG,IL1B,ITGA5,ITGB1,MMP9,PRKCD,TNF,TNFSF10	1153 (21)
IL12B	1.608	cytokine	Activated	2.519	4.09e-05	CEBPD,CXCL8,EOMES,IFNG,IL1B,IL4,IL6,INPP5D,IRF9,LTA,MAP3K8,NOS2,PIK3AP1,RORC,SELPLG,SOCS1,SOCS3,STAT1,STAT2,STAT3,STAT4,TGFB1,TNF	760 (13)
uric acid		chemical - endogenous mammalian		0.172	4.09e-05	ACE,ADIPOQ,ANXA1,BCL2,BIRC5,CCNA1,CSF3,CXCL8,ESPL1,HMOX1,IFNG,IL13,IL1B,IL4,IL6,IRF7,ISG15,ITGB3,LIG1,MAFA,MCM6,NFAT5,NFKB2,NFKBIE,NOS2,PRIM1,PRIM2,PTGS2,PTTG1,RAD50,RAD51,RELB,RFC3,RFC4,RSAD2,TACC2,TGFB1,TNF,TTK,TYMS,UBE2N,USP18,XRCC1	898 (17)
N-[N-(3,5-difluorophenacetyl-L-Ala)]-S-phenylglycine t-butyl ester		chemical - protease inhibitor		-1.237	4.21e-05	ACKR3,ACTA2,APP,CHAC1,CLIP2,COL2A1,CSF1,CXCL12,CXCR4,DLL4,HAPLN1,HES5,IL1B,IL6,IL7R,INHBA,ITGA5,JAG1,MATN3,MFNG,MN1,MSX2,MYD88,NFKB1,NFKB2,NOS2,NOTCH1,PTGDS,PTPRF,RBPJ,REL,RELB,RND3,RORC,SEMA3F,SERPINE1,SIK1/SIK1B,SKIL,SNAI1,TCF7L2,TGFB1,TNF,TRAF6,VEGFA	1000 (13)
indomethacin		chemical drug		0.64	4.33e-05	ADAM8,ALOX5,ANGPT1,ANGPT2,ANXA1,ANXA2,APP,ARG2,ASNS,ATP6V0B,BAX,BDNF,BIRC5,CAPN2,CCNB1,CD44,CDH1,CDKN1A,CEBPA,CPT1A,CSF2RB,CTSD,CXCR4,DDC,EFEMP2,FASN,FBLIM1,FRMPD4,GBA,GCGR,GPNMB,HAS1,HGF,HIF1A,HMOX1,IGFBP1,IL11,IL13,IL1B,IL4,IL6,INSR,ITGB4,KRT8,LGALS3,LOXL2,LXN,MANF,MCM3,MFN1,MMP14,MRC1,NGFR,NOS1,NOS2,NR1I2,OCLN,P4HB,PCNA,PDE4C,PLA1A,PLA2G4A,PLIN2,PPARA,PPARG,PRKN,PRLR,PROM1,PSMB8,PSMB9,PTGER4,P…	1562 (19)
Tnf (family)		group	Activated	3.392	4.33e-05	ADIPOQ,APP,BCL2,BIRC2,BIRC5,CD40,CSF1,CXCL11,CXCL12,CXCL8,CXCR2,CYP1A1,DKK1,ESM1,F3,FST,GHR,GPR84,HIF1A,HTR2A,IFNG,IL10RA,IL12RB2,IL1B,IL2RG,IL6,IL6ST,INHBA,IRAK3,ITGAE,JAG1,JAG2,KDR,MMP13,MMP9,MSX2,NFKB1,NFKBIA,NOS2,OCLN,PCNA,PHEX,PLEK2,PPARG,PTGS2,RUNX2,SAA1,SERPINE1,SOCS3,SPINT2,TLR2,TNF,TNFRSF1B,TNFRSF9,TNFSF11,TNFSF13B,TNIP1,TRAF1,TRAF3,TRIM63,TYMP	894 (15)
MET	2.095	kinase	Activated	3.327	0.00011	AKT1,AQP3,ARID5A,AURKA,AURKB,BCL2,BMP1,BNIPL,CCND2,CD44,CDH1,CDK1,CDKN1A,CXCL8,FGL2,FN1,HBEGF,HGF,HIP1,HLX,HMOX1,IL15,IL1B,IL6,INHBA,ITGA3,ITGB1,JAG2,KLF4,LTA,MAD1L1,MAD2L1,MAL,MMP13,NFKBIZ,NPHS1,PAPPA,PIM3,PLK1,PLK2,PPARGC1A,PTGS2,RUNX1,SH3BP5,SNAI1,SOCS3,SPP1,TGFA,TGFB1,TRIM63,TSC22D1,VEGFA,ZEB2	972 (15)
CG		complex	Inhibited	-3.071	4.45e-05	ACTA2,ACTB,ADCYAP1,ADCYAP1R1,ADM,ANK2,APLNR,AR,ARHGAP22,B2M,BARD1,BAX,BCL2,BDNF,BMP2,BMP4,BMPR1B,BMPR2,BRCA2,BTC,CADM1,CCNA2,CCND2,CCND3,CDC45,CDH1,CDK1,CDKN1A,CEBPA,CEBPD,CEP170,CNNM1,COL11A1,CREM,CRYAB,CSF1,CXCL12,CXCL8,CXCR4,CYP1B1,CYP26A1,CYP2R1,CYP7B1,DBI,DMD,E2F7,E2F8,EDN3,EFEMP1,EFNB2,EGFR,EPAS1,EPHA3,EPHB6,EPSTI1,ESM1,ESR2,ETV1,F2RL1,FAM110C,FAS,FAT4,FGL2,FHL1,FST,FYN,G0S2,GAS1,GDF10,GPC1…	1882 (20)
gemcitabine		chemical drug		1.211	4.53e-05	AQP3,BCL2,BIRC5,CASP9,CCNB1,CDKN1A,CPT1A,CXCL12,CXCL8,CXCR4,DCK,EGF,FAS,FASN,GLB1,HIF1A,HMOX1,IL1B,MCM2,MDK,NOTCH1,PEBP1,PKM,PTGS1,PTGS2,RAD51,RIPK1,RIPK3,SLC29A1,TGFA,TP73,VEGFA,VMP1,WT1	1579 (21)
ERG	-1.065	transcription regulator		1.521	0.000346	ACOT8,APOC1,AR,ARFGEF2,ARHGAP20,ARHGAP22,ARHGAP31,ARHGAP4,ARHGEF2,ARHGEF6,CAMK1D,CCNA2,CD164,CDC42BPB,CDH1,CHRNB1,CHRNB4,COL11A2,CUX2,CXCL8,CXCR4,DAAM1,DBN1,DIP2A,DOCK10,ELMO1,EXT1,FHL1,FLNB,FMNL2,FYN,GATA2,GFRA3,GMFB,GUCY1A1,HERPUD1,HMMR,HPGD,IGF1R,ILK,IRS2,ITGA6,LAMA5,MAGI1,MAP3K5,MET,MMP9,MYO5A,NDRG1,NLGN1,NPAS1,NR4A2,NRCAM,ORC6,PHACTR2,PLAU,PLEK,POU2F1,PREX2,PSTPIP2,PTPN22,PTPN6,RAPGEF1,RAPGE…	1329 (19)
ASCL1	-1.177	transcription regulator		-1.886	0.000682	BIRC5,CDK1,CDK5R1,CDKN1A,DBH,DLL1,DLL4,EPHA2,EPHB3,FOXG1,FOXM1,GAD1,GADD45G,GRM5,HES5,ID1,IKZF1,LMX1B,MFNG,NES,NEUROD1,NFASC,PAX2,PAX3,PAX8,PDGFRA,PDYN,PNOC,PRKCQ,PRMT2,PROX1,RHOA,RORB,SEMA6B,SEMA7A,SEZ6,SNAP25,TBR1,THRB,TLX3,YAP1
IL7		cytokine		1.807	4.62e-05	BAD,BAX,BCL2,BCL2L11,BLNK,CCND2,CCND3,CCR9,CDK6,CDKN1A,CISH,CSF1,CTSK,CXCR4,E2F3,FAS,FN1,FOXP3,GSR,HCST,IFNG,IL13,IL21,IL4,IL6,IL7R,ITGB7,JAK3,KLF2,LTA,LYN,MLLT3,MMP13,MMP9,PAX5,PIK3IP1,PIM2,PPP6C,RORC,RUNX2,S1PR1,SELPLG,SLC2A1,SOCS1,SOCS3,TNF,TNFRSF9,TNFSF10,TNFSF11,UPP1	1086 (17)
SYK	2.297	kinase	Activated	2.013	0.000181	AKAP12,ARID5A,BCL2,BCL2L11,BMPR1B,CD44,CDH12,CREM,CXCL8,CXCR4,DOCK10,FCER1G,FGL2,FST,GADD45A,GLI1,IL1B,IL21,IL4,IL6,IRF1,ITGB3,ITGB4,KLF2,MAPT,NOTCH1,PCMTD1,PLCG2,PRKAR2B,PRKCQ,PTPRE,RASSF6,TAGAP,TGFB1,TNF,TNFSF10,TNFSF13B,TSC22D1,UCP1,USP53,VEGFA,YPEL2	1112 (17)
PI3K (family)		group		0.198	4.65e-05	ABCG1,ACTA2,ADM,BCL2,BCL2L11,BIRC5,CCND3,CDH1,CDKN2B,CTSD,CXCL11,CXCL12,CXCL8,CXCR4,DDIT3,EGLN1,EGLN3,FASN,FOXO3,FTH1,GCLM,GLI1,HAMP,HIF1A,HK1,HMOX1,HSPA5,IL1B,IL6,ISG15,ITGA6,ITGB1,KLF2,LEP,MMP9,NOS2,NQO1,PKM,PTGS1,PTGS2,RDH10,RIPK3,SERPINE1,SKIL,SLC2A1,SLC4A7,SOX4,THBS1,TJP1,TNF,TNFSF10,TP73,VEGFA	1586 (18)
CpG ODN 2006		chemical reagent	Activated	3.668	4.67e-05	CD40,CXCL11,CXCL8,DNAAF1,EPSTI1,IFI35,IFIH1,IFIT5,IFNG,IL1B,IL6,IRF7,IRF9,MX2,MYD88,NFKB2,NFKBIZ,RSAD2,STAT1,TGFB1,TLR5,TLR9,TNF,TNFSF10,TNFSF13B,TNFSF18,TRAF1,USP18	557 (15)
PAX3	3.768	transcription regulator		1.339	0.000691	ALPI,ANXA1,APP,ASNS,ATN1,BMP4,CAPN1,CD151,CDKN1A,CHRNA5,CTSA,CXCR4,CYP1B1,DBN1,DNM1,DPEP1,DUSP2,DYRK4,EGR2,F2RL1,F3,FABP7,FHL1,FKBP1A,FLT3,G0S2,G6PD,GLB1,GUCY1A1,HARS1,ID2,IGFBP2,IL6,IL6R,IL7R,IRS1,LIPE,LNPEP,MCAM,MEST,MET,MITF,MMP9,MSX2,MYL2,NFKB2,NMU,NUDT1,OLFM1,P2RX1,PAX3,PCNA,PEA15,PGF,PHGDH,PPIB,PRMT2,PSME1,PTPN3,RAB31,RASSF2,RLBP1,SHMT1,SNRK,SOX10,SOX4,SRGN,STX3,TAX1BP1,TJP2,TNNI1,TRPC1,TSC…	1123 (7)
PAX8	-3.363	transcription regulator		0.77	0.000901	BCL2,CCNA2,CDKN1A,DHFR,DIO1,DIO2,HCN2,L1CAM,LRRN1,MCM3,NCAM1,OPN1SW,PAX8,SLC5A5,TG,TPO,WT1
LINC00963		other	Activated	2.972	5e-05	BAX,BCL2,CREB3L1,CXCR4,DDIT3,EGFR,FGF13,FN1,FOXO3,IL2RG,IL6,PCK2,TGFB1,TNF,TRIB3	1003 (12)
VEGFA	2.576	growth factor		1.359	0.000913	ACE,ACHE,ACTA2,AKT1,ALAS1,ANGPT1,ANGPT2,ARG2,BAX,BCL2,BIRC5,BMP2,BMP4,BTK,CBFB,CD40,CD83,CDKN1A,CDKN2A,CLDN7,COX6B1,CSF3,CTSB,CTSS,CXCL12,CXCL8,CXCR4,DECR1,DIABLO,DLL1,DLL4,DUSP4,E2F3,EFNB2,EOMES,EPHB4,ERAP1,ESM1,F3,FGFR1,FLT4,FN1,GRB10,HBEGF,HIF1A,HK1,HLX,HMOX1,HSPA5,ID1,IFNG,IGFBP5,IL1B,IL6,INPP5D,ITGA2,ITGA4,ITGB1,ITGB3,KDR,LIPE,ME2,MEF2C,MKI67,MMP15,MMP9,MRPL23,NME2,NOS2,NOTCH1,NPHS1,NR4A2,NR…	1235 (18)
ZFTA-RELA		fusion gene/product	Activated	2.449	5.17e-05	BCL2,BCL3,BMP2,CD44,CSF1,DUSP2,FN1,FTH1,IL6,IRF1,IRF7,L1CAM,LITAF,NFKB1,NFKB2,NFKBIA,PRKCD,PTGS2,RELB,SDC4,STAT5A,TAP1,TAPBP,TNIP1
Growth hormone		group		-1.879	5.19e-05	ACACA,ACTB,ADIPOQ,AKR1A1,APLP1,APOE,BCL2,BMP2,BMP4,BMP7,CALB1,CCND2,CDH1,CEBPA,CEBPD,CENPX,CISH,COMT,CRHR1,CTH,DDIT3,DDR1,DECR1,EGFR,FASN,FGFR3,FN1,FTH1,FZD5,FZD7,G6PD,GFAP,GHR,GHRHR,GLUD1,HADH,ID1,IGF1R,IGF2,IGFBP1,IGFBP2,IGFBP5,IGFBP6,IL1B,IL6,INSR,IRF1,LEPR,LIPE,MMP9,NDRG2,NFKBIA,NOTCH1,PCK1,PCNA,PDK4,PLK2,PPARA,PPARG,PRKAG2,PRLR,RAB3A,RPH3A,SLC2A1,SOCS1,SOCS2,SOCS3,SPP1,STAT5A,TF,TGFB1,TGFB3,…	1417 (21)
camptothecin		chemical drug	Activated	2.359	5.19e-05	ABCF2,ACTA2,ADO,ALDOA,ANO9,ANXA2,ANXA4,APOE,AR,ARHGDIA,ARHGEF1,ARL4A,ASPM,AURKA,BAD,BAX,BCL11A,BCL2,BID,BIRC2,BIRC5,BRCA2,BTK,CAMK2G,CASP8,CASP9,CAST,CCNB1,CD40,CD83,CDK1,CDK6,CDKN1A,CDKN2A,CHAC1,CLASP1,CSF1,CSNK1D,CXCL8,CXCR2,DENND5B,DGKZ,DKK1,EEF1A1,EGFR,EGR2,F2RL1,F3,F5,FAS,FES,FGL2,FOXN3,FPR1,FUT8,FZD7,GADD45A,GADD45G,GBX2,GDE1,GLIPR1,GNAI2,GNG7,GPI,GPNMB,GRB10,GRIA3,GRINA,GSR,H3-3A/H3-3B,HBE…	1426 (15)
kawain		chemical - endogenous non-mammalian	Inhibited	-2.337	5.24e-05	ADIPOQ,CEBPA,FAS,HMOX1,IL6,MYD88,NFKB1,NOD2,NOS2,PPARG,PPARGC1A,TLR2,TNF	468 (7)
RNASEH2B	-0.176	other	Inhibited	-3.053	5.24e-05	CDKN1A,CMPK2,IFI35,IFIH1,IRF1,IRF7,ISG15,PHLDA3,PSMB8,RSAD2,TAP1,UBA7,USP18	127 (4)
FCGR2B		transmembrane receptor		1.715	5.24e-05	ACOD1,APP,CCND2,CCND3,CD40,GPR84,MARCKSL1,NOS2,SLC2A6,SOCS1,SOCS3,TNF,VEGFA	1088 (16)
TBX21	2.501	transcription regulator		0.251	0.00103	CDK6,CXCR3,EOMES,FAM89B,GZMA,HLX,IFNG,IL12RB2,IL13,IL21,IL4,IL6R,IL6ST,IL7R,ITGAE,ITK,PTGER4,RORC,RUNX1,SELPLG,SPP1,STAT4,TBX21,TGFBR2,TNFSF11,ZEB2	1431 (19)
infliximab		biologic drug		-1.664	5.35e-05	ADAM19,APP,BMP2,CCND2,CXCL8,DUSP4,G0S2,IFNG,IL12RB2,IL13,IL15,IL1B,INHBA,LTA,MAD2L1,MSX2,MYO1B,NFKB2,NFKBIA,PTGS2,RORC,SLC27A2,TNF,TNFRSF9,TRAF1,TTK,VEGFA,WNT3A,WNT7A	1241 (18)
PRKN	-2.649	enzyme		1.974	5.55e-05	ACTA2,CDK6,CDKN1A,CSF3,CTSB,CXCL12,CXCL8,EGF,EGFR,FN1,GAS1,GLO1,IFNG,IGFBP2,IGFBP5,IGFBP6,IL13,IL1B,IL6,KDR,MAOA,MMP14,MMP9,NOS1,PDHA1,PLK2,PRDX1,PRDX2,PRDX6,PSEN2,PTPN5,SEPTIN4,SERPINE1,TCF7L2,TIMP2,TNF,TNFRSF1B	1576 (22)
CXCL12	-4.879	cytokine		0.754	5.56e-05	ACTA2,ARPC4,AVP,BAD,BAX,BCL2,BCL3,BMP1,BMP2,CA2,CD44,CD82,CD9,CDH1,CELF1,CPSF1,CTSK,CXCL12,CXCL8,CXCR4,DOCK9,EGFR,ERCC1,FAS,FN1,FYN,GAD1,GAS2,GSR,HCLS1,HIPK3,ID1,IFNG,IL1B,IL6,IRF3,ITGB1,ITGB3,ITGB4,KIT,LCP2,LOXL2,MAPK12,MAPK8IP2,MAPRE3,MARCKS,MMP13,MMP14,MMP9,MSX2,NCK1,NPHS1,NUMA1,PCDH1,PLAU,PPEF2,PRKCD,PTGS2,RAP1A,RHOC,RRAS,RUNX2,RYR1,RYR2,SELPLG,SEPTIN7,SOCS1,SOCS2,SOCS3,SORBS3,TAC1,TF,THBS1,T…	1185 (17)
IRF9	1.47	transcription regulator		-0.264	0.00144	CCL19,CDH1,CXCL8,IFNG,IL6,IRF1,IRF7,IRF8,ISG15,SOCS1,SOCS3,STAT1,STAT2,TNF,TNFSF10	1092 (18)
carbon monoxide		chemical - endogenous mammalian	Inhibited	-3.23	6.03e-05	ADORA2A,BAX,BCL2,BDNF,CDKN1A,CXCL12,DDIT3,F3,FN1,HAMP,HGF,HIF1A,HMOX1,IL1B,IL6,IRF8,ITGB1,LEP,NCF1,NCF2,NOS2,NQO1,PRDX1,PRKN,PTGS2,SELP,SERPINE1,TGFB1,TNF,VEGFA	1186 (17)
S100A8		other	Activated	3.128	6.06e-05	ABCG1,ACSS1,AKAP12,ALPL,ARG2,ASMT,BCL2,BCL3,BIRC2,C1QB,CCNB1,CORO1A,COX6A2,CSF2RB,CXCL14,CXCL8,DDC,EFNA1,ENTPD2,EPB41L4B,EPCAM,FAS,FBLIM1,GFRA3,GPR37L1,HMOX1,IL1B,IL6,ISG15,ITGB4,KCNMA1,KLF15,LOC102724788/PRODH,MAG,MMP13,MMP14,MMP9,NFKB1,NFKBIA,NGFR,NOS2,NR1H4,NR4A3,NTRK3,PDGFC,PER1,PIK3IP1,PLAU,PLXNB3,POSTN,PRSS12,PTPRO,RAB20,RBFOX1,ROBO2,SCUBE1,SDCBP2,SEMA3B,SOCS3,SOCS7,TNF,TRAF3IP1,USP18,WT1	1171 (16)
3M-002		chemical reagent	Activated	3.287	6.1e-05	ACOD1,ACTC1,CD40,CD79A,CD83,CFH,CRB2,CYP26A1,DIO2,DKK1,EGR4,ESM1,FOXN4,FPR1,GABRR1,GCGR,GPNMB,GPR17,GPR84,IFNG,IL1B,IL6,IRF4,IRF7,KLF5,LRRC34,LTA,MARCO,MLPH,MYD88,MYOC,NCF4,PHF11,PTGS2,SPRED3,TLR8,TNF,TNFSF10,UCMA	900 (19)
N-formyl-Met-Leu-Phe		chemical reagent	Activated	2.209	6.2e-05	ACTL6A,ANLN,CORO1C,CXCL8,CYBB,IL13,IL1B,IL4,ITGB2,IVNS1ABP,KIF11,KIF23,MSN,NDE1,NFKBIA,PTGS2,RAC2,SELPLG,SOCS1,TNF,VEGFA	1412 (21)
zoledronic acid		chemical drug		-1.108	6.29e-05	BCL2,BID,CDH1,CTSK,CXCL8,CXCR4,DKK1,FZD5,IFNG,IL1B,IL6,IRAK3,MMP9,MYD88,NCAM1,PPARG,PTGS2,RUNX2,SOCS1,TNF,TNFRSF11A,TNFSF10,TNFSF11,VEGFA,WNT5A	1277 (18)
FGF2	-0.264	growth factor	Activated	2.595	6.41e-05	ACE,ACTA2,ACTC1,ADM,AGAP3,AGL,AKT1,ANGPT1,ANGPT2,AQP3,AR,B2M,BAX,BCL2,BDNF,BGN,BIRC5,BMP2,BMP4,BNIP3,CALB1,CBFB,CCNA2,CCND2,CCND3,CDH1,CDK1,CDKN1A,CDKN2A,CRABP2,CRYAB,CSF1,CSF3,CSPG4,CTSK,CXCL12,CXCR4,CYGB,DDIT3,DKK1,DLL1,DLL4,EDNRB,EFNB2,EGFR,EGLN3,ENO1,ENPP1,EOMES,EPAS1,EPCAM,ETV1,F3,FAS,FDX1,FGFR1,FGFR2,FGFR3,FN1,FOXO3,FRS2,FTH1,GABRB3,GADD45A,GBX2,GFAP,GLI1,GPNMB,GRIA3,GRIK4,GRIN2A,GRIN2C,HBE…	1389 (19)
EGR2	1.776	transcription regulator		-1.606	0.00148	BCL2,BCL2L11,CAST,CDKN1A,CHKA,CLCN2,CNGB1,COL11A1,CRABP1,CSF1R,DGKA,DIO2,DLG3,EGR2,EIF5B,GHR,GLRA1,GNB4,GRIN2A,GTF2A1,HSPA5,ID2,IFNG,IGF2,IL1B,IL21,IL4,IL6R,IL7R,ITGAE,KDR,KITLG,MAG,MAPK8IP1,MBP,MPZ,NAB2,NOTCH1,NSF,PASK,PLCL1,PRKCD,RORA,RORC,RRAD,SOCS1,SOCS3,STAT5A,TAOK1,TBX21,TFRC,TGFB3,TGFBR3,TNFSF10,TNFSF11,TOLLIP,VEGFA,ZBTB16,ZEB2	1281 (21)
CEBPD	-3.128	transcription regulator		0.001	0.0015	ASNS,BIRC5,BRCA2,CCNB1,CCNB2,CDKN1A,CEBPD,CSF1R,CSF3R,CXCL8,CXCR4,CYP1A1,DDIT3,FBXW7,GFAP,HAMP,HGF,HIF1A,HP,IGFBP5,IL1B,IL6,LEP,MBP,MITF,MMP13,MPZ,NGF,NOS2,NOX1,PAX3,PDGFRA,PPARG,PTGS2,SLC5A12,TLR8,TLR9,TNF,TNFSF11,UCP1,VLDLR	1547 (21)
RGS2	2.991	enzyme		0	6.73e-05	ADM,ANXA4,AQP3,ARHGEF16,BAD,C1GALT1,CEBPD,CNPY2,CTSA,CXCL12,DECR1,EFNA1,F3,FABP2,FBLIM1,GCHFR,GRINA,HADH,HBEGF,HEXB,HSD11B2,HSP90B1,MANF,MARCO,MKNK2,PDIA4,PDLIM2,PLVAP,PPARG,PPIB,PSTPIP1,RAB31,RCAN1,RFLNB,SDF2L1,SLC2A1,SLC7A8,SNX3,SPP1,SSR4,ST6GAL1,UGCG	979 (12)
NR3C2	-3.768	ligand-dependent nuclear receptor		-0.259	7.08e-05	APOE,AQP4,ARG1,ARPC2,ATP1B1,BAX,BCL2,BID,BMP4,CACNA1H,CXCL8,CXCR2,CXCR4,CYP1B1,DDC,DUSP4,ECHDC2,FKBP1A,FN1,GHR,GUCY1A1,HMOX2,IGF1R,IL1B,IL6,INHBA,KCNJ10,KDR,KLF9,MSRB1,NDRG2,NFIA,NOS2,NR4A2,NRXN1,NTF3,PGF,PPIB,PRDX4,PTGDS,PTGS2,PTH,PTX3,RGS2,RRAD,SERPINE1,ST3GAL3,SYT2,TACC2,TGFB1,TGFBI,TNF,VEGFA,VLDLR,XIRP1	1484 (21)
NR0B2	2.848	ligand-dependent nuclear receptor		-1.526	7.12e-05	ACACA,ACLY,ARG1,CARD11,CD40,CDKN1A,CPT1A,CYP7B1,EGFR,ESRRG,FABP1,FASN,FBP1,FGFR1,IFNG,IL1B,IL6,ISG15,LCK,MAP3K8,MTTP,NOS2,NR0B2,NR1H4,P4HB,PCK1,PCK2,PDIA3,PDIA4,PDK4,PIK3C2G,PIK3CD,PIK3CG,PIK3R5,PLCG2,PPARA,PPARG,PPARGC1A,SERPINE1,SPP1,TGFB1,TLR2,TLR8,TNF,TNFRSF11A	1331 (22)
CGA		other	Inhibited	-3.302	7.2e-05	AR,BAX,BDNF,BIRC2,CREB3L1,CRELD2,CTNNBIP1,CXCL8,DDIT3,DMRT1,DNAJB11,DNAJB9,EGR2,FHL1,FKBP11,FKBP14,FKBP2,GATA2,GRB2,HERPUD1,HEXIM1,HSP90B1,HSPA5,HYOU1,ID1,ISM1,KIT,KLF9,MMP14,NUPR1,PARM1,PDIA3,PDIA4,PDIA6,PPIB,PTGS2,SCX,SDF2L1,SIL1,SSR2,SSR4,STAT5A,TIMP2,TP53INP2,TXNDC12,ZNF385B	1626 (24)
IKBKG	0.895	kinase		0.054	7.3e-05	ACOD1,AMPD3,ATP2A2,BAX,BMP2,CEBPD,CSF1,CTSB,CTSF,CTSZ,CXCL12,CXCL8,CYP7B1,EPAS1,FOXF2,GRN,HIF1A,IGFBP6,IL11,IL1B,IL6,IRF7,ISG15,KCND2,KLF5,LIFR,NFKB2,NFKBIA,NGF,NOCT,PAX8,PCDH7,PPARA,PPARG,PTX3,RCAN1,RELB,RYR2,SERPINE2,SFRP1,SLC5A5,SOCS3,SOD3,TG,TNF,TNFAIP2,TNFRSF1B,TNFSF10,TPO,TRPC1,VEGFA	1282 (13)
DNMT3A	1.629	enzyme		1.528	7.43e-05	ACE,ACTC1,ADA2,ADCY5,AKAP12,BCL2L11,BLNK,BRCA2,BTK,CACNA1C,CD79A,CD79B,CDH1,CKM,CPLX2,CSF1R,CXCR4,CYBB,DNA2,EFEMP1,ENPP6,ERO1A,EXO1,FCER1G,FOXF2,FOXP3,GNAO1,GPER1,GRB2,GRIA4,GRINA,GSS,GUCY1A1,HDAC4,IFNG,IGFBP5,IRF1,IRF8,IRS1,LRP2,MYL2,MYT1,NQO1,PAK6,PAX5,PDE1C,PDE2A,PIK3CD,PIK3CG,PLK2,PPP1R14C,PPP1R3C,PRDM2,PRKAR2B,PRKCB,PTGS1,PTGS2,PTPN13,RAP2B,RCAN2,RECQL4,RUNX2,RYR2,S1PR1,SDC4,SERPINH1,SKIL,SL…	1590 (21)
YY1	-0.223	transcription regulator		0.598	7.44e-05	ACTA2,ACTC1,ALCAM,ANKRD1,ARID3B,AURKA,AURKB,BCL2L11,BDNF,BIRC5,BLNK,BMP4,BUB1B,CALR,CASP7,CBX3,CCNA2,CCNB1,CCNB2,CDH1,CDKN1A,CDKN2A,CDKN2B,CENPH,COL15A1,COL9A3,CRABP1,CRYAB,CTNND2,CXCL12,CXCR4,CYBB,DBH,DLX3,DMD,DNMT3A,EBF2,EFNA3,EGFR,FAS,FEN1,FOXM1,FUZ,GADD45G,GRIN2D,GTF2A1,HAMP,HIF1A,HMOX1,HSPA5,ID2,IFNG,IGFBP5,IL1B,IL4,INCENP,KDR,KIF11,KIF20A,KIF23,KIF2C,KLF2,KLF4,LAMA1,LMNB1,LRP2,MAD2L1,MAT2A,…	1683 (22)
AR	-2.544	ligand-dependent nuclear receptor		-0.538	7.48e-05	ABCG1,ADCYAP1,ADM,AKT1,ALG5,AMD1,ANKRD1,AQP3,AR,ARG1,ARHGAP21,ARL8A,ATP13A2,ATP1A3,ATP2A2,ATP6AP1,B4GALNT1,BASP1,BCL2,BCL2L11,BIRC5,BMP4,BMPR2,BPGM,BUB1,BUB1B,CA4,CA7,CACNA1A,CACNA1C,CADM3,CALU,CAST,CCNA1,CCNA2,CCT3,CDC25B,CDCA5,CDCA7L,CDH1,CDKN1A,CDKN2A,CDKN2B,CHRNB1,CIT,CITED4,CLSTN1,CMIP,COTL1,COX5A,COX6B1,CUX2,CXCL12,CYC1,DAB2IP,DEPDC1,DERL3,DISP2,DNAJB9,DRD4,EDNRB,EGFR,ELMO1,ELOVL2,ENO2,EPAS…	1892 (23)
methylselenic acid		chemical reagent		0.272	7.58e-05	ACKR3,AKT1,APOD,AR,ATP11A,AURKA,BACH1,BIRC2,BIRC5,BMP4,BRCA2,BTD,BUB1B,CADM1,CAMK2N1,CASP9,CCNA2,CCNB1,CCNB2,CD44,CDC20,CDC25B,CDC42,CDK1,CDK2AP2,CDKN1A,CDKN2A,CENPF,CHAF1A,CHEK2,CORO1A,CREB3L2,DDIT3,DHFR,DNAJB9,DNAJC3,DPYSL2,DTYMK,ERCC1,ERP44,ESR2,FN1,FOXM1,GADD45A,GATA2,GPR37,GUCY1A1,HMMR,HSP90B1,ID1,ID2,IGF1R,INPP4B,IRF1,ITGB4,JAK1,KIF11,KIF20B,KLF4,MANF,MAP1B,MAPK1,MAPT,MCM2,MCM3,MCM5,MCM6,MK…	1891 (24)
MAP2K6	-0.584	kinase		0.177	7.88e-05	ACTA2,ATP2A2,BAX,BCL2,BGN,CD40,CD83,CDKN1A,CKM,CRYAB,CXCL8,ESR2,IFNG,IL13RA2,IL4,IL6,IRF9,IRS1,IRS2,ISG15,MMP13,MMP9,MYH11,NOS2,PLAU,PPARGC1A,PRDX1,PTGS2,RELB,RGS7,SNAI1,STAT1,TNFSF10	1438 (19)
PRKAA1		kinase		0.886	7.9e-05	ACKR3,ACOT7,ACTA2,ARG1,ASTN1,BAX,BCL2,CA2,CAMKK1,CCND3,CDKN1A,CENPF,CXCL12,CXCL8,DDIT3,DLGAP2,DOCK4,EAF2,EGF,EGLN3,ELOVL2,EPHA3,FGFR2,FN1,FOXM1,FOXO3,GALM,GHR,GRIA3,HSPA5,ID2,IFNG,IGF1R,IL6,KLHL29,LDHA,LITAF,MGST1,MMP9,NCF1,NCF2,NDRG2,NFKBIA,NOS2,OAT,OCLN,PARP3,PCOLCE,PDGFRA,PDYN,PKLR,PPARGC1A,PPP1R3B,PRKACB,PSMB8,PTPRN,PTPRR,RGS2,RHOU,RND3,SOCS3,TJP1,TNF,TTYH1,VEGFA,YAP1,ZDHHC9,ZYX	1697 (23)
CBFB	1.799	transcription regulator		1.252	0.00172	ARL4C,BCL2L11,CDH1,CEBPA,COCH,CSF1R,DSP,FOXP3,IFT80,IGFLR1,IL4,ITGAE,ITGB6,KCNK5,LGMN,LIMD1,LTB4R,MMP13,MMP9,NFE2,OCLN,PPARG,PTGER4,RUNX1,RUNX2,SOCS2,SPP1,STAT4,STAT6,TBX21,TGFBR2,TGFBR3,TNFAIP8L2,TNFRSF18,TNFSF11	1279 (14)
CpG ODN 1826		chemical reagent	Activated	3.453	8e-05	APP,CD40,CD83,CXCL8,CYBA,CYBB,DLL4,IFNG,IL1B,IL6,IRF7,KLHL21,mir-96,MYD88,NCF1,NCF2,NOS2,REL,RGS2,SQSTM1,TNF,TRPV1	1067 (18)
FOXC1	-1.256	transcription regulator		1.341	0.00177	B2M,BCL2L11,CXCR4,DLL1,DMRTA2,EFNB2,HES5,IFI30,IFI35,IRF1,ISG15,ITGB3,KLF5,LFNG,MEIS1,MID1,MMP9,MSX2,NOTCH1,PAX6,PLOD1,PSMB8,RUNX2,SERPINE1,SOCS3,STAT1,STAT2,TGM1,TSC22D1,USP18,WNT5A,XAF1,ZNF750	595 (8)
PRKAG3	-3.323	kinase			8.13e-05	ACKR3,ALAS1,AMD1,ANKRD1,ASPH,ATP1B1,ATP6V1A,CELF2,CLASP1,COQ3,CSGALNACT2,CTNNA1,DNAJC14,EIF4E2,ELL2,ENOX2,FGFR1,FXYD6,GADD45G,GBE1,GDAP1,GLRX,HAMP,HSPA5,ID1,IFI30,IGFBP5,IL15,IRX3,ITGA6,JPH1,JPT1,KDM2B,KLF2,KLF4,LEP,LMCD1,MAFA,MAT2A,MID1IP1,MMD,NEO1,NOS1,NRIP1,PAM,PHLDA3,PLIN3,PPARGC1A,PPP1R14B,RHOU,RORC,SH3KBP1,SLC2A1,SLC2A3,SLC44A2,SLC7A2,SMS,SNCG,SORD,STK25,TFRC,TPPP3,TRIM16,UGP2,WNK2,XPR1,ZEB2
mifepristone		chemical drug		0.214	8.16e-05	ACE,ACOD1,ADIPOQ,ADM,AGR2,ALAS1,ALPL,ANXA1,APOE,AR,ARG1,BAX,BCL2,BMP7,C1QB,CA2,CAMK2D,CASP8,CAST,CD74,CDKN1A,CEBPD,CISH,CLDN7,CLEC3B,COL15A1,COL2A1,CTNNA1,CTSD,CTSF,CYBA,CYBB,DBH,DIO2,DKK3,EDNRB,EFNB2,EGR2,EPCAM,EPHB3,F3,FAS,FST,FTH1,GLB1,HBEGF,HPGD,HSPA5,HSPD1,IGF2,IL13RA2,IL1B,IL6,INHBB,IRS2,ITGA2,ITGA4,ITGB3,ITGB4,JAK3,JUP,KIT,KLF4,LAMA5,LRP1,LSR,MAD2L1,MMP9,NCOR2,NDRG1,NFKBIA,NME2,NPL,NPM3,NR…	2031 (20)
SAMSN1	2.622	other		1.715	8.43e-05	ARID5A,CCND2,CD40,CMPK2,DAXX,FGL2,HBEGF,HDAC1,IFNG,IL15,IL6,INHBA,IRF1,IRF7,ISG15,LHX2,LTA,MARCO,NFKBIZ,NMI,PELI1,PLA1A,PTGS2,RBL1,RSAD2,SH3BP5,SOCS1,SOCS3,STAT1,STAT2,STAT5A,TNF,TSC22D1,USP25	922 (14)
TRPS1	0.686	transcription regulator	Inhibited	-2.413	8.57e-05	ALPL,AURKB,BMP2,BUB1,CCNA2,CCNB2,CDC20,CDK1,CENPF,DKK1,ENPP1,ENPP6,FN1,FOXM1,KCNMA1,KIF11,MMP13,PACSIN1,PHEX,PTTG1,RUNX1,RUNX2,SMPD3,SNAI1,SPC25,TOP2A,TPX2	1611 (13)
NUPR1	2.091	transcription regulator		-1.434	0.00181	ABL2,ACSS1,ACTA2,ACTR3B,ADAM22,ADGRL3,ADM,AGRN,AKAP12,ALDOC,ALG8,ANK1,ANK3,ARHGAP11A,ASPM,ATAD5,ATP6V0A1,ATP8B1,AURKA,BCL9,BNIP3,BRI3BP,BRINP3,BUB1,BUB1B,CACNA2D2,CAMK2N1,CCNA2,CCNB2,CCNF,CD63,CENPI,CENPL,CHD4,CHTF8,CKAP2L,CXADR,CXCL8,CXCR4,DDIT3,DENND5B,DEPTOR,DPYSL5,DRD2,DSN1,DUSP8,E2F8,EGLN1,ELL2,ELMOD1,EME1,ENO2,EPGN,ERCC6L,ESPL1,ETV1,EXO1,FANCD2,FHL2,FLVCR1,FOXO3,FZD8,GAB2,GABBR1,GADD45A,GCG…	1162 (7)
THRB	-1.984	ligand-dependent nuclear receptor	Inhibited	-2.265	8.82e-05	ACACA,ACHE,AKT1,ALPI,AMPD3,ATP1A3,ATP2A2,BCL3,CCDC125,CCNB1,CCND2,CCND3,CDCA7L,CDK6,CEBPA,CFD,CPT1A,CTSD,CTSH,CXCR4,DDC,DIO1,DKK1,E2F3,EGF,EGFR,ERBB3,FASN,FGFR1,FGFR3,FOXN1,FRZB,FSTL1,FZD7,FZD8,GHRHR,GSN,HCN4,HEPACAM,HEXIM1,HIF1A,ID1,IGF1R,IGFBP2,IL4,IL6,ILK,KCNMA1,KLF9,MACC1,MBP,MET,MMP13,MMP9,NCOR2,NKD1,NRGN,OPN1LW,OPN1SW,PAM,PCK1,PDK4,PENK,PER1,PGD,PPARG,PROM1,PTGDS,PTGS2,PTTG1,RNF183,RUNX2,SE…	1673 (23)
MAP2K1	-0.934	kinase		0.13	8.89e-05	ACTA2,ANKRD1,APOE,BAD,BCL2,BCL2L11,BIRC2,CAPN3,CCNA2,CD44,CDKN1A,CDKN2A,CDKN2B,CEBPA,CKM,CRYAB,CTSB,CXCL8,CYP46A1,DKK1,DNMT1,EGR2,ENO1,ENO2,F3,FASN,GLI2,GPRC5B,GRIN1,HIF1A,HSPA5,IGF1R,IL13RA2,IL6,IRS1,ITGA5,ITGB1,ITGB3,ITGB4,ITPR1,JUP,LEP,LGALS3,MAG,MBP,MITF,MMP13,MMP14,MMP9,MPZ,NET1,NFKBIA,NOS1,NOS2,OLIG2,PCNA,PDGFRA,PLA2G4A,PLP1,PTGS2,PTPN13,RAB38,RAP2B,RRAGD,RRM2,RUNX2,SERPINE2,THBS1,TK1,TNF,T…	1664 (19)
USP22	-0.343	peptidase	Activated	2.61	9.24e-05	CCND2,CDKN1A,CSF2RB,CSF3R,CYBB,FES,FN1,FOXP3,ITGB2,MRC1,NCF1,NCF2,NCF4,PARG,PTPN6,SPI1,TBX21,TGFB1,TNF	1403 (17)
IFNA1/IFNA13		cytokine	Activated	3.148	9.24e-05	AR,CD40,CD83,CXCL11,CYP1A1,DHX58,GEM,IFIH1,IFNG,IL1B,IRF1,IRF7,ISG15,PTGS2,RSAD2,SOCS1,STAT1,STAT2,STAT4	889 (16)
S100A9		other	Activated	3.742	9.49e-05	ABCG1,ACSS1,AKAP12,ALPL,ASMT,BCL3,C1QB,CCNB1,CD27,CORO1A,COX6A2,CSF2RB,CXCL14,CXCL8,DDC,EFNA1,ENTPD2,EPB41L4B,EPCAM,FAS,FBLIM1,GFRA3,GPR37L1,IFNG,IL1B,IL6,ISG15,ITGB4,KCNMA1,KLF15,LOC102724788/PRODH,MAG,MMP13,MMP14,MMP9,NGFR,NOS2,NR1H4,NR4A3,NTRK3,PDGFC,PER1,PIK3IP1,PLAU,PLXNB3,POSTN,PRSS12,PTPRO,RAB20,RBFOX1,ROBO2,SCUBE1,SDCBP2,SEMA3B,SOCS3,SOCS7,TNF,TNFRSF9,TRAF3IP1,USP18,WT1	803 (18)
HNRNPA2B1		other		0.997	9.49e-05	ADGRG2,ALX1,CA12,CACNB2,CADM1,CDH1,CEMIP,CPVL,CRB1,CRIP1,DCLK1,DDR1,DSE,EDAR,ELOVL2,ERBB3,FHL1,FN1,FZD8,GPRC5B,GSN,HIPK2,HYAL1,IFNG,IGFBP2,IL6,INHBB,JUP,LEPR,MEIS2,MEST,MFHAS1,MMD,NR2F1,NR3C2,NRCAM,NTRK3,P4HA1,PAPPA,PBX1,PDGFC,PHACTR2,PKIB,PKM,PLOD2,PPARGC1A,RASSF8,ROR1,RYR1,SEMA3B,SLC1A2,SNAI1,SNAP25,SRPX,ST8SIA4,SVEP1,SYT1,TOX3,UBASH3B,USH1C,VIL1	600 (7)
Fibrinogen		complex	Activated	2.913	9.54e-05	BCL3,CD40,CXCL8,F3,IL1B,IL6,MMP14,SELP,TLR2,TNF	1084 (14)
CGAS		enzyme	Activated	2.102	9.54e-05	ARG1,CDKN1A,CXCL8,IL1B,IL6,IRF7,ISG15,RSAD2,TNF,USP18	721 (16)
UBQLN2		other		-1.732	9.68e-05	ADRM1,ATAD1,ATP6V1G1,CLDN10,DESI1,DPEP1,EPB41L5,IPO9,NR1D2,PSMA1,PSMA3,PSMA4,PSMA5,PSMA6,PSMB1,PSMB2,PSMB3,PSMB4,PSMC5,PSMC6,PSMD1,PSMD11,PSMD12,PSMD13,PSMD14,SLC35F6,SQSTM1,STAT6
GLI2	-1.414	transcription regulator		-0.22	0.00189	ACTA2,BCL2,BMP4,CCND2,CDC45,CDH1,CDK1,CDKN1A,CSF3,CXCR2,CXCR3,DLX3,GLI1,GLI2,HHIP,HSD11B2,IFNG,IL13,IL15,IL1B,IL4,IL6,IL6R,ITGB1,JAG1,JAG2,MEF2C,MITF,MMP13,MMP9,OVOL1,PAX2,PAX3,PTCH1,RCAN1,RUNX2,SALL1,SFRP1,SMO,SNAI1,SPP1,TGFA,TNF,UGCG,WNT5A	1671 (22)
CDK8	-0.008	kinase		0.788	9.9e-05	CD44,CDH1,CRABP1,CTNNBIP1,CXCL8,CXCR4,DIO1,EPCAM,ESRRB,FST,KLF17,KLF2,KLF4,KLF5,MAGI1,NOTCH1,NR0B1,PCNA,RBL1,SOX15,STC2,TBX3,TP73	1400 (19)
RC3H1	-0.28	enzyme		-1.343	9.9e-05	ACTB,CCL25,CD44,ENO1,IFI30,IFNG,IL13,IL1B,IL21,IL4,IL6ST,IRF1,IRF9,ISG15,ITGAE,MT2A,RSAD2,SHMT2,SPP1,STAT1,STAT2,TNFRSF1B,WNT5A	1321 (16)
TLR7		transmembrane receptor	Activated	4.54	9.92e-05	ACTC1,BCL2,CCNB1,CCND3,CD40,CD44,CD79A,CD83,CDKN1A,CFH,CPEB2,CXCL8,DIO2,DKK1,ESM1,FCER1G,FOXN4,GCGR,GNG2,GPR17,GPR84,IFI35,IFNG,IL10RA,IL13,IL1B,IL21R,IL6,INPP5D,IRF1,IRF7,IRF9,ISG15,KCNMA1,LRRC34,LTA,MCOLN2,MLPH,MX2,MYD88,MYOC,NCF4,NFKB1,NFKBIA,NR1H4,PHF11,PLAU,PTPN6,PTX3,RSAD2,SOCS1,SPRED3,STAT1,STAT2,TMEM154,TNF,TRPM2,UCMA,ZAP70	840 (16)
tetrodotoxin		chemical drug	Activated	2.003	0.000101	ADAM19,ADCY8,ATP1B1,B2M,BACH2,BDNF,CADM2,CAMK1D,CNKSR2,CNTN3,CPNE4,CPNE5,ESRRG,ETV1,FAS,FRMPD4,GABRA6,GABRG2,GAD1,GDA,GDAP1,GRB10,GUCY1A1,HDAC9,HIPK3,HPSE,ID1,INA,KCND2,KCNH5,LHFPL5,LUM,MTHFD1L,MYT1,NCAM2,PCDH15,PDE4B,PLCXD3,PPARGC1A,PTGS2,RCAN2,ROBO2,SLC30A4,SLC4A10,SV2B,TAC1,TACR3,TAP1,THSD7B,TLL1,TMEFF1,TMEM117,TOMM34,TRIQK,TRPM3,TSPAN2,VLDLR,XK	1630 (22)
ADAM10	0.212	peptidase		-1.011	0.000101	ABAT,ACTA2,APP,ATP2A2,BAX,BID,CD74,CDHR1,CRYAB,CSF1,CXCL12,DCLK1,DLGAP1,DTNA,EGFR,ENO1,FABP7,FKBP1A,GAD2,GADD45G,GNA13,GRIN2A,GSS,HIP1,HPRT1,IL6ST,INHBA,IRAK1,ITGA5,LCK,MEF2C,MET,MKKS,MYO15A,MYO7A,NOS1,NR2E1,NUMA1,OMP,PAX6,PDIA3,PEA15,PLP1,PPP1R13L,PRNP,RHO,RPGR,RPN1,SAA1,SYP,SYT1,TGFB1,TRAPPC3,TRIM9,TSPAN15,TUBB2B,TWF2,USP14	1562 (19)
Rb		group	Inhibited	-3.229	0.000102	AURKB,BIRC5,BUB1,CCNA2,CCNB1,CDH1,CDK1,CDKN1A,CDKN2A,CYP1A1,DHFR,DNMT1,ECT2,FGFR2,FOXM1,HDAC1,MAD2L1,MCM3,MCM4,MCM5,MYBL2,NEO1,PA2G4,PCNA,PLK1,POLE,PPARGC1A,PTTG1,RBL1,RFC4,ROBO3,RPA2,SLC5A5,TOP2A,TP73,TPO,TYMS,UCP1	1130 (14)
AREG		growth factor	Activated	4.631	0.000102	ARHGAP11A,AURKB,BCL2,BIRC5,CCNA2,CCNB1,CCNB2,CCNF,CDC20,CDC45,CENPF,CPEB2,CXCR4,DESI2,EGFR,FOXM1,FOXP3,IL6,IQGAP3,JAK1,KIF14,KIF20A,MKI67,MMP15,MMP9,MYBL2,NIPAL4,OSCP1,PLAU,PLK1,PRC1,PTGS2,PTX3,RRM2,RUNX1,SAE1,SSRP1,TOP2A	1837 (25)
HTT	0.086	transcription regulator		1.238	0.000104	ACTA2,ACTN2,ADAM23,ADCY5,ADORA2A,AGRN,AKAP12,AKT1,ALDOA,ALDOC,AMD1,APOE,APP,ARNTL,ATP1A1,ATP1A3,ATP2A2,ATP2B2,ATP2B3,ATP6V0E2,AVP,AZIN1,B2M,B4GAT1,BAIAP2,BASP1,BCL2,BCL2L11,BCL3,BDNF,BID,BIRC2,BMP1,CA12,CA4,CALML4,CAST,CBLN1,CD74,CD9,CDH8,CDHR5,CDKN1A,CEBPA,CEPT1,CHKA,CIT,CKM,COCH,COL4A1,COL4A2,CORO2B,COX4I2,COX6A2,CPLX2,CPNE5,CRYAB,CSF1R,CTSD,CYC1,CYCS,DBNL,DBP,DDIT3,DIO2,DKK3,DLG3,DLL1,DLX3,DNA…	2024 (25)
wortmannin		chemical drug		-1.939	0.000106	ACACA,ACTA2,AKT1,AQP3,AR,ARRB1,BAX,BCL2,BCL2L11,BDNF,BIRC5,CCND2,CCND3,CD44,CDH1,CDKN1A,CDKN2A,CDKN2B,CEBPD,CKB,CSF1,CXCL8,DDIT3,E2F3,ERBB3,F3,FASN,FN1,GPD1,GRIN1,HAPLN1,HIF1A,HMOX1,IFNG,IGF1R,IL1B,IL4,IL6,INSR,IRF1,IRF8,IRS1,IRS2,LEP,MMP14,MMP9,MSN,MT2A,MYH11,NFKB1,NFKBIA,NOS2,NR4A3,OGT,OPRD1,P4HA1,PCNA,PLAU,POSTN,PTGS2,PTTG1,RAP1A,RHOA,SAMSN1,SELP,SERPINE1,SLC5A5,SLC6A2,SNAI1,SOCS2,SOCS3,TFRC,T…	1561 (20)
GW9662		chemical reagent	Activated	2.026	0.000107	ACACA,ACLY,ADIPOQ,AGR2,BAX,BCL2,CD83,CDKN1A,CEBPA,DGKZ,EGLN1,EGLN3,ESR2,FABP1,FASN,FN1,G6PD,GIPR,GSR,HGF,HSPA5,IFNG,IL21,IL6,IRS2,KDR,KLF4,LOC102724788/PRODH,MID1IP1,NOS2,PEA15,PLIN2,PPARG,PPARGC1A,PTGS2,RORA,RORC,TGFB1,TIMP4,TNF	1152 (20)
ARNT		transcription regulator		-0.086	0.000109	ADM,ALDOA,ALDOC,BCL2,BNIP3,CA9,CCND2,CD81,CDCP1,COX6B1,CSF3,CTSD,CXCR3,CXCR4,CYP1A1,CYP1B1,DEGS2,ENO1,EPAS1,ERO1A,ESRRG,G6PD,GAS1,GPI,HGF,HIF1A,ID2,INSR,IRS2,ITGB3,KIF20A,LDHA,LEP,LOXL2,MPP1,MYL6,MYO1C,NQO1,OAZ1,PCK2,PGK1,PGM2,PPP2CB,RANBP1,RGS5,S1PR1,SERPINE1,SLC2A1,SLC2A3,SOCS3,TFRC,TPI1,UBE2C,VEGFA	1788 (23)
JAK2	0.624	kinase	Activated	2.886	0.000233	ACE,ACTB,AKAP12,AKT1,ALOX5,BAX,BCL2L11,BLNK,BMP7,CCND2,CD79A,CDC42BPB,CDH1,CDKN1A,CDKN2A,CPLX2,CXCL8,CYBB,DCXR,F5,FN1,GFAP,HTR2A,IGF1R,IL1B,IL6,IRF1,ITGA5,LYN,NFKBIZ,NOS2,OSMR,PAX5,PDE2A,PHLDA3,PLK2,PRKCB,PSMB9,PTGS2,SDC4,SELP,SEMA6B,SERPINH1,SKIL,SOCS1,SOCS3,STAT1,STAT3,TAP1,TF,THBS1,TNF,TRAM1,TSC22D1,VLDLR	1076 (18)
KLF5	-2.091	transcription regulator		0.082	0.00196	ACTA2,ALPI,ARG1,BIRC5,CCNA2,CCNB1,CCNB2,CDH1,CDK1,CDKN1A,CEBPD,CGREF1,CITED4,CPT1B,CXCR4,E2F3,EGR2,EPAS1,FAM110A,FGFBP1,GPSM1,HIF1A,HLF,IL1B,ILK,KLF5,KRT5,LAMA1,LITAF,MAFF,MMP9,NEGR1,NFKBIZ,NMI,NOTCH1,NR1H4,NR2F1,PCNA,PPARG,RUNX1,SLC35F6,SORCS2,SOX4,WNT10A	1680 (23)
TET2	-0.184	enzyme		0.193	0.000111	ADAM8,AFF3,ANXA2,ASPA,ATP1A3,BCL2L11,BCL3,CA8,CEBPA,CMPK2,CRB1,CSF1R,EPCAM,ESRRB,FBXL5,FBXO15,FGL2,FLCN,FN1,FOXG1,FOXP3,GRAP2,IGF1R,IL1B,IL6,ITGA2,ITGB2,KLF2,LHFPL6,LXN,MAFF,MMP13,NFE2,PAX6,PLS3,PPP1R13L,PXDC1,RAB44,RND3,RNF144A,RPS6KA2,RSAD2,RUNX1,SLC16A12,SPINT1,TBX6,TGFA,TGM1,TNNT2,TRIOBP,XYLT1,ZBTB16	917 (14)
ERBB3	-3.127	kinase		0.481	0.000111	ACTA2,ACTB,ADAM19,ADAM9,BAX,BGN,CCND2,CDH1,CDKN1A,CTSK,CXCL12,CXCR4,EGFR,ERBB3,F3,FN1,FSTL1,GHR,GLS,HBEGF,HEXB,HIF1A,HMMR,HMOX1,HP,IGF1R,IGF2,IGFBP5,ITGB2,LAMA4,LHFPL6,NDRG1,PHGDH,PIM2,PLK1,PTGS1,PTGS2,RRAS,SERPINE1,SFRP1,SLC4A7,SLK,SNAI1,SOCS3,THBS1,TK1,TLN1,TNNT2,TOP2A,TSPAN3,USP14,VEGFA	1626 (19)
pioglitazone		chemical drug	Inhibited	-2.476	0.000116	ABCG1,ACTA2,ADIPOQ,ADIPOR2,APOE,APP,AQP7,ATP2A2,BAX,BCL2,CDKN1A,CEBPD,CFD,CKM,CXCL8,DFFB,EPAS1,FBP1,FN1,FOXP3,GFAP,HAS1,HMOX1,HPGD,HSPA5,IFNG,IL1B,IL4,IL6,IRS1,IRS2,KLF4,LEP,LEPR,LIPE,MMP9,NCEH1,NCF1,NCF2,NOS2,NOX1,NR4A3,PC,PCNA,PFKL,PLIN2,PPARG,PPARGC1A,PRLR,PTGS1,PTGS2,PTH,RBP4,RORA,SERPINE1,SLC27A1,SLC2A1,SLC9A3,SOAT1,STAT5B,TGFB1,TNF,TNFRSF11A,TNFRSF1A,TNFRSF1B,UCP1,VLDLR	1440 (21)
IFN alpha/beta		group	Activated	2.918	0.000118	BAX,BCL2L11,BID,CD40,CD83,CXCL14,DAXX,FGL2,IFNG,IL15,IL6,IRF1,IRF7,IRF8,MRC1,NOS2,RSAD2,SOCS1,STAT1,STAT2,TLR2,TLR5,TNFSF10,TNFSF13B	806 (15)
KDM3A		transcription regulator		0.108	0.000123	ACTA2,ADM,ALCAM,AR,CD9,CHRNB1,GNG2,HMOX1,KLF5,LEP,LOXL2,MCAM,MMP9,MYH11,NKX3-1,PCNA,PLOD2,PPP1R3C,SERPINE1,SLC45A3
vismodegib		chemical drug	Activated	2.177	0.000123	BCL2,DCK,GLI1,GLI2,HHIP,IL1B,IL6,KLF4,KLF5,LGALS3,LHX2,MKI67,NT5C1A,PPARG,PTCH1,PTCH2,TNF,TNFSF10,TNFSF11,VEGFA	1250 (13)
CD14		transmembrane receptor	Activated	2.061	0.000123	CISH,CXCL12,CXCL8,CXCR2,F3,IFNG,IL10RA,IL1B,IL4,IL6,ITGB1,NFKB1,NOS2,PTGS2,SELP,SOCS1,SOCS3,TGFB1,TLR2,TNF	766 (15)
Gm21596/Hmgb1		transcription regulator		1.319	0.000123	CDKN1A,CXCL12,CXCR4,HIF1A,HOXD9,IL1B,IL6,NOS2,PKM,PROM1,SIGIRR,TNF	713 (13)
triflusal		chemical drug		0.019	0.000123	APP,CD74,CSF1,CSF3,CXCL8,GFAP,IFNG,KITLG,MAPT,PTGS2,TGFB1,TNF	1100 (11)
ribavirin		chemical drug		1.556	0.000123	CXCL8,IFNG,IL4,IL6,IRF1,IRF7,ISG15,ITGB2,RSAD2,STAT1,TNF,USP18	939 (15)
emodin		chemical drug	Inhibited	-2.874	0.000127	ADIPOQ,AR,ARG1,BAX,BCL2,BIRC5,CDH1,CDKN1A,CSF1R,CXCL8,CXCR4,CYP1A1,CYP1B1,ERCC1,FN1,HSPA5,IFNG,IL13,IL1B,IL4,IL6,IRF4,LEP,MAP3K5,MKI67,MMP9,MRC1,NOS2,OCLN,SOCS1,TNF	1406 (20)
histamine		chemical - endogenous mammalian		0.413	0.000127	AVP,BIRC5,BMP2,CD40,CDC42,CLCA1,CXCL8,CXCR4,F3,HBEGF,HIF1A,IFNG,IL13,IL16,IL1B,IL4,IL6,ITGA4,LEP,NGF,NOS2,NTF3,OCLN,PENK,PTGS2,SELP,SEMA3A,TJP1,TNF,TNFSF11,UCP1	1322 (18)
GUCY2D	-5.542	kinase		0.792	0.000135	ARR3,ATF6,CREB3L3,DDIT3,DERL1,DNAJC3,EIF2A,ERN2,GNAT2,GNGT2,GUCA1A,HSPB9,OPN1LW,OPN1SW,PDE6A,PDE6G,RYR2	336 (4)
bryostatin 1		chemical drug	Activated	2.636	0.000135	APP,ARG1,CD40,CD44,CXCL8,CXCR4,FOXP3,IFNG,IL1B,IL2RG,IL6,IRF3,PRKCB,PRKCD,TBX21,TNF,TRAF1	1000 (17)
ACSL4	0.462	enzyme	Activated	2.96	0.000136	AGFG1,AR,AUTS2,AVP,CALB2,CALCR,CAMK1D,CAMK2D,CDC25B,CDKN2B,COL12A1,EGFR,ENPP1,ERCC1,FERMT1,GDPD1,IL6,ITPR1,MYO5A,NFKB1,NKX3-1,NOS2,PCNA,PPARG,PRKG1,PTGS2,RHOU,SAT1,SPP1,STAT1,TFPI,WT1	1239 (18)
Pln		other			0.000136	ACTB,AK1,ALDOA,ANXA2,ATP1A1,ATP2B1,CALU,ENO1,FABP3,GCGR,GNAI2,HRAS,HSP90B1,ITGB1,MYL2,MYL6,NRSN1,PGK1,PRKCB,PRKCE,PRKCQ,RAB1A,RAB5B,RAP1A,RRAS,RYR2,SEC22B,TPI1,VAMP2,VAMP3,VCP,VLDLR
EGF	2.568	growth factor		1.931	8.97e-07	ACTC1,AIDA,AKT1,ALCAM,ANGPT1,AQP3,AR,ARF6,ARHGEF2,ARL14,ATP2A2,AURKA,AURKB,BCL2,BET1,BIRC2,BIRC5,CAVIN2,CCL27,CCNB1,CCND2,CCND3,CD44,CDC42EP1,CDH1,CDH4,CDK1,CDKN1A,CDKN2A,CEBPD,CISH,CLDN7,COL4A2,CRABP2,CREM,CSF1R,CSPG4,CTSD,CXCL14,CXCL8,CXCR3,CXCR4,CYP1A1,DDIT3,DDX5,DIO2,DUSP4,E2F3,EEF1A1,EFNB2,EGFR,EGR2,EOMES,EPAS1,EPCAM,EPGN,EPHA2,ERBB3,ERCC1,ESR2,EZH1,F3,FABP7,FAM89B,FASN,FGD4,FGFR1,FN1,FSCN2,…	2097 (22)
TYROBP	1.056	transmembrane receptor	Activated	2.876	0.000137	CD40,CD83,CXCL8,HLX,IFNG,IL10RA,IL1B,IL6,IRF8,ITGA5,ITGB1,ITGB4,LHFPL2,MAFA,NCF2,NOD2,NRROS,PLEK,RBM47,SAMSN1,SPP1,TCIRG1,TGFB1,TNF,TNFRSF1B	940 (18)
triptolide		chemical drug		1.335	0.000138	ABLIM3,ADM,AFAP1L1,AKAP12,APLNR,AR,ARNTL,BAX,BCL2,BID,BIRC2,BIRC5,CADM1,CDH1,CDKN1A,CDKN2B,CXCL12,CXCL8,CXCR2,DLL4,EDNRB,EFNA1,EFNB2,F2RL1,FAS,FBLN5,GCLM,GHR,HBEGF,HGF,HPGD,IFNG,IGFBP2,IL17RD,IL21,IL6,ITGA2,ITGA6,KDR,KIT,KITLG,LIFR,MCAM,MKI67,NFKB1,OCLN,PCNA,PDGFRA,POSTN,PTGS2,RASGRF2,RHOC,SLC7A11,SOCS3,SOX4,TBX5,TJP1,TLR2,TNF,TNFSF10,UACA	1456 (18)
ESR1	-1.552	ligand-dependent nuclear receptor		-0.389	0.000138	ABCA4,ABI2,ABLIM1,ACACA,ACE,ACKR3,ACLY,ACTA2,ACTC1,ACTR2,ACVR1B,ADCY1,AK1,AKAP13,AKT1,ALCAM,ALK,ALOX5,ANAPC2,ANK3,ANLN,ANXA3,ANXA4,AP1M1,AP1S3,AP2B1,APOE,AQP3,AQP9,AR,ARFIP2,ARHGAP1,ARHGAP18,ARHGEF2,ARHGEF9,ARL4D,ARNTL,ARRB1,ASPM,ATG3,ATOX1,ATP11A,ATP1B1,ATP2B1,ATP6V0D1,ATP6V1A,ATP6V1H,AURKA,AVP,BAX,BCL2,BCL2L11,BDNF,BIRC5,BMP2,BMP4,BMPR2,BRAP,BRCA2,BUB1,BUB1B,C1QTNF6,CA12,CA2,CACNA1D,CALB1,CALD1…	1953 (20)
SMAD4	0.465	transcription regulator		-0.414	0.000142	ACVR1C,AGR2,ALPL,ANGPT1,ANGPT2,ARHGEF2,BDNF,BGN,BMP2,BMP4,BMP7,CBFB,CCND2,CD79A,CDH1,CDKN1A,CDKN2A,CDKN2B,CELF2,CLDN7,COCH,COL2A1,CSF1,CTSD,DAXX,DLX3,DNAH2,DOCK4,EGFR,EPB41L5,FAP,FGFR3,FN1,FOXP3,FST,FUT7,GADD45A,GLI1,HAMP,HMOX1,HP,HSD3B1,ID1,ID2,IFNG,IL11,IL1B,INHBA,INPP5D,IRAK3,ITGA6,ITGB1,ITGB7,JAG1,JAG2,KITLG,KLF15,LOC102724788/PRODH,MET,MMP13,MST1R,MSX2,NFKBIA,NOTCH3,OVOL1,PAX6,PKM,PLAU,PNOC,…	1293 (18)
JUND	0.463	transcription regulator		-0.906	0.000144	ALAS1,BCL3,BDNF,C1QB,CDKN2A,CFD,CYBB,DBH,F3,FTH1,HMOX1,HPGD,IFNG,IL11,IL21,IL21R,IL6,ITGB4,MMP13,MMP9,NCF2,NOS2,PENK,PLAU,RUNX2,SAT1,SOCS1,SOX4,SPP1,TBX21,TK1,TNF,VEGFA	1231 (17)
2-(4-amino-1-isopropyl-1H-pyrazolo[3,4-d]pyrimidin-3-yl)-1H-indol-5-ol		chemical reagent	Inhibited	-6.063	0.000144	AKAP13,ANKRD1,ARHGEF4,ATP6V0E2,AURKA,AURKB,BBS4,BIRC5,BMP2,CCNA1,CCNB1,CCNF,CD44,CDC45,CDH1,CPT1A,CUL5,CXCL8,CYP1B1,DEPTOR,DNA2,DYRK4,EGR2,EXO1,FANCI,FANCL,FEN1,FOXO3,GINS1,GINS2,GINS3,HAUS1,HAUS6,HBEGF,HEXIM1,ID1,IL6R,INHBA,ITGA2,KIF14,KLF5,KLF6,KNL1,KPNA2,MASTL,MCM10,MCM3,MCM5,MCM6,MXD3,NABP1,NCAPG,NOTCH1,NR4A2,NR4A3,ORC1,ORC6,PCNA,PDLIM2,POLA2,PTGS2,RAD51,RFC2,RFC3,RFC4,RFC5,RPA1,RRM1,SDC4,SER…	1393 (16)
hydrocortisone		chemical - endogenous mammalian		-0.898	0.000145	ACHE,ADM,ANKRD1,APP,AQP4,AVP,BIRC5,BMPR2,BRCA2,CCND2,CCND3,CD40,CDK1,CEBPA,CEBPD,CFD,CRHR1,CXCL8,CXCR4,DAXX,DBH,FAS,FN1,GLUL,GPR153,HGF,HSPD1,IGF2R,IGFBP1,IGFBP5,IGFBP6,IL1B,IL4,IL6,INHBA,ITGA2,LY75,NFKBIA,NUSAP1,PLA2G4A,PPARG,PRLR,PROX1,PTGS1,PTGS2,SERPINE1,SFRP1,SMO,SMPD2,STAT5A,STC2,STX1A,TLE2,TLR2,TNF,TNFAIP2,TUBB,VAMP2,ZNF143	1981 (22)
REST	-0.048	transcription regulator	Activated	2.77	0.000145	AVP,B3GAT1,BDNF,CACNA1H,CBLN1,CEBPA,CREB3L3,CXCL12,DNMT3A,EFNA5,EOMES,FGF14,GAD1,GJD2,GLRA1,GRIK4,GRIN1,GRIN2A,GRM1,HPGD,INA,KCNAB2,KCNQ5,KIAA1549L,L1CAM,MAD2L1,MAPK8IP1,NCAM2,NEUROD1,NKAIN2,NPTXR,NRXN3,NTRK3,OAT,PAX3,PCLO,PCSK1,PENK,POU4F1,PPARGC1A,PTPRN,RAB3A,RGS7,SCG2,SCG3,SLC12A5,SNAI1,SNAP25,STMN3,STX1A,SYN1,SYP,SYT1,TAC1,TRPM2,TSPAN14,UCHL1,VAMP2,VIP	1648 (20)
RUNX2	-3.72	transcription regulator		0.211	0.00225	ACTA2,AKT1,ALPL,BAX,BCL2,BIRC5,BMP2,CDH1,CDHR5,CDKN1A,CEBPA,CEBPD,COL11A1,COL24A1,CXCL8,FGFR2,FN1,GDF10,HAPLN1,HIF1A,IGF1R,ITGB4,JAG1,LEP,LGALS3,LUM,MKI67,MMP13,MMP14,MSX2,MYH11,NEXN,PCDH18,PLAU,PTGDS,RUNX1,RUNX2,SELPLG,SERPINE1,SMAD6,SNAI1,SOX6,SPP1,TCF7,TG,TLN1,TNFSF11,UGCG,VEGFA	1404 (22)
U0126		chemical drug	Inhibited	-2.314	0.000148	ABI2,ACKR3,ACLY,ACTA2,ADIPOQ,ALPK3,ALPL,ANGPT2,APC2,APLNR,AQP3,ARG2,ARHGEF2,ASIC2,ATP6AP2,AVP,BAD,BAX,BCL2,BCL2L11,BDNF,BIRC5,BRAP,CA9,CACNB3,CASP9,CCND2,CCND3,CD44,CDH1,CDK5R1,CDKN1A,CEBPA,CEBPD,CHAF1B,CLCF1,COL2A1,COL4A1,CSF1R,CSF3,CXCL11,CXCL12,CXCL8,CXCR4,CYBB,CYP1A1,CYP1B1,CYP4F3,DBH,DBP,DCHS1,DDIT3,DMTF1,DUSP4,EDNRB,EEF1A1,EEF1E1,EEF2,EGF,EGFR,ELOVL6,EPCAM,EPHA2,ERCC1,ETV1,F3,FAIM2,FAM53B,F…	1137 (15)
ESRRA	-0.254	transcription regulator		0.923	0.000149	ACKR3,ADAM8,ALAS1,ALDOC,ANGPT1,ANGPT4,ANXA1,APLNR,ASAH1,ATP2A2,CASP8,CEBPA,CHKA,CKB,COL4A1,COL4A2,COL4A4,COL8A1,CPT1B,CREB3L1,CSF3,CSRP2,CTSH,CXCL12,CXCR4,CYB5A,CYBB,CYCS,EFNA1,EFNB2,EGF,ENO1,EPAS1,EPHA2,ESM1,ETFDH,FABP3,FAM102A,FZD5,GPR37,HADHA,HAMP,HK1,HMOX1,HSPB6,HTATIP2,IDI1,IGF2,KRT15,KRT222,LDHA,LDHB,LIPE,LOXL2,MED24,MFGE8,MMP14,MMP9,NR0B2,NRIP1,NRP2,ORMDL3,PCK2,PDK4,PGAP3,PKM,PLK2,PLXDC1,P…	1837 (21)
PRKAA2	-1.457	kinase		0.796	0.000152	ACOT7,ACTA2,ALAS1,ASTN1,BAX,BCL2,CA2,CAMKK1,CCND3,CDH1,CDKN1A,CEBPA,CXCL12,CYBB,DDIT3,DLGAP2,DOCK4,DUSP4,ELOVL2,FASN,FGFR2,FN1,FOXO3,GALM,GIPR,GRIA3,HSPA5,IL6,KLHL29,LDHA,LEP,MGST1,MMP9,NCF1,NCF2,NDRG2,NFKBIA,NOS1,OAT,P4HB,PARP3,PCOLCE,PDGFRA,PDYN,PKLR,PPARG,PPARGC1A,PPP1R3B,PTPRN,SNAI1,SOCS3,TNF,TTYH1,UCP1,YAP1,ZDHHC9,ZYX	1500 (24)
dihydrotestosterone		chemical - endogenous mammalian	Activated	2.209	0.000155	ABCG1,ACACA,ACE,ACKR3,ACLY,ACTB,ADCYAP1,ADIPOQ,ADIPOR2,ADM,ALAS1,ALDOA,AMD1,APOD,APOE,APP,AR,ARG1,ASAP2,ATP13A2,ATP2A2,AVP,B2M,BASP1,BAX,BCL2,BGN,BMP7,BMPR1B,BMPR2,BUB1B,C1orf116,CASP8,CASP9,CCNA2,CCNB1,CCND2,CCND3,CCT3,CD63,CD74,CDC20,CDH1,CDKN1A,CEBPA,CKM,CNTNAP2,COBLL1,COL4A1,COL5A3,CPT1A,CYBB,DBI,DDX5,DEPDC1,DIO2,DNMT3A,DUSP4,E2F8,EAF2,EFNA1,EGF,EGFR,EGLN1,ENO1,EPB41L4B,ESR2,ETV1,FAM89B,FASN,…	2102 (20)
bafilomycin A1		chemical drug		-0.013	0.000155	CD151,CD40,CD83,CD9,CTNND2,DDIT3,DLL4,GRN,IL1B,IL6,IRS1,NFKBIA,NOS2,PTGS2,SLC2A8,SQSTM1,TFRC,TIMP2,TNF,TRIB3,UCP1	1025 (14)
AIRE	-3.363	transcription regulator		-1.722	0.00261	BMP2,BMP4,CCL19,COL9A3,CXCL11,FABP1,FABP2,FOXP3,IFNG,IGF2,MMP9,MPZ,NMI,PCP4,SAG,SKA3,TG,TLR8,TNFSF10,TPH1,UPP1	627 (7)
HOXA13	-3.618	transcription regulator		0.168	0.00276	AR,BMP2,BMP7,CXCL8,ENO1,FGF8,HOXA13,IL6,MAB21L1,NOG,PTGS2,SHROOM3,SLC1A2,WNT5A
GNAS	0.249	enzyme		-0.773	0.000168	ALPL,ARL4D,BIRC5,CDC42,CEBPA,FASN,GEM,GLI1,GLI2,GRN,HES5,IL11,IL6,KLF4,LEP,MAFF,NR4A2,NR4A3,PCSK1,PDE8B,PENK,PLA2G4A,PPARG,PPARGC1A,PTCH1,PTCH2,PTH,RASD1,SCG3,SEMA3A,SLC5A5,SNX9,SPP1,SYK,TG,THBS1,TNFSF11	1325 (21)
SOX7	-3.017	transcription regulator		1.4	0.00288	ACOD1,COL4A1,COL4A2,CRABP2,DLL4,DLX3,EFNA1,EPHB2,ESM1,EVPL,FGFR1,FLT4,GBX2,GRHL3,KDR,MFGE8,MMP14,MSX2,OTX2,OVOL1,PAX2,PLAU,PPL,SOX4,TGFBI,ZIC2
LDL		complex	Activated	3.222	0.00017	ABCG1,ADCY1,APOE,ARG2,ATP2A2,BAD,BCL2,BCL2L11,BMP2,CAPN1,CAPN2,CASP7,CASP8,CD40,CDK1,CDKN1A,CDKN2A,CLIP2,CREM,CTSK,CXCL11,CXCL8,CYBB,DDIT3,DLL4,DNMT1,DUSP2,EDNRB,F3,FAS,FASN,G0S2,GCLM,GJD2,GNAI1,GPR183,HIF1A,HMOX1,HSP90B1,HSPA5,HYOU1,ID1,IFNG,IGF1R,IGFBP2,IL10RA,IL1B,IL6,IRAK3,IRF7,ITGB3,ITPR1,LASP1,LIMS1,LRP1,LTA,MKI67,MMP14,MMP9,NCF1,NFKB1,NOS2,NOX1,NR0B2,NR4A2,NR4A3,PLAU,PLIN2,PPARG,PSMC5,PTGS…	1298 (15)
RELA	0.849	transcription regulator	Activated	4.331	0.000171	ACTA2,ALCAM,ANKRD1,APOE,APP,AR,ATP6AP2,B2M,BACH2,BAX,BCL2,BCL2L11,BCL3,BIRC2,BIRC5,BMP2,BRCA2,CASP8,CCL19,CD28,CD40,CD44,CDC14A,CDH1,CDKN1A,CDKN2A,COL2A1,CRYAB,CTSB,CXCL11,CXCL8,CXCR4,CYBB,CYP1A1,DDIT3,DIO2,DMTF1,DNMT1,EGFR,EGLN1,ELMO1,EOMES,EPAS1,EPCAM,ERAP1,ERAP2,F3,FAS,FGF8,FMN2,FN1,FOXP3,GLI2,GNA13,GPHB5,HIF1A,HMOX1,HSD11B2,HSP90B1,ID1,IFNG,IGF1R,IGFBP2,IL13,IL1B,IL4,IL6,IL7R,INPP4B,IRF1,IRF4…	1142 (13)
miR-182-5p (and other miRNAs w/seed UUGGCAA)		mature microRNA		-0.651	0.000173	ADCY6,BCL2,CARD11,CDH1,CDH4,CDK6,CMPK2,COL11A2,COL4A4,FN1,FOXO3,GADD45G,IGF1R,IGFBP1,ISG15,ITGA4,ITGB1,MITF,NCAM1,NFASC,NMI,PAX8,PGF,RSAD2,SERPINE2,STAT1,XAF1
testosterone		chemical - endogenous mammalian		-1.575	0.000174	ADIPOQ,ADRB1,ALDOA,AMD1,ANGPT1,ANKRD1,ANXA1,ANXA3,AR,ARG2,ATF6,ATP1B1,ATP2A2,ATP2B1,ATP6V1F,AVP,BAX,BCL2,BCL3,BCL7B,BDNF,BGN,BMP4,BMP7,BMPR2,BNIP1,CASP8,CASP9,CAST,CDH1,CDK6,CDKN1A,COX5A,COX6A2,CRHR1,CYB5A,CYCS,CYP7B1,DDIT3,DFFB,DNMT3A,DRD4,EGF,EGFR,ERBB3,ESR2,FAM89B,FAS,FGF8,FGFR1,FGFR2,FGFR3,FN1,FST,GADD45A,GGT1,GMFB,GPC1,HCN4,HIF1A,HSP90AB1,HSPA5,HSPD1,ID1,IFNG,IGF1R,IGFBP1,IGFBP5,IL1B,IL6,INH…	2139 (23)
salmonella minnesota R595 lipopolysaccharides		chemical - endogenous non-mammalian	Activated	4.164	0.000175	ACOD1,ADAM9,ARHGAP25,ATP6V1E1,BCL3,CD83,CEBPD,CMPK2,CXCL8,EDNRB,FPR1,IFNG,IL1B,IL6,IRF1,IRF8,ISG15,JAG1,MAFF,MCM2,MET,MKI67,NFKB1,NFKB2,NFKBIA,NFKBIZ,PDE4B,PSTPIP2,PTGS2,PTPRJ,RELB,RSAD2,SERPINE1,SLC7A2,SOCS3,TFEC,TLR2,TNF,TSC22D1	1534 (15)
fluticasone propionate		chemical drug		-1.302	0.000177	ABCG1,ABLIM3,ADAM9,ADM,ALOX5,AQP9,ARHGAP25,BGN,C1QB,CD74,CD83,CXCL8,FBLN5,HPGD,IL13,IL1B,IRF8,IRS2,ITGB7,KLF9,MFGE8,MMP9,MT2A,OLFML2B,PAPSS2,PCOLCE2,PDK4,PLAU,PLIN2,PPARGC1A,PTGS1,RARRES1,RCAN1,SDC4,SELENOP,SERPINE1,SLC29A1,SPP1,SRPX,ST6GAL1,STAT1,TAP1,TBC1D16,TFPI,TGFB1,THBS1,TNFSF13B,TSC22D1	1708 (24)
bisindolylmaleimide I		chemical drug		-0.733	0.000179	ACE,ALPL,AQP3,BAD,BCL2,CCND2,CD44,CDKN1A,CLCF1,CXCL8,E2F3,EGFR,FN1,HMOX1,HSP90AB1,HSPA5,IL6,MAPK1,MAT2A,MET,MMP13,MMP9,NFKBIA,NR4A2,OCLN,PCNA,PDCD4,PLD1,PRKCD,PRKCE,PTGDS,PTGS2,PTTG1,RCAN1,S1PR1,SAMSN1,SERPINE1,SNAI1,TGFB3,TJP1,TJP2,TNF,TNFSF10,TNNT2,TRAF1,TSG101,VEGFA	705 (14)
ERN1		kinase	Activated	3.159	0.000289	ACACA,ACTA2,ARF4,ATP2A2,CCNA1,CDH1,CEBPD,CLDN7,CNTN1,CREB3L2,CYP1B1,DDIT3,DERL2,DNAJB11,DNAJB9,DNAJC3,EDEM1,EPCAM,ERO1A,ERO1B,ERP44,FAS,FASN,FKBP11,FN1,GNAT2,HOOK1,HSP90B1,HSPA5,IL1B,IL4,IL6,ITGB6,NOS2,P4HB,PDIA5,PDIA6,PLIN2,PPARG,SDF2L1,SEC11A,SEC22B,SEC61A1,SLC35B1,SMARCB1,SPCS2,SPTLC3,SRP68,SSR3,ST14,SYT11,SYVN1,TENM1,TINAGL1,TNF,TSPAN2,TXNDC5,UBE2J1,VEGFA,XRCC1	1170 (19)
Nfat (family)		group	Activated	2.678	0.000181	BCL2,CALCR,CALD1,CD40,CTSK,CXCL8,CYBB,DAAM1,DHRS9,DKK3,DOCK10,EGR2,EHD4,ELL2,ESM1,F2RL1,FAS,FHL1,FOXP3,HBEGF,IFNG,IL13,IL4,IRF4,ITPR1,KLF6,LTA,MB,NUS1,PLPP1,PTGS2,RCAN1,RELB,RGS3,RHOJ,SDC4,SERPINE1,TCF7,TNF,TNNI1,TNNT2,TRAF1,TRAF3	1354 (19)
bee venom		chemical - endogenous non-mammalian		-1.543	0.000181	ACOD1,CCNB1,CNNM2,CREM,CXCL8,CYBB,DDIT3,EHD1,FYB1,GADD45A,GPR84,HAS1,HSPA4L,IL11,IL13RA2,IL1B,IRF1,ITGA5,KIF23,KIFC1,KLF2,KLF4,LCP2,LPIN2,MAP3K8,MKI67,MSN,NFKBIA,NOS2,NR4A2,NUPR1,NUSAP1,PRC1,PTGS2,RCAN1,RGS2,SLC7A11,SNTB2,SOCS3,TNF,TNFAIP2,TOP2A,TRAF1,TSC22D1	1201 (14)
tyrphostin AG490		chemical drug	Inhibited	-2.045	0.000181	ACE,ACHE,ACTA2,AKT1,BAX,BCL2,BIRC5,BMP7,CCND3,CDKN1A,CTSK,CXCL8,ESR2,FOXP3,GFAP,HIF1A,HPGD,IFNG,IGF2,IL13RA2,IL1B,IL21,IL4,IL6,IRF1,ITGAE,LYN,MMP9,MYH11,NOS2,OCLN,PCNA,PTGS2,PTTG1,PTX3,SAA1,SFTPB,SOCS3,SPP1,STAT1,STAT3,TNF,TNFSF10,VEGFA	1150 (18)
RNASEH2A	2.039	enzyme			0.000187	ACKR3,CTSF,DDX5,IFI35,IFIH1,IL6,IRF1,IRF7,IRF9,ISG15,NFKB1,NFKB2,NFKBIA,NMI,PTGS2,RSAD2,TLR2,USP18
FOXA2		transcription regulator		-1.221	0.000187	ABCC8,ACTA2,ACTC1,AGR2,ALAS1,ALDOB,ALOX5,ASTN1,BIRC2,CDH1,CEBPA,CLCA1,CPT1A,CTHRC1,CXCR4,CYP26A1,DDC,EFHD2,EN1,EPCAM,FGF8,GCG,GFRA4,GIPR,GPRC5C,GRIN3A,HADH,HHIP,HPGD,IFT80,IGFBP1,IGFBP5,IL13,IL13RA2,IL4,IL6,ITGA3,LIPE,MAFA,MAP1B,MTTP,MTUS1,MYH11,NFKB2,NFKBIE,NPTX2,NR1H4,NR1I2,NR4A2,PAX6,PCK1,PKM,PPARA,PPARG,PPP1R14A,PPP1R14C,PRNP,PTGDS,RORA,RORC,SAA1,SFTPB,SLC6A15,SMOC1,SNAI1,SOD3,SPSB1,STAT5A,TA…	1499 (21)
Hbb-b2		other	Activated	3.171	0.000188	BCL2L11,C1QA,CD44,CD74,CEBPA,CMTM3,CXCR2,CXCR3,CYBA,CYBB,FN1,FTH1,IL10RA,IL16,IL1B,IL2RG,NCF2,PRLR,SPI1,TF,TFRC,TLR2	870 (11)
ESR2	-2.043	ligand-dependent nuclear receptor		0.619	0.000188	ABLIM1,ACKR3,ACTC1,AKAP12,AKT1,ANK1,ANXA1,ANXA4,APOE,AQP3,AR,ARL4A,ATP2B1,AURKA,AVP,BANF1,BCL2,BID,BIRC5,BMP2,BMP4,BMP5,BMPR2,BRCA2,BSND,CA12,CA2,CACNA1D,CADM3,CALU,CAPN2,CBX3,CCNA2,CCT3,CD79A,CDH1,CDK5R1,CDK6,CDKN1A,CEBPD,CHST15,CHST2,CKS1B,CLIC5,CNNM1,COL11A1,COL5A3,CSF1,CTHRC1,CTPS1,CTSD,CTSH,CXCL12,CXCL8,CYTH4,DKK1,DNAJC1,DNMT1,DOCK10,EFEMP2,EGFR,EPHA3,ESR2,ETV1,EXOSC1,EXOSC5,F2RL1,FAM110C,FA…	2032 (20)
RPSA	0.533	translation regulator	Inhibited	-2.53	0.000189	CSF3,DUSP2,IL1B,IL6,ISG15,ITGA6,NOS2,PTGS2,REL,RELB,STAT1,TAP1,TNF,TOLLIP,TRAF1	1447 (14)
IFIH1	1.496	enzyme	Activated	3.183	0.000189	CISH,CXCL8,FAS,IL1B,IL6,IRF7,ISG15,LCK,NFKBIA,PTPRJ,RND3,RSAD2,TANK,TNF,USP18	655 (17)
IL17RA	0.375	transmembrane receptor	Activated	2.85	0.000189	CSF3,CSF3R,CXCL12,CXCL8,CXCR2,HAMP,IL13,IL1B,IL21,IL6,LEP,MMP13,MMP9,SELP,TNF	1023 (17)
PDK4	-1.86	kinase		0.958	0.000189	ARG1,CPT1B,HIF1A,IL1B,IL6,IRF4,IRF8,MFN1,NOS2,PC,PKM,PPARGC1A,RHEB,TFEB,TNF	1710 (22)
chrysotile asbestos		chemical toxicant	Activated	3.16	0.000189	CCNB2,CDC20,CLCA1,CTSK,CTSS,CTSZ,DNAJC3,HSP90B1,HSPA5,IL13,IL1B,IL4,IL6,MMP13,PDIA4	1491 (23)
CIP2A	1.44	other		-0.633	0.00019	BCL2,CDKN2B,CIP2A,COL15A1,COL8A1,CRYAB,FAP,GADD45A,GPNMB,GPR183,GPR37,LAMA1,LASP1,LDHB,LUM,LXN,MFAP5,PDE2A,PDK4,PKM,PTPRB,PXYLP1,RAB31,RHOC,SAT1,SCIN,SERPINE2,SLC22A4
DCN	0.112	other		0.881	0.00019	BAX,BGN,CASP8,CDH1,CDKN1A,CKM,EGFR,FST,HIF1A,IFNG,IGF1R,IL1B,IL6,IRS1,ITGB1,KIT,MET,MMP13,MMP9,NOS2,S1PR1,SEMA3A,SERPINE1,TFEB,TGFB1,THBS1,TNF,VEGFA	1229 (19)
ADIPOQ	4.207	other	Inhibited	-3.176	0.000195	ACACA,ACLY,ACTA2,ADIPOQ,ADIPOR2,APOF,ARG1,BAD,BAX,BCL2,BCL3,BIRC5,BMP2,CDKN1A,CDKN2A,CEBPA,CXCL11,CXCL8,CYBA,CYBB,CYP1B1,ESR2,F3,FABP1,FABP3,FADS6,FASN,FGFR1,FGFR2,FGFR3,FN1,FOXP3,FZD3,FZD7,FZD8,GPD1,HBEGF,HMOX1,IFNG,IL13,IL1B,IL4,IL6,IRS1,LEP,LEPR,MMP13,MMP9,NCF1,NCF2,NCF4,NFKBIA,NOS2,PCK1,PCNA,PDCD4,PFKFB1,PPARA,PPARG,PPARGC1A,PTGS2,PTK2B,RUNX2,SLC27A1,SLC27A2,SLC2A3,SOAT1,SOCS3,SPI1,STAT3,SYP,…	1189 (19)
NR1H4	5.022	ligand-dependent nuclear receptor		-1.119	0.000204	ABCG1,ACACA,ACSS1,ACTA2,ANKRD1,APOE,ATP8B1,BGN,CASP9,CDKN2A,CEBPA,COL15A1,CPT2,CRABP1,CTSB,CTSC,CTSZ,FABP1,FABP2,FABP7,FAS,FASN,FBLN5,FN1,FOXM1,GCLM,HSPA5,IFNG,IL1B,IL6,INSR,KLF4,LAMA4,LCAT,LDHA,LIPE,MAFA,MTTP,NDRG2,NEUROD1,NFAT5,NGF,NOS2,NR0B2,NR1H4,NR1I2,PCK1,PGAM1,PGM1,PKLR,PLTP,PPARA,PPARG,PPARGC1A,PSMD10,PTGS1,PTGS2,S1PR1,SEMA7A,SLC51A,SOD3,SPP1,SQSTM1,TGFB1,TGFBI,TIMP2,TK1,TNF,TPI1,UCP1	1454 (19)
IDH1	0.532	enzyme		0.632	0.000205	ABCG1,APOE,CDH1,CFD,CLDN7,CREB3L1,DDIT3,EDEM1,EPAS1,FASN,FBP1,FN1,G6PC3,GLI1,GLUD1,HERPUD1,LEP,MAPK10,MYLIP,PCK1,PGK1,PPARG,PTCH1,RAB25,RUNX2,SERPINH1,SLC2A1,TNF,ZEB2	1693 (24)
E2F4	0.85	transcription regulator		-0.426	0.000212	ALG5,ANLN,AURKB,BARD1,BCL2,BCL2L11,BNIP3,CCNA1,CCNA2,CCNB2,CDK1,CDKN1A,CENPO,CHEK2,CKS1B,DBF4,DDX11,DHFR,E2F3,E2F8,ECT2,EIF2B2,EPAS1,EXOSC8,FANCC,FANCD2,FAS,FEN1,FOXM1,FOXN1,GINS1,GTF2H4,HMMR,HP,HSP90B1,KIF22,MAD2L1,MCM10,MCM3,MCM4,MCM5,MCM6,MKI67,MRTO4,MTHFD1,MYBL2,NASP,NDC80,NEK2,NFE2L1,NPM1,ORC1,PCNA,PLK1,POLA1,POLA2,PPARG,PPARGC1A,PPP1R13B,PPP2R2B,PRC1,PRIM2,PRKCSH,PRPSAP1,PTTG1,RABIF,RAD51,R…	1010 (7)
PAX3-FOXO1		fusion gene/product	Inhibited	-3.448	0.000214	ABAT,ADRA1D,ADRA2C,AKAP12,ALK,ANLN,ANXA1,ANXA5,ATP1A1,AURKA,BANF1,BUB1,CADM1,CALR,CAP2,CCND2,CD276,CD63,CD82,CDC20,CDC25B,CDK1,CDKN1A,CDKN2B,CKM,CLCN5,CLIC1,CORO1C,CSF1,CXCR4,DBI,DHFR,EEF2,ELOVL2,ENO1,ERBB3,ESYT1,FGFR2,GLUD1,GRN,HMOX1,IFNG,IGF1R,IGF2,IGFBP2,IGFBP5,IL6ST,ILK,IMPA2,IRS1,ITGA5,JARID2,KCNN3,KDR,KLF5,LIMS1,MCAM,MDH1,MEIS1,MET,MYF5,NAB2,NDE1,NGFR,NME2,NRCAM,P4HB,PDE4B,PGD,PKIG,PRC1,PRR…	1413 (15)
budesonide		chemical drug	Activated	2.49	0.000218	ABLIM1,ABLIM3,ADIPOR2,AIFM2,AMFR,AURKB,B2M,BCL2L11,BNIP3,CAMK2N1,CAPN5,CASP9,CAST,CCDC6,CCNYL1,CDK5R1,CDKN1A,CGNL1,CKS1B,CNST,CNTN4,CPEB4,CRYAB,CSF3,CXCL8,CXCR2,CYP4F3,DOCK3,DOCK9,ECT2,EFNA5,EPB41L4A,FAM214A,FOXP3,FYN,GID8,GNAI1,GNAI2,GNAO1,GNG12,GPT2,GRHL1,HIF1A,HIPK3,IL13,IL4,IL6,INPP4B,ITPR1,KIF21A,KLF9,LCP2,LGMN,LIMK2,MAD2L1,MTHFD1L,MXD3,MYO6,NHSL1,NMI,PARD3,PCNA,PDCD6,PDIA6,PEA15,PELI1,PHACT…	1132 (21)
TCL1A		transcription regulator			0.00022	ACOD1,C1QA,C1QB,C1QC,CSF3R,CTSB,CTSC,CTSD,CTSH,CTSS,CXCR2,CYBB,DNMT3A,FABP7,FCER1G,FPR1,GPNMB,HMOX1,IL1B,ITGB2,MAN2C1,MARCO,MMP13,MMP9,MPEG1,MYO5A,NEU1,PTPRO,SEMA7A,TNFAIP2	847 (11)
ZBTB20	-0.088	transcription regulator		1.472	0.00022	AKT1,CISH,CKMT2,FASN,GCGR,GHR,IGFBP1,IGFBP2,IL6,IRS1,LDHB,LEP,LEPR,NFKBIA,OGDHL,PCK1,PDK4,PPARGC1A,SOCS2,SOCS3,TFRC,TNF,UGDH	1085 (14)
ADM	1.567	other		-1.417	0.00022	ACE,ADM,BAX,BCL2,CALCR,CASP8,FN1,HIF1A,HRAS,IL1B,IL6,NOS1,NOS2,PENK,PGK1,PPARG,PRKG1,PTGS2,SPP1,TAC1,TGFB1,TNF,TNFSF11	1190 (19)
Insulin		group	Activated	2.674	0.000223	ABCC8,ACACA,ACLY,ACTB,ACTC1,ADIPOQ,ADIPOR2,AKT1,ALAS1,ALDOA,ALDOB,AP2M1,APLNR,APOE,APP,AQP7,AQP9,ARF1,ARG2,ARNTL,ARRB1,ATP1A1,ATP7A,AVP,BAD,BCL2,BDNF,BIRC5,BMPR2,BPGM,C1QTNF12,CA14,CACNA1B,CCND3,CCT2,CDKN1A,CDKN2B,CEBPA,CEBPD,CFD,CKM,COL4A1,COX6A2,COX7A2,CRABP2,CREB3L3,CRYAB,CTH,CYB5A,CYBB,CYCS,CYP1A1,DBI,DDIT3,DHFR,DUSP4,ECI1,EGFR,EGR2,ELOVL6,EPAS1,ERCC1,ERO1A,FABP3,FADS2,FASN,FKBP2,FN1,G6PD,GAB…	1554 (22)
NR4A1	0.951	ligand-dependent nuclear receptor		-1.224	0.000229	ACACA,ACLY,ACTA2,ADIPOQ,ADIPOR2,ADM,ALDOA,ALDOB,APOD,APOE,BCL2,BCL2L11,BIRC5,BPGM,CCND2,CEBPA,COX4I2,COX6B1,COX7A2,CRABP2,CSF1,CXCL12,DDIT3,ENO1,ENO2,EPCAM,FASN,FBP1,FN1,FOXP3,G0S2,G6PC3,G6PD,GALM,GBE1,GPD1,GPI,HDAC1,HIF1A,HMOX1,IFNG,IL13,IL16,IL1B,IL21,IL4,IL6,INSL3,ITGAE,ITGB1,ITGB4,JUP,KCNIP3,KITLG,KRT8,LEP,MAFA,MARCKSL1,MAT2A,MDH1,MMP13,MMP9,MPZ,MTNR1B,NDUFS8,NEUROD1,NFKBIA,NR1H4,NR4A2,NR4A3,…	1625 (21)
MAP2K3		kinase	Activated	2.488	0.000375	ARG2,ATP2A2,BAX,CDKN1A,CTSK,CXCL8,DDIT3,IFNG,IL1B,IL4,IL6,IRF9,ISG15,MMP13,MMP9,NOS2,PLAU,PPA1,PPARGC1A,PRDX6,PTGS2,RAB34,RGS7,SERPINE1,SLC5A5,STAT1,TNF,TNFSF10,VEGFA	1107 (17)
etoposide		chemical drug		0.905	0.000239	ABCG1,ACHE,AKT1,BAX,BCL2,BCL2L10,BCL2L11,BDNF,BIRC2,BIRC5,CA2,CCNA1,CCNB1,CD40,CDC25B,CDK1,CDKN1A,CDKN2A,CEBPA,CHCHD6,CSNK1D,CTSD,CXCL8,CYCS,DFFB,DNMT1,DUSP4,E2F3,EEF1A1,FANCD2,FAS,FASN,FBXW7,FOXP3,FTH1,GADD45A,GADD45G,GPR132,HIF1A,HK1,ID1,ID2,IFNG,IL11,IL1B,IL6,IRF1,IRF7,KCNK1,LPAR6,MCM2,NFKB2,NOTCH3,PCNA,PEBP1,PFKL,PFKM,PIK3R3,REL,RELB,RHOBTB2,SLC2A1,SLC2A3,SQSTM1,TK1,TNF,TNFRSF1A,TNFSF10,TOP2A…	1497 (17)
NR2E3	-3.513	ligand-dependent nuclear receptor		1.159	0.000241	ARR3,CLCA1,GNAT2,IL13RA2,NUPR1,OLFM1,OPN1SW,RCVRN,RGR
TFCP2	-0.523	transcription regulator	Activated	2.575	0.000241	CFH,EGF,IL4,MMP9,POLA1,SPP1,TGFA,TYMS,WT1	1128 (12)
perindopril		chemical drug		0.069	0.000241	ACE,ACHE,ACTA2,EGF,IL6,NGF,TGFB1,TRIM63,VEGFA	566 (9)
poly dA-dT		chemical reagent	Activated	2.957	0.000241	CXCL8,IFNG,IL1B,IL6,ISG15,NFKBIA,RSAD2,STAT1,TNF	1157 (20)
prostaglandin J2		chemical - endogenous mammalian	Activated	2.813	0.000242	CDKN1A,CXCL8,HMOX1,IL6,MYH11,NOS2,PSMA3,PSMA5,PSMA6,PSMB2,PSMB3,PSMB4,PSMC5,PSMD1,PSMD12,PSMD6,PTGS2,TG,TNF	1576 (22)
miR-146a-5p (and other miRNAs w/seed GAGAACU)		mature microRNA	Inhibited	-2.535	0.000243	ATOH8,BLMH,CCNA2,CD40,CFH,CXCL8,CXCR4,EGFR,IL12RB2,IL1RAPL2,IL6,IRAK1,KIF22,MBP,MCM10,MCPH1,NFIX,NFKBIA,NLGN1,NOS2,PA2G4,PDGFRA,PEX11G,RAD54L,SDCBP2,STAT1,SYT1,TBX21,TLR9,TNF,TRAF6,UHRF1	1202 (17)
E2f		group	Activated	3.988	0.000244	ALG5,CCNA1,CCNA2,CCNB1,CDC45,CDK1,CDKN2A,CENPO,DBF4,DDX11,DHFR,E2F8,EPAS1,EXOSC8,FANCD2,GINS2,GTF2H4,HDAC1,HIF1A,ITGA5,ITGA6,ITGB1,ITGB4,KNTC1,LIG1,MAD2L1,MCM10,MCM2,MCM3,MCM4,MCM5,MCM6,MTHFD1,MYBL2,NASP,NUSAP1,ORC1,PCNA,PFKFB1,POLA1,POLA2,PRR11,RAD51,RBL1,RPA3,RRM2,SERPINE1,SNRPC,TGM1,TPX2,TTK,TYMS,UBE2C	1302 (17)
TRA		transmembrane receptor		0.64	0.000249	BAX,BCL2,CD79A,CDKN1A,CXCR3,FAS,IFNG,IL4,ITGAE,SELPLG,SOCS3,STAT6,TNF	1090 (18)
SPHK2	0.388	kinase		0.153	0.000249	APP,CDKN1A,FYN,IFNG,IL13,IL6,KLF2,LYN,MBP,SRC,STAT4,TLR9,TNF	1202 (18)
PTPN22	1.967	phosphatase	Inhibited	-2.506	0.000249	ARG1,CREM,CXCL8,IL1B,IL21,IL6,IRF4,ISG15,MRC1,NOS2,OSMR,TNF,TNFRSF18	828 (18)
SUPT20H	0.554	other	Inhibited	-3.582	0.000249	CXCL8,EOMES,IL1B,IL6,IL7R,LTA,NFKB1,NFKBIA,REL,RUNX2,STAT4,TNF,TNFAIP2	1056 (12)
TUG1		other		-0.701	0.000249	BAX,BCL2,BDNF,CASP9,CELF1,CYCS,DDIT3,HSPA5,IL6,KLF2,NES,NGF,TNF	503 (7)
cytokine		group	Activated	2.668	0.00025	ADORA2A,ALOX5,APP,AQP4,BAX,BCL2,BCL3,BIRC5,CD27,CD40,CISH,CSF1,CXCL8,DDIT3,EFNA1,F3,FAS,FOXP3,GFAP,HIF1A,HMOX1,IFNG,IGFBP1,IGFBP2,IL6,ILK,IRF1,ITGA6,LEP,MMP13,MMP9,NGF,NOS1,NOS2,PCNA,PLAU,PRPH,PTGS2,SAA1,SELP,SERPINE1,SLC2A1,SOCS1,SOCS2,SOCS3,STAT3,STAT5A,TLR2,TNFRSF1B,TNFSF11,TYMP,UPP1	999 (15)
SMPD1	1.962	enzyme		0.454	0.000251	ACKR4,ACTA2,CCL25,CCL27,CLCF1,CSF3,CTSB,CXCL11,CXCL8,CXCR4,DIO1,GFAP,IL6,MAT1A,MYD88,SLIT2,SQSTM1,TGFB1,TLR2,TNF,TNFRSF1A,TNFSF10,TYMP,UGCG	1011 (15)
EPO	1.197	cytokine		-0.671	0.000252	ACTB,ADAMTS10,ALX1,ANGPT2,ANK1,ARG1,ARL6,ATOH8,ATP6V1B2,B2M,BAX,BCL2,BCL2L11,BCL3,BDNF,BMP4,BZW2,CA2,CCL19,CCND2,CCND3,CDKN1A,CISH,CKM,CLIC1,CPSF3,CTSK,CTSZ,CXCL12,CXCR4,DDIT3,DNAI2,EDN3,EEF1A1,FABP1,FAS,FECH,FPR1,GATA2,GBA,GFI1B,GLUL,HMGN2,ID1,ID2,IGF2,IL6,ILF2,ITGA4,ITGB1,KCNV2,KIT,KLHL24,KPNA2,LCP1,LRIT1,MID1IP1,MRC1,MYF5,NAB2,NFE2,NFKBIA,NMU,NOS2,NPM1,NUPR1,PAX6,PBXIP1,PCNA,PDCD4,PDLIM2,PIK3I…	1597 (20)
NONO		transcription regulator	Activated	3.413	0.000253	ACACA,CALHM6,CDKN2A,CMPK2,CXCL11,EPHB2,EPSTI1,FASN,GMPR,HESX1,HSH2D,IFIH1,IFIT5,ISG15,MASTL,MX2,NUPR1,PDE1C,PDE2A,PDE4B,PDE4C,PDE8B,PELI1,RNF213,RSAD2,STAT1,STAT2,TNFSF10,TNFSF13B,TNFSF18,USP18,VAMP5,XAF1
rottlerin		chemical drug	Inhibited	-2.498	0.000253	ATP6AP2,BAX,BIRC5,CCND3,CDK1,CDK6,CDKN1A,CDKN2A,CLDN7,CXCL8,DDIT3,DNMT1,EEF2K,HMOX1,IFNG,IL13,IL4,ITGB1,MMP13,MMP9,MPZ,NOS2,OCLN,PCNA,PDCD4,PLD1,PRDX1,PRKCD,PTGS2,RGS2,TJP1,TJP2,TNF	975 (18)
Ca2+		chemical - endogenous mammalian		1.159	0.000254	ACTA2,ADCYAP1,ADORA2A,ANKH,APP,AR,ATP2A2,BCL2,BDNF,CALR,CCND2,CCND3,CD83,CDC42,CDH1,CDKN1A,CEBPD,COL2A1,CREM,CSRP1,CXCL8,CXCR4,CYP1A1,CYP1B1,DBP,DDIT3,E2F3,EGFR,ENPP1,FASN,FGFR2,FN1,GAD2,GCG,GLS,GRIP1,GUCY1A2,HBEGF,HSPA5,ID1,IFNG,IGF1R,IL1B,IL4,IL6,IL6R,IRF1,IRS2,ITGA3,ITGA6,ITPR1,KCND2,KLF4,KRT8,MAG,MCAM,MMP9,NDRG1,NFKBIA,NGFR,NOS1,NR4A3,ORAI1,PEBP1,PER1,PER2,PLCG1,PLS3,PPARA,PPARG,PPARGC1A,PTGS…	1644 (18)
dimethyl sulfoxide		chemical drug		-1.643	0.000255	AATK,ABCB7,ACTB,ALOX5,ANXA1,AQP7,BIRC5,BMP2,BMP4,BNIP3,CALR,CCND2,CCND3,CXCL8,CYP1A1,DDIT3,FECH,FGF8,FRZB,FUT8,HMOX1,HSP90AB1,IL1B,IRS2,ITGB2,LIFR,LOXL4,MEF2C,MMP13,NCF1,NUPR1,PBXIP1,PDZD2,PLD1,PRKX,PTGS1,PTK2B,RUNX2,SELP,SGMS2,SMPD3,SPI1,SPNS2,SQSTM1,SRC,TBX5,TFRC,TNF,TNFSF11,VLDLR,WNT3A	1586 (20)
MSTN		growth factor	Activated	2.36	0.000262	ACTA2,AKIRIN1,AKT1,ALPL,BMP2,BMP7,CDKN1A,CEBPA,CKM,CTSK,FN1,HAMP,HIF1A,IGF1R,IGF2,IGFBP5,IL6,INHBA,INHBB,LEP,MEF2C,MYF5,MYH4,MYO5A,PPARG,PPARGC1A,RUNX2,SERPINH1,SLC2A1,SPP1,SRC,TGFB1,TRIM63,VEGFA	1674 (20)
CYLD	-3.139	transcription regulator		1.058	0.00319	CD40,CXCL8,FCER1G,IFNG,IL1B,IL6,IL7R,NFKB2,NFKBIA,NTRK3,OPRK1,REL,RELB,SERPINE1,TGFB1	952 (16)
RB1	0.793	transcription regulator	Inhibited	-2.271	0.000264	ACTB,ACTC1,ACTN2,AKT1,ALG5,ALPL,ANGPT2,APPL2,ATP1A1,ATP1B1,ATP6V1F,AURKB,BARD1,BAX,BCL2,BCL2L11,BIRC5,BNIP3,CAP1,CASP7,CASP8,CASP9,CCNA1,CCNA2,CCNB1,CCND3,CD44,CD83,CDCA5,CDCA7L,CDH1,CDK1,CDK5R1,CDKN1A,CDKN2A,CEBPA,CENPK,CHAF1A,CHRNB1,CKM,COA3,COL4A1,COL4A2,COX6B1,COX7A2,CSF3,CWC27,CXCL8,DCK,DDIT3,DDX11,DHFR,DIO2,DNAJC11,DNMT1,DPP3,E2F3,E2F7,ENTPD8,EOMES,EPS8,F3,FABP2,FANCL,FAS,FBXO5,FEN1,FN1,FOX…	1403 (19)
STAT5B	1.872	transcription regulator		0.058	0.00351	ACOT11,ACTC1,ADGRV1,ANKRD1,APOE,AR,ATP2A2,BAIAP2,BAX,BCL2,C8B,CA2,CASP8,CASP9,CCND2,CCND3,CD27,CD276,CD63,CD81,CD9,CDH1,CDK6,CDKN1A,CISH,CKMT2,COX6A2,CUX2,CYP39A1,DDC,DDIT3,EGFR,ESAM,ESR2,FAS,FOXP3,G0S2,GADD45A,GATA2,GLUL,GPD1,GPX7,HAMP,HEXA,IFNG,IL4,IL6,IRF1,IRF8,KLF9,KSR1,LDHB,LEP,LTA,MB,MOXD1,MYL2,NQO1,NR4A2,NRP2,PAX5,PDK4,PDZRN3,PIK3IP1,PLTP,PPP1R3C,PRLR,PROM1,PTPN18,RABIF,RASD1,RPA1,RUVBL2,S…	1775 (20)
PLN		transporter			0.000269	ACTB,ADAM9,AK1,ALDOA,ANXA2,ATP1A1,ATP2B1,CALU,DLL1,ENO1,FABP3,GCGR,GNAI2,HRAS,HSP90B1,ITGB1,MYL2,MYL6,NOTCH1,NRSN1,PGK1,PRKCB,PRKCE,PRKCQ,RAB1A,RAB5B,RAP1A,RRAS,RYR2,SEC22B,TPI1,VAMP2,VAMP3,VCP,VLDLR	1245 (13)
ARID3B	-1.377	transcription regulator		1.606	0.00388	BCL2L11,CASP7,TNF,TNFRSF1B,TNFSF10,TRADD
SOX10	3.243	transcription regulator		-1.754	0.00442	ACKR3,CHRNB4,EDNRB,ERBB3,GDA,IRF1,IRF4,ITGA6,L1CAM,MAG,MBP,MITF,MPZ,NGFR,NOTCH1,PAX3,PLP1,PTN,SOD3,SOX10
concanavalin a		chemical drug	Activated	2.912	0.000273	APP,BAX,BCL2,BCL2L11,CCL25,CDKN1A,CSF3,CXCL8,DUSP2,EGFR,FAS,FBP1,HIF1A,HTR2A,IFNG,IL1B,IL4,IL6,IRF1,IRF4,ITGB2,MAP3K8,MET,MMP14,MMP9,NFAT5,NGF,NOS2,NR0B2,PENK,PRLR,PTGS2,RGS2,RIPK1,SAA1,SDC4,SLC37A4,SOCS3,SPP1,STAT1,TBX21,TGFB1,TNF,TNFRSF18,TNFSF10,TP73,XCR1	1066 (13)
SAA		group	Activated	2.342	0.000278	ARG1,BCL2L11,CSF1,CSF3,CXCL8,F3,IL1B,IL6,IRF4,MMP13,MRC1,NOS2,PTGS2,TFPI,TLR2,TNF	1229 (16)
CYBB	3.508	enzyme		1.214	0.000278	AKT1,CDKN1A,CXCL12,CYBA,CYBB,DDIT3,IFNG,IL1B,IL4,IL6,KIT,PPARG,PTGS2,TGFB3,TNF,TNFRSF11A	895 (15)
SELP	3.983	transmembrane receptor	Activated	2.009	0.000278	ADIPOQ,CDKN1A,CDKN2A,CXCL8,CXCR4,CYP1B1,F3,GNA13,HCK,IL1B,IL6,MKI67,PRKCD,SELP,STAT6,TNF	1761 (21)
NOX1	-2.987	enzyme		1.052	0.000278	CXCL8,EGFR,EPAS1,F3,HMOX1,IL13,KDR,MMP9,NFKB1,NFKBIA,NOS2,NOX1,NQO1,TGFA,TNF,VEGFA	738 (13)
TNFSF15		cytokine	Activated	2.175	0.000278	ABCG1,ACTA2,CD40,CD83,CXCL8,HAMP,IFNG,IL13,IL4,IL6,LEP,MMP9,POSTN,SPP1,TBX21,TNF	1287 (17)
tripterine		chemical - endogenous non-mammalian		-1.556	0.000278	ATN1,DNAJB9,DNMT1,GBA,HDAC3,HSPA4L,HSPH1,IL1B,IL6,MMP9,MYD88,NOS2,TCP1,TNF,TRIM63,TTR	1407 (20)
RTN4	1.224	other		0.444	0.00028	APP,ARHGDIA,BDNF,CFL1,DPYSL2,DPYSL5,GFAP,GNAO1,GNB2,GNG2,IL6,INA,LAP3,MAPRE3,MBP,MYL2,NEFL,NQO1,PEA15,RHO,RTN4,STAT1,TRPV1,TSPAN2,VEGFA	1522 (19)
C3	1.958	peptidase	Activated	3.3	0.00028	ACTA2,APOE,APP,C1QA,CDH1,CSF1,CSF3,CXCL8,FN1,IFNG,IL13,IL1B,IL4,IL6,IRF3,LEP,NOS2,NPHS1,PDIA2,SELP,TGFB1,TNF,TNFRSF1A,TTR,VEGFA	947 (17)
IHH		enzyme		-1.489	0.000282	ALPL,BMP4,BTC,CA9,CBFB,CCDC85A,COL11A1,COL2A1,COL9A3,CPT1B,DKK1,EN1,ENO1,FGFR2,FGFR3,GLI1,GPR34,HAPLN1,HHIP,HSD17B7,IL6,KDR,LPAR4,LRRN2,MEF2C,MET,MMP13,MRC1,PDK4,POSTN,PTCH1,RUNX2,SMO,SPP1,TAC1,TCF7L2,TNF,VEGFA	74 (3)
CCL2		cytokine		1.019	0.000284	ABCG1,ACTA2,ADIPOQ,BCL2,BIRC5,CD40,CEBPA,CEBPD,CXCL8,EGLN3,F3,IFNG,IL13,IL15,IL1B,IL4,IL6,INHBA,ITGA5,KLF4,KRT5,MKI67,MMP9,NCF1,NOTCH1,NPHS1,OCLN,PCDH1,PCNA,PPARG,PTGDS,PTGS2,SERPINE1,STAT1,TGFB1,TJP2,TNF,TP63,VEGFA	1224 (16)
pyrrolidine dithiocarbamate		chemical reagent		-1.686	0.000286	ANXA1,BCL2,BMP2,CD40,CXCL8,CXCR4,DUSP8,GCLM,GNAI2,HIF1A,HMOX1,IFNG,IGF1R,IL13,IL1B,IL6,IRF1,IRF7,MMP13,MMP14,MMP9,MST1R,NFKB1,NFKBIA,NOS2,NOX1,PDGFRA,PGK1,PLD1,PPARA,PPARG,PSMB8,PTGS2,SAMSN1,SELP,SERPINE1,SLC1A2,SLC2A1,TLR2,TNF,VEGFA	1014 (12)
cisplatin		chemical drug		1.822	0.000288	ACTA2,ACTB,ADAP2,ADRM1,AGXT2,AKT1,ANK1,ANKRD1,ANXA1,ANXA2,ANXA4,ANXA5,AQP3,ASNS,ATP6V0C,ATXN1,BAX,BBS9,BCL2,BCL2L10,BCL2L11,BCL2L13,BIRC2,BIRC5,BIRC7,BLOC1S2,BMP4,CAPN1,CAPN2,CASP8,CCNB1,CD44,CDC25B,CDCP1,CDH1,CDK1,CDKN1A,CDKN2A,CDKN2B,CEBPA,CENPS/CENPS-CORT,CHEK2,CHKA,CLCA1,CLSTN3,CPT1A,CPT1B,CPT2,CSF1,CTSB,CXCL14,CXCL8,CYBB,CYP26A1,DDIT3,DESI2,DGKA,DKK1,DNAI2,DNMT3A,DPYSL5,DRAM1,E2F7,EEF2K,EFEM…	1841 (20)
CXCL10		cytokine	Activated	2.555	0.000289	CXCR2,CXCR3,IFNG,IL13,IL1B,IL4,IL6,ITGA2,MMP9,TGFB1,TNF	1153 (19)
FABP5		transporter		-0.655	0.000289	CXCL8,FABP3,FOXP3,HIF1A,IL21,LEP,PPARG,RORA,RORC,SOCS3,VEGFA	1379 (21)
PLA2G2A		enzyme		-0.575	0.000289	CD44,CXCL8,GPAT4,IL6,NOS2,PCK1,PLA2G4A,PLCD1,PTGS2,SLC27A1,SLC27A2	1460 (17)
MLN120B		chemical drug	Inhibited	-2.282	0.000289	CTSB,CTSK,CXCL8,IL1B,IL6,MMP13,NOS2,PTGS2,TNF,TNFRSF1B,TNFSF11	1201 (13)
DCAF1		kinase	Activated	2.212	0.000568	BAD,CCNB1,CDC25B,CDKN1A,CENPF,FOXM1,NKX3-1,OPN3,PLK1,SIK1/SIK1B,SOCS2,SOCS3,TNFSF10,TOB1,UCN	1432 (10)
ADORA2B	0.832	G-protein coupled receptor		0.937	0.000297	ARG1,BCL2,CCNA1,CXCL8,HIF1A,HSD11B2,IL13,IL1B,IL4,IL6,KLF4,MMP9,MRC1,NOS2,RUNX2,SERPINE1,SPP1,TGFB1,TNF,VEGFA	988 (18)
FOXP3	2.948	transcription regulator		-1.623	0.0051	ANLN,ANXA1,ARHGAP31,BCL2,BCL2L11,CD226,CDKN1A,CHAF1A,CSF1,CXCR4,DUSP4,EOMES,FEN1,FGL2,FOXP3,GZMA,ID2,IFNG,IGF1R,IL10RA,IL12RB2,IL21,IL4,IL6,IL6R,IL7R,IRAK1,IRF4,ITGAE,LDHA,LGALS3,LIG1,LTA,LTB4R,MMP9,NFKB1,NR4A3,NRN1,NTRK3,PDCD4,PIM2,POLE,PPARG,PTPN22,RORC,RUNX1,SATB1,SDC4,SLC2A3,SOCS2,SWAP70,TBX21,TGFB1,TNF,TNFRSF18,TONSL,TRAF6,TTR,TXN,VEGFA,ZEB2	1461 (18)
heme		chemical - endogenous mammalian		0.087	0.000297	ALAS1,CSF1,CSF3,CYBB,FECH,HMOX1,IFNG,IL13,IL15,IL1B,IL4,IL6,MRC1,NOS2,PER1,PER2,SELP,TGFB1,TJP1,TNF	1539 (18)
LIF		cytokine		1.888	0.000303	ACACA,ACTA2,ANKRD40,BCL3,BMP2,BMP7,CCNA2,CD9,CDH1,CDKN1A,CEBPD,CISH,COCH,CSF1R,CXCL8,CYP26A1,DBH,ERAP1,FBP1,FN1,FOXP3,GFAP,HBEGF,HES5,HGF,HIF1A,HPSE,ID2,IFNG,IL1B,IL34,IL6,IL6ST,IRF1,KDR,LEP,LIFR,LIMS1,MEF2C,MMP13,NMI,OLIG2,OMP,PAPPA2,PAX6,PELI1,PIM3,PLD1,PPARG,PRPH,PTGS2,RHO,RHOU,RPE65,SOCS1,SOCS2,SOCS3,SPP1,STAT3,TAC1,TNF,TNFSF11,TSPAN7,VEGFA,VIP,WNT5A,WT1,YAP1	1302 (22)
HDAC3	1.218	transcription regulator		0.807	0.00536	ALOX5,ARG1,BMP2,CCNB1,CCNB2,CD82,CDH1,CDKN1A,CDKN2A,CXCL8,DIO1,ELOVL5,ELOVL6,FASN,G6PD,HMOX1,HP,IL1B,IL6,JUP,MMP9,NFKBIA,PLIN2,PTGS2,RELB,SERPINE1,SLC1A2,SPP1,TBX4,TBX5,TLR9,TNF,TNNI2,UCP1,USP18	1208 (21)
prostaglandin E2		chemical - endogenous mammalian		0.146	0.000314	ABCG1,ACTA2,ANGPT1,ANGPT2,ANXA2,APP,AQP3,ARG1,BAX,BCL2,BCL2L11,BIRC5,BMP2,CALCR,CALHM6,CASP7,CCNB1,CD226,CD40,CD44,CD83,CDH1,CDKN1A,CEBPD,CNNM2,CREM,CSF1,CSF3,CXCL12,CXCL8,CXCR3,CXCR4,CYTH1,DLL1,EEA1,EGFR,EGR2,F2RL1,FAS,FASN,FMOD,FN1,FOXP3,FST,GFAP,HEG1,HIF1A,HMOX1,IFNG,IGF1R,IGFBP1,IGFBP5,IL16,IL1B,IL2RG,IL6,IL7R,IRF1,IRF4,ITGA5,ITGB1,JAG2,JAK3,KLF4,LYSMD2,MAP3K8,MITF,MMP13,MMP14,MMP9,MRC1,NFKBI…	1284 (14)
H2AZ1		other	Activated	2.84	0.000333	AURKB,BIRC5,CCNA1,CDCA5,CDKN1A,CKAP2L,CXCR4,DLGAP5,E2F8,FOXM1,GINS2,HPSE,IGFBP5,KATNB1,MCM2,MKI67,MYBL2,PLK1,PPARG,RFC4,SLC23A2,SPC25,TACC3,TOP2A,TPX2,TTR,WNT7A
9,10-dimethyl-1,2-benzanthracene		chemical toxicant		0.908	0.000333	ARG1,BAX,BIRC5,BTC,CDH1,CDKN1A,CDKN2A,CYP1A1,CYP1B1,EGF,EGFR,EPHA2,GADD45A,HBEGF,HGF,HRAS,IL1B,IL6,MMP9,MRC1,NQO1,PTGS2,REL,RUNX1,SERPINE1,TGFA,TNF	1539 (21)
PGF	2.41	growth factor		1.617	0.044	ALOX5,BCL2,BIRC2,BIRC5,CASP7,CDK1,CXCL8,CXCR4,FST,HIF1A,IL1B,IL6,KIT,MMP9,NRP2,SERPINE1,TNF
RBL1	1.756	transcription regulator		-1.374	0.00574	AURKB,BCL2L11,CCNA2,CDK1,CDKN1A,CDKN2A,DHFR,F3,FAS,FOXN1,MCM10,MCM2,MCM3,MCM5,MCM6,MET,MYBL2,NEK2,NOTCH1,ORC1,PA2G4,PCNA,PLK1,PPARGC1A,RBL1,RRM1,RRM2,SFRP1,THBS1,TNF,TP73,TYMS,UCP1	1470 (21)
Ap1		complex	Activated	3.122	0.000346	ACE,ATP6AP2,BCL2L11,BDNF,CCNA2,CD40,CD44,CDKN2A,CXCL12,CXCL8,DDIT3,DNMT1,ERCC1,F2RL1,F3,FAS,FN1,GFAP,GSC,GSS,HMBS,HMOX1,HPGD,HSP90B1,IFNG,IL13,IL1B,IL4,IL6,ITGA2,KLF9,MET,MMP13,MMP9,MT2A,NDRG1,NGF,NOG,NOS2,NQO1,PCK1,PLAU,PTGS2,RELB,SERPINE1,SNCG,SOCS1,SOCS3,TGFA,TGFB1,TNF,VEGFA,VIP,XYLT1	1308 (16)
IFNL1		cytokine	Activated	3.529	0.000352	CD40,CD83,CHAC1,CMPK2,CXCL11,CXCL8,IFI35,IFIH1,IFIT5,IL13,IL6,IRF9,ISG15,PHF11,PSMB9,RSAD2,STAT1,STAT2,TLR2,USP18,XAF1	992 (15)
ACVRL1	0.089	kinase		-0.548	0.000352	ACTB,ANGPT2,BMPR2,CDKN1A,CXCL12,CXCL8,CXCR4,EFNA1,EFNB2,ID1,ID2,JUP,KDR,LYVE1,MMP13,PLAU,SERPINE1,SMAD6,STAT1,VEGFA,ZYX	765 (12)
RGS10		enzyme	Inhibited	-2.172	0.000352	ARG1,CCL19,CCR9,CXCR3,FAS,IFNG,IL10RA,IL13,IL1B,IL4,IL6,IL6ST,ITGB2,LTA,SELP,TGFB1,TNF,TNFRSF1A,TNFRSF1B,TOLLIP,XCR1	1109 (14)
estrogen		chemical drug		1.807	0.000353	ABI2,AKT1,APOE,AR,AURKA,BARD1,BCL2,BCL3,BDNF,BMP2,CALB1,CCNB2,CDKN1A,CKB,CKS1B,COL15A1,COL4A2,COMT,CRABP1,CTSD,CXCL12,CYBB,DHFR,DNMT1,DPEP1,DSCAM,EGF,EGFR,EPAS1,ERBB3,ESPL1,ESR2,FAS,FEN1,FN1,FTH1,G6PD,GALK1,GRIN2D,HBEGF,HGF,HIF1A,HSPH1,IFNG,IGF1R,IGF2,IGFBP1,IGFBP2,IGFBP5,IGFBP6,IL1B,IL6,IRS1,ITGA5,ITGB1,KDR,LIG1,MCM3,MCM4,MCM5,NGFR,NOS1,NRIP1,OAT,OPRK1,PCNA,PENK,PHF5A,POLE,PRLR,PTGDS,PTGS1,PTGS2…	1841 (23)
TRIM28		transcription regulator		-1.138	0.000355	BCL2L11,BMP5,CA2,CASP7,COL4A6,CXCR4,DNAJC6,EFEMP1,EPAS1,FECH,FOXO3,GABPB2,HAMP,HMBS,IFNG,IL6,KLF2,KYAT1,MAP3K5,MITF,NFKB1,NRXN2,RCAN1,SOX6,SULF1,TP73,UROD,WNT5A	1433 (17)
pirinixic acid		chemical toxicant	Activated	2.876	0.000357	AADAC,ACACA,ACADL,ACADS,ACOT8,ADIPOR2,ALAS1,ALDOC,ANXA2,AP3M1,APOE,AQP3,AQP9,ASNS,ATP11A,BAX,BMP7,BNIP3,BPGM,CCNA2,CCNB1,CCND3,CCT3,CD63,CDK1,CDKN1A,CDKN2A,CFH,CHAF1B,CPT1A,CPT1B,CPT2,CREB3L3,CTSB,CXCL12,CXCL8,CYP1A1,CYP7B1,DBI,DECR1,ECI1,EGFR,ELOVL1,ELOVL5,ELOVL6,ETFDH,F3,FABP1,FABP2,FADS2,FAS,FASN,FBP1,FCER1G,FEN1,FKBP1A,G0S2,G6PD,GADD45A,GBE1,GLCE,GLUL,GNB4,GOT2,GPD1,GPR22,HADH,HADHA,HGF,HIF1A…	1199 (18)
semaxinib		chemical drug	Activated	2.343	0.000365	ACKR3,ALDOA,ARG1,C1QA,C1QB,C1QC,CARD11,CCL19,CCR9,CD28,CSF2RB,CXCL11,CYP1B1,EGR2,EPHX2,F3,FHL1,GRAP2,HIF1A,HMOX1,IL15,IL1B,IL21R,IL34,IL6,IL7R,IRF4,ITK,KDR,LCK,MCM6,MMP9,NFKBIA,NOS2,NOX1,NR4A2,PCNA,PDCD4,PPIA,PRKCQ,PRKN,PTGS2,PTX3,SEMA6B,SERPINE1,SOCS3,TFEB,TGFB1,THBS1,TLR5,TNFRSF18,ZAP70	1432 (19)
BMP10	1.788	growth factor		-0.593	0.0244	ANGPT1,BMPR2,CD74,CD83,CMPK2,COL12A1,EGR2,FAP,FGFR2,FGL2,FN1,GLI1,GPR65,GRHL1,HAS1,HPGD,ID1,ID2,IL1B,KIT,LEPR,MEF2C,MMP14,NCAM1,NFKBIA,NR4A2,NR4A3,PTN,RSAD2,SERPINE2,SHMT1,SKIL,SMAD6,THBS1,WT1
IFNE		cytokine	Activated	2.126	0.000373	CD40,CD83,CDKN1A,CXCL11,HEXB,IFIH1,IFNG,IL4,ISG15,MX2,PTGER4,PTGS2,SLC2A1,SLC7A2,STAT1,STAT4,USP18	911 (18)
ECSIT	0.188	transcription regulator	Activated	2.853	0.000373	BCL3,CD44,CD83,CXCL8,HMOX1,IL1B,IL6,IRF7,NFKB1,NFKB2,NFKBIA,NFKBIE,NR4A2,PTGS2,RELB,STAT5A,TRAF1	1025 (15)
TNK1	-1.937	kinase	Activated	2.157	0.00155	APP,IFIH1,IL6,IRF7,NOS2,RAP1A,TLR8,TLR9,TNFSF10	678 (15)
STUB1	-0.402	enzyme		0.942	0.000375	ACTA2,AR,ARNTL,ATG16L1,ATG3,ATXN1,BIRC5,CCNA2,CDK1,CDKN1A,CTSS,GDAP1,IL6,KLHL24,MAP3K14,MAPT,MYH11,NFKB1,NFKB2,NOS1,PCNA,PINK1,RAD51,RIPK1,RIPK3,RUNX1,TFEB,TGFB1,VEGFA	1855 (21)
GRIN3A	-2.809	ion channel	Activated	3.602	0.000393	ADAM19,ADCY8,BACH2,BDNF,CADM2,CAMK1D,CNKSR2,CNTN3,CPNE4,CPNE5,ESRRG,ETV1,FRMPD4,GABRG2,GDA,GDAP1,GRB10,GUCY1A1,HDAC9,HIPK3,HPSE,KCND2,KCNH5,LHFPL5,LUM,MTHFD1L,MYT1,NCAM2,PCDH15,PDE4B,PLCXD3,PTGS2,RCAN2,ROBO2,SLC30A4,SLC4A10,SV2B,TAC1,TACR3,THSD7B,TLL1,TMEFF1,TMEM117,TOMM34,TRIQK,TRPM3,TSPAN2,VLDLR,XK
artesunic acid		chemical drug	Inhibited	-2.554	0.000402	BAX,BCL2,BCL2L13,BIRC5,EGFR,IL1B,IL6,MAFA,MMP9,NEUROD1,PTGS2,TGFB1,TLR9,TNF	1078 (16)
telapristone acetate		chemical drug			0.000402	AURKB,BUB1,CCNA2,CCNB2,CDC20,CDK1,CENPF,FOXM1,KIF11,PACSIN1,PTTG1,SPC25,TOP2A,TPX2	819 (8)
NT5E	-0.229	phosphatase	Inhibited	-2.401	0.000402	IL13,IL13RA2,IL1B,IL4,IL6,KDR,MKI67,MMP13,SERPINE1,SPP1,TGFB1,TNF,TRAF6,ZNF366	1482 (17)
ilomastat		chemical drug		-1.22	0.000402	ACTA2,CDH1,CXCL8,EGFR,HBEGF,IL1B,IL6,MMP9,NGF,OCLN,TAC1,TGFB1,TJP1,TNF	1609 (23)
streptozocin		chemical drug	Activated	2.017	0.000407	ABCC8,ACACA,ADIPOQ,ADIPOR2,ADORA2A,AKT1,ALPL,ANGPT2,AQP7,AQP9,AR,ATF6,ATP1A1,ATP1B1,ATP1B2,AVP,BAX,BCL2,CACNA1A,CACNA1B,CALB1,CCND3,CDKN1A,CEBPA,COL12A1,COL4A1,CPT1A,CPT1B,CPT2,CREM,CXCL12,DLL4,DNMT3A,EGF,ELOVL6,FABP3,FAS,FASN,FBP1,FN1,GFAP,HIF1A,HMOX1,HSD11B2,HSPA5,HSPD1,IFNG,IGF1R,IGFBP1,IL1B,IL4,IL6,INPP5K,INSR,IRS1,IRS2,JAG1,KIT,LEP,LGALS3,LMNB1,MC5R,MMP9,NCF1,NEUROD1,NEXN,NOS1,NOS2,NOTCH1,NQ…	1798 (24)
3,4,5,3',4'-pentachlorobiphenyl		chemical toxicant	Inhibited	-2.19	0.000408	AKR1A1,BDNF,BMP4,CACNA1D,CALB1,CAP2,CAPN9,CCND2,CD44,COMT,CTSD,CYB5A,CYCS,CYP1A1,CYP1B1,DNMT1,EGF,GABRD,GADD45A,GRIN1,MYH11,NOS2,NOTCH1,NQO1,NR0B2,NR2F1,PRKAR2B,SLCO2B1,SOCS2,TIPARP,TMSB10/TMSB4X	1641 (21)
POU4F1	-2.541	transcription regulator		-0.425	0.00611	ACTC1,ADCYAP1,ADGRG2,AJAP1,BAX,BCL2,CACNB3,CALB2,CDKN1A,CHRNB4,CRABP1,DAB1,DMRTA2,ETV1,FGF13,GBX2,INA,IRX3,IRX6,KCNMA1,LHX2,MAB21L1,MSI2,NEUROD1,NEUROD4,NR4A2,NTRK3,PAPPA2,PLCH2,POU4F1,PRPH,RBM24,RGMA,RUNX1,SLC6A17,SNAP25,SNCG,SYT9,TAC1,TRPV1
sirolimus		chemical drug	Inhibited	-4.025	0.000426	ACACA,ACTA2,ACTB,ADM,AGR2,AKT1,ANXA5,APP,AQP3,AR,ARF1,ARG1,ASNS,ATP1A1,ATP6AP2,ATP6V0B,ATP6V0C,ATP6V1A,ATP6V1B2,ATP6V1G1,AURKA,AURKB,B2M,BAX,BCL2,BCL2L11,BCL3,BID,BIRC5,BMP2,CALD1,CCNA2,CCNB2,CCND2,CCND3,CCNF,CCR9,CD151,CD40,CDK1,CDK6,CDKN1A,CDKN2A,CEBPA,CFD,CHRNB1,CHRNB4,CLIC1,COX6B1,CSF1,CSF3,CTSK,CXCR4,CYCS,DDIT3,DPP7,DPYSL2,EEF1A1,EEF2,EIF5,ENO1,ERBB3,ERCC1,F3,FAS,FASN,FN1,FOXO3,FOXP3,FPR1,FT…	1623 (20)
GDF2		growth factor	Inhibited	-2.091	0.000431	ANKH,ANXA3,ATP1A1,BID,BMPR2,COL9A3,CRABP1,CRYAB,CXCL12,CXCL8,CXCR4,EFNB2,EGFR,ELOVL1,ENTPD6,FASN,FGFR3,FMOD,GATA2,HAMP,HIF1A,ID1,ID2,LYVE1,MMP9,MSX2,NCAN,NFKBIA,NGF,NGFR,NOG,NRCAM,NTF3,PIM3,POSTN,PROX1,PRPS1,RASL11B,SEMA3B,SERPINE2,SLC6A6,SMAD6,SOCS2,SPP1	1167 (18)
ZBTB10	0.663	other	Activated	4.635	0.000437	ACOD1,ADAM8,ANXA1,ARID5A,B2M,BATF3,BCL2L11,BIRC5,CARD9,CD40,CD83,CYBB,DHX58,FCER1G,HK1,HPSE,IFIH1,IL15,IL1B,IL6,IRF1,IRF4,ISG15,LRP1,LTA,MALT1,MAP3K14,MYD88,NLRX1,NR4A3,OPTN,PRKCQ,PTGS2,PTPN22,SASH3,SEMA7A,SERPINE1,STAT2,STAT5A,TNF,TNFRSF1A,UNC93B1,XAF1	1468 (16)
eicosapentenoic acid		chemical drug		-0.75	0.000442	ADIPOQ,APOE,BDNF,CD40,CD44,CD83,CEBPD,CSF1R,DDIT3,DNAJB9,FADS2,HMOX1,IL13,IL1B,IL6,IMPA2,LEP,MMP13,MMP9,MRC1,NFKB1,PDK4,PKLR,PLIN2,PNPLA2,PPARA,PPARG,PROM1,PSMB3,PSMC6,PTGS2,SELENOP,SERPINE1,SLC2A1,SOAT1,SPI1,TGFB1,TGFB3,TGFBR2,TNF,TNFRSF1A,TNFRSF1B	1218 (20)
miR-199a-5p (and other miRNAs w/seed CCAGUGU)		mature microRNA	Activated	2.504	0.000445	APOL1,BGN,BIRC5,CALD1,CDH1,CDKN1A,CMPK2,COL4A1,COL4A5,DDR1,FN1,HIF1A,ISG15,ITGA3,ITGB3,ITGB4,JAG1,KLF2,KLF4,MX2,MYH11,MYRF,NECTIN1,NFKB1,PDCD4,PTGS2,RND1,RSAD2,SMTN,TGFBR2,TGFBR3,WNT5B,WNT6,WNT7A,ZBTB16	414 (7)
mycophenolic acid		chemical drug		-0.115	0.000445	ACTA2,ADM,AKAP12,C1orf116,CCND2,CCND3,CD63,CDK6,CDKN1A,CSGALNACT2,CXCL8,CXCR4,CYBB,FN1,HBEGF,HDAC3,HSPA5,ID2,IL1B,IL6,INHBA,MMP13,MYLPF,NFKB2,OCLN,PCNA,PDLIM5,PTGS2,RUNX2,SERPINE1,SLC30A1,STYK1,TUFT1,UGCG,USP53	1164 (20)
IFNAR1		transmembrane receptor	Activated	2.411	0.000446	ACOD1,ARG1,B2M,CD40,CLIC5,CMPK2,CSF1,CXCL11,DLL1,FAP,FN1,HSH2D,IDI1,IFIH1,IFNG,IL15,IL1B,IL6,IRF1,IRF7,ISG15,MX2,NOS2,PARP12,PTGS2,RIPOR2,RSAD2,SEPTIN4,SERPINE1,SOCS1,SOCS3,STAT1,THBS1,TLR2,TNF,TNFAIP2,TNFSF10,TNFSF13B,USP18,USP25,XAF1	644 (15)
TREM1		transmembrane receptor		0.931	0.000447	ABL2,ACKR3,ASNS,ASPH,ATP1B1,BCL2,CD83,CDK1,CDKN2B,CSF1,CXCL8,CXCR4,DTNBP1,DUSP4,E2F7,EGR2,F3,FABP3,GCLM,GEM,GIPR,HAS1,HBEGF,HECW2,HS3ST3B1,HTRA4,IFNG,IL1B,IL4,IL6,IL6R,INHBA,IRF1,ISG15,KANK1,LRFN4,MAD1L1,MAFF,MAP3K8,MCOLN2,MFN1,MYD88,NEDD4L,NFKB2,NFKBIA,NOD2,NR4A2,OAZ2,PIM2,PLCXD1,PLD1,PPARG,PTGS2,PTTG1IP,RCAN1,RGS13,RHOU,RRAD,SIGIRR,SNUPN,SPP1,SPRY2,THBS1,TLR2,TNF,WNT5A	1157 (17)
CCN1		other		0.031	0.00045	BAD,BAX,BCL2L11,BOK,CCND2,CDKN1A,CXCL8,DVL1,FCER1G,FN1,FZD7,FZD8,HIF1A,IFNG,IL1B,IL6,IL6ST,ITGA2,ITGA3,ITGA5,ITGB1,ITGB3,KDR,MMP9,MSX2,NOS2,NOX1,PLAU,PTGS2,SERPINE1,SFRP1,TCF7L1,TGFB1,TIMP2,TNF,TNFSF10,TOLLIP,VEGFA,WNT5A,WNT7A	998 (16)
ZEB1	0.972	transcription regulator		1.494	0.000451	ANKRD1,CD74,CDH1,CDKN2A,CDKN2B,CXADR,DOCK9,EHD1,ESRP1,ESRP2,FN1,GRHL2,IL1B,ITGB4,KIT,LOXL2,MAP1B,mir-96,MMP9,MRC1,NFKB1,NRP2,PLAU,POLQ,PTGS2,PTPRZ1,RAB25,RASSF1,RBM47,SERPINE1,SFTPB,ST14,TF,TGFBI,THBS1,TP63,TP73	1636 (21)
THPO		cytokine	Activated	2.065	0.000452	ACHE,AURKA,AURKB,BAX,BIRC5,CCNA2,CCNB1,CCND2,CCND3,CD44,CEBPA,CIAPIN1,CISH,CMPK2,EPSTI1,GATA2,IL1B,IL6,INHBA,IRF1,ISG15,ITGB3,KDR,KLF4,NFKB2,NFKBIA,NFKBIZ,REL,RSAD2,RUNX1,SELP,SOCS3,STAT1,STAT2,TAP1,TNF,USP18,VEGFA,VPS72	929 (16)
Ro31-8220		chemical drug	Inhibited	-2.353	0.000454	BCL2,CDKN1A,CXCL8,DDIT3,DUSP4,FN1,HIF1A,HMOX1,IL1B,IL6,ITGA5,ITGB1,LAT,NOS2,PDCD4,PLD1,PRKCQ,PTGS2,SERPINE1,ST6GAL1,TNFSF10,TNFSF11,TRAF1	1287 (19)
eplerenone		chemical drug	Inhibited	-2.092	0.000469	ACE,ADIPOQ,CYBA,CYBB,EDN3,FN1,IL1B,LGALS3,MMP9,NCF1,NFKB1,PPARG,PTGS2,SERPINE1,SPP1,TGFB1,TNF,VEGFA	1346 (19)
SOD1	-0.139	enzyme		-1.543	0.000494	ACTB,ADCY2,ALDOC,APOE,APP,ARL16,ATP1A1,ATP1A3,B2M,BAD,BAX,BCL2,BID,BMP4,BUB1,C1QA,CA7,CAST,CDKN2A,CKB,COMT,CRYAB,CSF1R,DAO,DCXR,DLGAP3,FAP,FAS,FGF8,FGFR1,FTH1,GABRD,GCLM,GFAP,GNB1,GNG10,GNG5,GNG7,GRIA4,GRIK1,GRIN1,GSG1L,GUK1,HCN2,HMOX1,HSBP1,HSPA8,IFIH1,IFNG,IL15,IL1B,IL6,INHBA,IRF7,ISG15,JPT1,KCNAB2,KCND2,LIMK1,MET,MMP9,MYOM1,NEFL,NOS1,NOS2,OCLN,PAWR,PCP4,PITPNA,PRDX6,PRKACA,PRKCE,PRPH,PRRX1,PSM…	977 (18)
BCL2L1	0.462	other		-1.299	0.000499	BAX,BCL2,BIRC2,CD44,CXCL8,CYCS,DHFR,FAS,FN1,GFAP,GSR,IL1B,ITGA3,ITPR1,LTA,MMP9,NEUROD1,NOS1,NQO1,THBS1,TNF,TNFRSF1A,TNFRSF21,TNFSF10	1504 (17)
PDCD1		transmembrane receptor		-1.033	0.000499	APP,BCL2,CCNA2,CD40,CXCL8,FAS,GZMA,IFNG,IL13,IL1B,IL21,IL4,IL6,IRF9,KPNA2,MKI67,NOS2,PADI2,STAT1,TGFB1,TIMM23,TLR2,TNF,TOP2A	841 (14)
FASLG	1.195	cytokine		0.28	0.000499	BAX,BCL2,BIRC2,BIRC5,CD44,CDH1,CXCL8,EGR2,EPCAM,FAS,FTH1,IFNG,IL1B,IL4,IL6,NFKB1,PROM1,RUNX2,STAT4,STAT6,TGFB1,TGFB3,TNF,VEGFA	821 (14)
15-deoxy-delta-12,14 -PGJ 2		chemical - endogenous mammalian		-1.384	0.000503	ACTA2,ACTC1,BAX,BCL2,BIRC2,BIRC5,CASP9,CCNB1,CCND2,CDKN1A,CEBPD,CPT1B,CSPG4,CTSB,CTSD,CXCL11,CXCL8,CYBB,DDIT3,DGKA,FABP2,FN1,FTH1,GADD45A,GBX2,GCLM,GFAP,GSN,GSR,HGF,HMOX1,IFNG,IL1B,IL4,IL6,IRF1,KDR,KIT,KLF4,LAMA1,MMP13,MMP9,MYF5,MYH11,NEUROD1,NFKB1,NFKBIA,NOG,NOS2,NOX1,NQO1,OLIG2,P4HA1,PAX6,PDGFRA,PLA2G4A,PLAU,PPARG,PRDX1,PTGS2,REL,RORA,RUNX2,SERPINE1,SFTPB,SOAT1,SOCS1,SOCS3,SPP1,STAT1,TBXAS1,TG,…	1108 (16)
JQ1		chemical reagent		-1.98	0.000511	ADORA2A,AMPD3,BCL2,BCL2L11,BTK,CCDC125,CCNA2,CDCA5,CDK6,CISH,CXCL8,CXCR4,DDIT3,E2F3,FOXO3,FOXP3,GADD45G,GINS1,HEXIM1,HSPA5,IL6,IRAK1,IRAK3,IRF4,ISG15,KIF23,MACC1,MAP3K1,MAPKAPK2,MCM3,MKI67,MMP13,NFKB1,NFKB2,NFKBIA,NOTCH1,RBPJ,RNF183,RORC,RRM2,SIGIRR,SLC7A11,SOCS3,SPP1,SQSTM1,STAT3,TLR2,TNF,TNFSF10,TOP2A,TP63,TRAF1,TUBB	1314 (15)
BRAF	-0.489	kinase		0.7	0.000513	ADGRL3,APP,ATF6,B4GALT3,B4GAT1,BCL2L11,BIRC2,CASP9,CD164,CD40,CD63,CDH1,CDK1,CDKN1A,CDKN2A,CNTN3,CSF1,CSF1R,CXCL8,DDIT3,DNMT1,DSE,DUSP4,EPAS1,EPCAM,ERBB3,F3,GALNT18,GGT5,GPC1,GPM6B,GXYLT1,HAMP,HIF1A,IFNG,IL1B,IL6,ITGB1,MAGT1,MAPK1,MCOLN1,MGAT4A,MITF,MMP14,MMP9,NAGPA,NGFR,NUP210,OSTM1,PCNA,PRKN,PSMB8,PSMB9,PTPRF,RLN3,RND3,RPN2,SERPINE2,SLC5A5,SLC6A15,ST3GAL2,SUSD5,THBS1,TPO,TSC22D1,TSPAN3,TTYH3,TU…	1079 (16)
FOS	-0.842	transcription regulator		0.982	0.000519	ACACA,ADD2,ALAS1,ANK3,ANXA4,AQP3,ARF1,ARNTL2,ARPC5,BCL2L11,BCL9,BDNF,BLMH,CA2,CADM1,CALU,CAMK2D,CAPN2,CAST,CASZ1,CCNA2,CD164,CD44,CDH1,CDON,CELF2,CERS4,CFD,CHODL,COBLL1,CPSF1,CRABP1,CRABP2,CSF3,CTH,CTSB,CTSH,CXCL8,CYCS,DAP,DAPK2,DBH,DIO2,DNMT1,E2F7,EEA1,EGR2,ELOVL6,ENO1,EPAS1,EPHX2,EPS8,ERCC1,ESM1,F3,FASN,FBLIM1,FN1,FOXO3,FRZB,FSTL1,FTH1,FZD3,FZD5,GAS1,GAS2,GBA,GPER1,GPSM2,GSR,HAMP,HAS1,HIPK3,HMM…	1285 (19)
DLL4	-2.223	other		-0.667	0.00054	ACTA2,CXCR4,DLL4,EFNB2,EPHB4,ESAM,ESM1,IL13,IL4,ITGA5,KDR,LYVE1,MCM3,NFKB1,NFKB2,NOS2,NOTCH1,NPM1,NRARP,RELB,RGS5,RORC,TCF7L2,UNC5B,VEGFA	1415 (17)
PTPN6	3.046	phosphatase		-1.71	0.00054	BAX,BCL2,BIRC5,CD44,CDK6,CDKN2A,CXCL8,CYBB,DHFR,FN1,IL13,IL1B,IL4,IL6,IRF1,ISG15,ITGB2,LYN,MMP9,NCF2,PTPN6,STAT3,TBX21,TNF,UBE2V2	827 (14)
TMSB4		group		-1.056	0.000549	BMP2,BMP4,ILK,IRAK1,ITGA2,ITGA3,ITGB1,MBP,RUNX2,SERPINE1,SPP1,TRAF6	993 (15)
TRADD	1.197	other	Activated	2.902	0.000549	AR,CXCL11,CXCL8,DNMT1,IL6,IRF1,MMP9,NFKBIA,RND1,TNF,TNFAIP2,TRAF1	1009 (13)
GFAP	-3.352	other		0.102	0.000549	ATF6,CD44,CREB3L1,GFAP,HSPA5,ITGA2,ITGA6,ITGB1,KCNJ10,LAMA1,PLEC,SLC1A2
IL1RL1		transmembrane receptor		0.31	0.000549	ARG1,CD28,CXCL8,IFNG,IL13,IL4,IL6,MRC1,PAWR,PINK1,PRKN,TNF	841 (15)
oxazolone		chemical reagent		1.689	0.000549	IFNG,IL13,IL1B,IL4,IL6,KDR,NGF,SAA1,SDC4,SLIT2,TAC1,TNF	555 (10)
EGR1	0.172	transcription regulator		1.126	0.00055	ACE,ACHE,ACTA2,APP,AR,ATP2A2,BAIAP2,BAX,BCL2L11,CACNA1H,CACNA2D4,CASP7,CASP8,CASP9,CCND2,CD44,CDC20,CDH1,CDK5R1,CDKN1A,COL2A1,CREM,CSF1,CXCL8,DUSP4,EGFR,EGR2,F3,FAS,FN1,FOXP3,FYN,GAD1,GADD45A,GLI1,HBEGF,HIF1A,HMOX1,HPGD,HPSE,ID1,IGF1R,IGF2,IL13,IL1B,IL4,IL6R,LEP,MMP14,MMP9,MTNR1A,NAB2,NDRG1,NFKB1,PDGFC,PLAU,PNPLA2,PPARG,PTGS2,RRAD,SERPINE1,SLC12A5,SNAI1,SOCS1,SPP1,SYN1,TGFB1,TGFBR2,THBS1,TIAM1,TN…	1926 (22)
CpG ODN 1668		chemical reagent	Activated	3.631	0.000563	CD40,CSF3,CXCL8,IFNG,IL1B,IL6,IRAK3,IRF7,ISG15,NFKB1,NOS2,PTGS2,SOCS1,SOCS3,STAT1,STAT2,TLR5,TLR9,TNF	522 (15)
GSK3B		kinase	Activated	2.399	0.00157	APP,AR,ATP2A2,BAX,BCL2,BIRC2,BIRC5,CCND3,CD82,CDKN1A,CKM,CTNND2,CXCL8,DDIT3,DLL1,DNMT3A,FOXM1,GLI1,HIF1A,IFNG,IFT88,IGF1R,IL13,IL1B,IL6,IRS2,ISG15,KDR,MAPRE1,MMP9,MPZ,NEUROD1,NFKBIZ,NOS2,NTSR1,PTGS2,RND2,SELP,SERPINE1,SH3GLB1,SNAI1,SPP1,SQSTM1,SYN1,TCF7L2,TNF,TNFSF10,TP63,TRAF1,TRAF3IP1	874 (15)
TNFRSF11B		transmembrane receptor		-1.044	0.000568	BMP2,CA2,IGF1R,IL11,IL6,MMP9,MSX2,NOS2,NOTCH1,PTH,RBPJ,RUNX2,SPP1,TNFRSF11A,TNFSF11	1407 (19)
IFNAR2		transmembrane receptor	Activated	2.121	0.000568	CXCL11,HSH2D,IFIH1,IL6,ISG15,MX2,PSMB8,PSMB9,PSME2,RIPOR2,SEPTIN4,TNFSF10,UBA7,USP18,XAF1	975 (15)
SLC2A1	-5.637	transporter		-0.077	0.000568	ACACA,DDIT3,DHRS9,FN1,HMOX1,IGFBP1,IL1B,NOS2,NQO1,PPARA,PTGS2,SERPINE1,SLC2A1,SLC7A11,TNF	1606 (24)
PNPT1		enzyme		-1.231	0.000568	AGRN,CDKN1A,CMPK2,CXCL8,IFIH1,IL6,IRF7,ISG15,PARP12,RNF213,STAT1,STAT2,TNFRSF1A,USP18,XAF1	1345 (15)
let-7	-0.169	microRNA	Inhibited	-3.522	0.000571	ACTA2,ACVR1C,ADRB1,ANKH,APC2,APP,AR,AURKA,AURKB,BCL11A,BDNF,BRCA2,BUB1,BUB1B,CBFB,CCNA2,CCNB1,CCNF,CD44,CDC20,CDC45,CDCA5,CDK1,CDK6,CEBPD,CKS1B,COL24A1,COL4A1,CPSF1,CXCL8,DBF4,DMD,DNAJB9,DZIP1,E2F8,EDEM1,ERO1A,FANCD2,FARP1,FN1,GAB2,GPI,GPX7,HMGA1,HMOX1,ID2,IGF1R,IGF2BP1,IGF2BP2,IL1B,IL6,IL6R,IRS2,ITGA4,ITGB3,MAD2L1,MCM10,MCM2,MCM3,MCM4,MCM5,MCM6,MCM8,MRTO4,MYD88,NFKB1,NQO1,NR1H4,NR2E1,ORC1,ORC6,P…	1447 (19)
mir-146	1.366	microRNA	Inhibited	-2.539	0.000576	ALDOA,CD40,CXCL8,EGFR,FOXP3,GPI,HIF1A,IFNG,IL1B,IL6,IRAK1,KIT,MBP,MYD88,NLGN1,PDGFRA,PGAM1,PKM,PTGS2,RUNX1,SLC2A6,SOCS1,STAT1,TNF,TRAF6,WASF2	925 (15)
SOX4	1.792	transcription regulator		-0.751	0.007	ADGRE5,AIF1L,BAX,BCL2,BIRC5,BMPR2,CACNA1H,CAPN2,CD74,CHAC1,CNRIP1,CTNNA1,CXCL12,DUSP4,EFNA5,EOMES,EVL,FCER1G,FGF13,FHL1,FN1,GPR183,HAMP,HIPK2,IFI30,IGF2,KANK1,KYNU,LCK,LHFPL6,LMO7,MAGI1,MARCKSL1,MBP,MGST2,MYF5,NCAM1,NRXN2,P2RX3,PLXNA1,PLXNA3,PXYLP1,RARRES1,RNF144A,SEMA3A,SEMA3B,SEMA3E,SEMA3F,SERPINE2,SLC2A6,SLC7A3,SNX10,SPI1,ST6GAL1,SYNDIG1L,TAX1BP3,TENM4,THSD1,TIAM1,TPH1,TRMT9B,TUBB2B,UCHL1,VOPP1	1116 (7)
TEAD4		transcription regulator		-1.103	0.000604	ACTA2,ADIPOQ,ADM,BMP4,CALD1,CCND3,CDK6,CDKN1A,CEBPA,CKM,EGFR,EOMES,FGFR1,FGFR2,GLI2,GPR37,HIF1A,IGFBP5,IL13RA2,KLF8,LIMCH1,LOXL1,MB,MPP4,MYH4,NFKBIZ,NOTCH3,NRXN2,OVOL1,PCDH18,PLK2,POSTN,PPARG,PTPRO,RAD51,RCAN1,RHOBTB1,SH3BP4,SH3D19,SLC2A3,SNAI1,SULF1,TFAP2C,THBS1,TNNT2,TP63,VEGFA	584 (7)
reactive oxygen species		chemical toxicant	Activated	2.516	0.000604	ACTA2,ADAM9,ADIPOQ,BAX,BCL2,CACNA1C,CDKN1A,CSF1R,CSF3,CXCL8,CXCR4,DDIT3,DUSP2,EGFR,ERBB3,F3,FAS,FOXM1,FOXO3,GADD45A,GLRX,HBEGF,HIF1A,HMOX1,HPSE,HSPA5,IL13,IL1B,IL4,IL6,ITGB3,KLF6,LAMA1,LEP,MAFA,NFKB1,PTGS2,RRAD,SERPINE1,SYP,TGFB1,TLR2,TNF,TNFSF11,TP73,TRPV1,VEGFA	1456 (18)
TSC2	-0.284	other		-1.301	0.000607	ACACA,ANXA1,ANXA2,ATP6AP2,ATP6V0B,ATP6V0C,ATP6V1A,ATP6V1B2,ATP6V1G1,B3GALT2,BAX,BCL2,BCL3,BIRC5,CASP9,CBLN1,CCND2,CCND3,CDKN1A,CRIP1,CRYAB,CXCL12,DDIT3,DPP7,EGLN1,ERO1A,FASN,GALC,GFAP,GPNMB,GSN,HIF1A,HMOX1,HSPA5,IFNG,IGFBP5,IRS1,IRS2,LDHB,LGALS3,NEU1,NFE2L1,NKD1,NTRK3,PDGFRA,PDK4,PKIB,PLAU,PPP1R3B,PSMA1,PSMB1,PSMB2,PSMD1,PSMD14,SCPEP1,SLC2A1,SOCS3,STAT1	1484 (19)
NOD2	1.526	other	Activated	3.016	0.000608	ACOD1,BMP2,CD40,CXCL8,GPR84,IFNG,IL1B,IL6,KLF2,MAP3K8,MARCKSL1,MCOLN2,NFKB1,NFKB2,NFKBIA,NOS2,NPHS1,PDE4B,RASGRP3,SLC2A6,SOCS3,TANK,TNF,TNFRSF9,TNFSF11,TRAF1,WNT3A	1143 (15)
DUSP11	0.166	phosphatase	Inhibited	-2.828	0.000608	CMPK2,IL1B,IL6,IRF7,ISG15,RSAD2,TNF,USP18	910 (11)
STAT1/3/5 dimer		complex		0.113	0.000608	BCL3,CISH,EPAS1,MMP13,MT2A,PLAU,SOCS2,SOCS3
SMOC2	-0.112	other	Activated	2.813	0.000608	AURKB,CCNB1,CDH1,CDK1,CENPF,MCM10,MCM4,SNAI1
fontolizumab		biologic drug	Inhibited	-2.828	0.000608	FAS,IFI35,IFNG,IL12RB2,IL6,ISG15,RSAD2,TNF
KLRG1		other		0.431	0.000608	CTBP2,CXCL8,FOXP3,GCG,IFNG,IL1B,IL6,TNF	1187 (17)
SLAMF1		transmembrane receptor		0	0.000608	CXCL8,IFNG,IL12RB2,IL4,IL6,SH2D1A,TBX21,TNF	828 (20)
FCER1A		transmembrane receptor		1.618	0.000608	BCL2,CEBPA,IL13,IL4,IL6,PLCG2,PPARG,TNF	1034 (19)
IFNA14		cytokine	Activated	2.771	0.000608	CXCL11,IFIH1,IFNG,IRF7,ISG15,MEST,RSAD2,STAT4	643 (11)
HPSE	3.866	enzyme		1.664	0.000608	APP,F3,HGF,IRS1,MMP9,PLAU,PTGS2,TNF	1399 (18)
gamma-linolenic acid		chemical - endogenous mammalian	Activated	2.121	0.000608	CKM,FASN,HMOX1,NCF1,NOS2,PCNA,PLIN2,PTGS2	1172 (13)
PPARG	1.376	ligand-dependent nuclear receptor	Inhibited	-3.939	0.000616	ABCG1,ACACA,ACADL,ACADS,ACLY,ACOD1,ACOT8,ACTA2,ADIPOQ,ADIPOR2,APOE,APP,AQP3,AQP7,ARG1,ARL4D,ATP2A2,BAX,BCL2,BIRC5,CA2,CAVIN2,CCL27,CD40,CDH1,CDK6,CDKN1A,CEBPA,CERS3,CFD,CPLX2,CPT1A,CPT1B,CPT2,CRABP2,CSF3,CTPS1,CXCL14,CXCL8,CYBA,CYCS,CYP26A1,DGKA,EGFR,EGLN1,EGLN3,ELOVL6,ENO2,EPAS1,ERO1A,FABP1,FABP2,FABP3,FASN,FN1,FOXO6,FST,GATA2,GIPR,GPD1,HADHA,HGF,HMOX1,HP,HYOU1,IFNG,IGFBP1,IGFBP5,IGFBP6,IL13,IL1…	1648 (21)
docetaxel		chemical drug		0.762	0.000646	AKT1,AR,AURKA,BAX,BCL2,BIRC2,BIRC5,BUB1,CASP8,CASP9,CCNB1,CCND2,CCND3,CDC20,CDK1,CDK6,CDKN1A,CDKN2A,CHEK2,CXCL11,EDN3,EGFR,EPS8,FAS,IGF1R,IL1B,ITGA2,ITGB3,KDR,MAD2L1,MCM4,MMP9,NDC80,NEK2,PCNA,PLAU,PTGS2,THBS1,TNF,TNFSF10,TYMS,UGCG,VEGFA,YWHAZ	1571 (22)
nitrofen		chemical toxicant		0.894	0.000653	AGTRAP,APLNR,AQP4,CACNA1D,CLCN7,ENO1,EPAS1,FGFR1,FGFR2,FGFR3,FOXQ1,HK1,HYOU1,ITGA6,RTN4,TGFB3,TGFBR2,TGFBR3,TIMP2,VEGFA
ITGB2	3.384	transmembrane receptor		1.041	0.000653	ACTA2,BAX,CD44,CRIP1,CSF3,FN1,IFNG,IL4,IL6,ITGA4,MMP9,PTGS2,RAC2,RHOA,RUNX2,TBX21,TGFB1,TGFBR2,TNF,VEGFA	778 (17)
RYR2	-3.65	ion channel		1.292	0.000653	ARR3,BAX,CALR,COL8A1,CREB3L3,DDIT3,DERL1,DNAJC3,EDEM1,ERN2,ERO1B,HSPB9,IL6,KRT8,OPN1LW,PCK1,PPARA,PPARGC1A,SCN4B,UCP1	1604 (21)
TRPM2	2.594	ion channel	Activated	2.025	0.000653	ATG3,BNIP3,CASP7,COX4I2,CXCL8,EIF2A,ENO2,EPAS1,FOXO3,HIF1A,IFNG,IL1B,LDHA,NDUFA4L2,NOS2,PDIA3,SLC2A1,SYP,TNF,VEGFA	1051 (16)
Ccl2		cytokine		1.741	0.000653	ADIPOQ,CFD,CSF1,CTSB,CTSK,CYBB,HGF,IFNG,IL1B,IL4,IL6,ITGB3,KDR,KLF4,LEP,PPARG,SDC4,SPP1,TBX3,TNF	1224 (17)
phorbol 12,13-dibutyrate		chemical - endogenous non-mammalian		0.376	0.000653	ALPL,APP,AQP4,CCND2,CDKN1A,CXCL8,IGF1R,ITGA2,MAP3K8,PRKCB,PRKCD,PRKCE,PRNP,PTGS2,PTH,RRM1,RRM2,SERPINE1,SPRY2,TNF	999 (19)
IRS1	-1.586	enzyme		0.629	0.000653	ACACA,ACTC1,ADIPOQ,BUB1,CDH1,CDKN2B,CEBPA,CEBPD,COL4A1,COL4A2,CRABP2,DBN1,DBNL,DDIT3,EFNB2,FASN,FEN1,FHL1,FST,GAS2,GLRB,HMOX1,ID2,IGFBP1,IL6,INSR,IRS1,IRS2,KLF4,LAMA4,LEP,MAPK12,MEF2C,MMP14,MYBL2,MYLPF,NR2F1,PAX3,PCK1,PPARG,PPARGC1A,PTPRF,RHOU,SNAI1,SPP1,TGFBI,THRA,TNNI1,TNNT2,TRIB3,TRIM63,UCP1,VEGFA,WNT10A,WNT5A,WNT6	1652 (25)
S-nitroso-N-acetyl-DL-penicillamine		chemical reagent		0.248	0.000657	ADM,BCL2,BIRC5,BNIP3,CCNB1,CDKN1A,CXCL12,CXCL8,DDIT3,FAS,HIF1A,HMOX1,IFNG,IL13,MARCKSL1,MB,MST1R,NOS2,NSF,PPARGC1A,PRKG1,PTGS2,SLC2A1,SPP1,TGFB1,TGFB3,TNF,TP73,VEGFA	1289 (17)
8-(4-chlorophenylthio)-guanosine-3', 5'-cyclic monophosphate		chemical reagent		0.197	0.000672	CDKN1A,HINT1,IL6,NOS2,PPARG,PPARGC1A,PRKG1,RHOA,TNF,UCP1	1489 (22)
TICAM2		other		1.105	0.000672	CTSK,DDIT3,IL1B,IL4,IL6,IRF1,IRF3,IRF7,MMP14,TNF	768 (18)
KRT14		other			0.000672	ARHGEF9,CXCL11,CXCL14,CXCL8,HSPA5,KRT15,KRT5,KRT8,MMP13,MMP9	1128 (18)
DNASE2	2.451	enzyme		-1.58	0.000672	ACKR4,DHX58,GPNMB,IFNG,IRF7,ISG15,RSAD2,TNF,TNFSF10,USP18
IGF1	-1.202	growth factor		-0.852	6.26e-07	ABCF2,ACACA,ACTA2,ACTN2,ADIPOQ,ADM,AGAP2,AKT1,AMIGO3,ANGPT2,APP,AQP4,ATP2B3,BAD,BAX,BCL2,BCL2L11,BDNF,BGN,BIRC5,BMP2,BMP4,C1QA,CAP2,CAVIN2,CCNA2,CCNB1,CCND2,CCND3,CD44,CD74,CDH1,CDK1,CDKN1A,CDKN2A,CEBPD,CGNL1,CISH,COBL,COL2A1,COL8A1,CRX,CRYAB,CSF1,CTSD,CXCL8,CYBA,CYBB,CYP1B1,DAXX,DCLK1,DDIT3,DDX5,DMD,EFNB2,EFS,EGF,EGR2,EPAS1,ESR2,F3,FASN,FGFR1,FHOD3,FN1,FOXG1,FOXP3,GADD45A,GADD45G,GATA2,GDF10,GFA…	1992 (19)
cytochalasin B		chemical toxicant		-0.563	0.000672	BIRC5,BMP2,CD63,CDKN1A,MCAM,MMP9,PTTG1,SELP,SELPLG,TNF	1095 (18)
phenyl-N-tert-butylnitrone		chemical reagent		-1.602	0.000672	CD40,CD83,CXCL8,FN1,HMOX1,IL6,NOS2,PTGS2,TGFB1,TNF	1373 (18)
pyrimidin-2-one beta-ribofuranoside		chemical reagent		-0.651	0.000672	BCL2,BMP4,CDKN1A,CDKN2A,DNMT1,DRD2,GAD1,HSPA5,RASSF1,SQSTM1	1361 (23)
E2F7	2.309	transcription regulator			0.00721	CCNA2,CCNB1,CDK1,DHFR,E2F3,E2F8,ECT2,KIF23,MCM2,RACGAP1
MSX2	-4.353	transcription regulator		-0.901	0.00724	ALPL,AQP3,AQP4,BMP4,DKK1,EGR2,FOXN1,HAMP,IGFBP1,MSX2,PPARG,PROX1,SIX3,SPP1,TGFB3,TP63,WNT3A,WNT7A	1477 (18)
TGM2	-0.76	enzyme	Activated	2.46	0.000685	AFF2,ALPL,AQP9,ATP1B3,BNIP3,CA2,CD74,CDK6,CSF3,CXCL8,CYP2R1,CYP4F3,DAPK2,EHD1,FARSB,FCER1G,FERMT1,FN1,HDAC3,HIF1A,HIP1,ID1,IFI35,IFIT5,IFNG,IGF1R,IL10RA,IL1B,IL6,IRF9,ITGA6,ITGB3,ITGB4,KCNQ5,KIAA0513,MMP9,MSX2,MT2A,MYO9A,NCF2,ORC3,OTUD6B,PLEKHO2,PTGS1,RFLNB,RNF213,RUNX2,SELP,SEMA6B,SEMA7A,SLC16A13,SLC27A2,SLC7A2,SMPD1,SPP1,STAT1,TAP1,TGFB1,THBS1,TNF,TNFAIP2,TNIP1,TP63,TSPAN14,UBA7,UBXN8,VIP,WDR3,…	1152 (20)
LGALS1		other		-0.182	0.000691	ACTA2,ANK3,CCNB1,CCND2,CDKN1A,CXCL14,F3,FIS1,FN1,GLI1,HBEGF,HRAS,IFNG,IL1B,IL21,IL6,LAT,LEP,LGALS3,MMP13,MMP9,PTCH1,PTX3,SAA1,SERPINE1,SNAI1,SOCS3,SPP1,TFRC,TGFB1,TNF	1109 (18)
MYRF	-2.056	transcription regulator		0.104	0.00726	ANXA6,AP5Z1,AQP9,ARHGEF25,BCL2L11,CCDC149,CHMP4C,IVNS1ABP,KLHL21,LOXL4,MAG,MBP,MFSD1,NGEF,PDK4,PLP1,PTPRE,RASSF6,RHOU,SDSL,SLC22A4,TNFRSF21,TRAF5,TRIM2
SCD	-1.225	enzyme		-1.816	0.000692	ACACA,ACADL,ADIPOQ,BCL2,CPT1A,CPT1B,CXCL8,DDIT3,DIO1,DIO2,FAS,FASN,G0S2,GADD45A,GNAT1,HERPUD1,HSPA5,IFNG,IGFBP2,IL1B,IL6,LEP,LIFR,LIPE,NOS2,PCK1,PDK4,PNPLA2,PPARA,PPARGC1A,SLC27A1,SLC2A1,SPP1,SPTLC2,TG,THRA,THRB,TNF,TNFRSF9,UCP1	1363 (21)
cyclic AMP		chemical - endogenous mammalian		-1.122	0.000693	ACHE,ACTA2,ADCYAP1,AFAP1L2,ANTXR1,ANTXR2,APP,ARG1,ARG2,ASMT,BCL2,BDNF,BMP2,CA2,CACNA1H,CCND2,CDC42,CDKN1A,CEBPA,CEBPD,CREM,CRYAB,CYCS,DBH,DDIT3,EGR2,ENO2,EPCAM,F3,FN1,GABRB3,GCG,HBEGF,HIF1A,IFNG,IGF2,IGFBP1,IGFBP5,IL15,IL1B,IL4,IL6,INHBA,INSR,KDR,KIF23,LEP,MEST,MITF,MMP9,NGF,NOS1,NOS2,NR0B1,NR4A2,NTF3,OAT,OPRD1,PCK1,PDE4B,PENK,PER1,PFKFB1,PLA2G4A,PPARGC1A,PRKAR2B,PRLR,PRNP,PTCH1,PTGS2,RBP4,RORC,S…	1291 (19)
IL6R	2.781	transmembrane receptor		1.998	0.000702	ACTA2,CDKN1A,COL2A1,CXCL8,FN1,HP,IGF2,IGFBP1,IGFBP5,IL1B,IL21,IL6,IL6R,IL6ST,IRF1,MMP13,MMP9,NFKB1,NOS2,PENK,PTGS2,SAA1,SOCS3,STAT3,TAC1,TGFB1,TGFBR2,TNF,TNFRSF11A,TNFSF11,TRH,VEGFA	1121 (18)
NEDD9	-0.47	other		1.985	0.000714	ADM,ALOX5,APP,ATP2B2,AURKA,BMP2,BMPR1B,BNIP3,CA9,CD44,CDH1,FABP1,ITGA2,KIT,LIN7A,LRP1,LRRTM1,MKNK2,MMP14,MMP9,NRN1,PAX8,PCK1,PFKP,PGK1,PLIN2,PLOD2,PPP1R3B,PPP2R2C,RPGR,SERPINE1,SLC2A1,TF,TPPP3	1218 (18)
promegestone		chemical drug		-1.389	0.000714	ABCC8,AMOT,CDKN1A,CEBPA,CTSD,DKK1,DUSP4,EGFR,ENO2,ERBB3,F3,FAM89B,HBEGF,HSD11B2,IFIT5,INHBB,IRS2,MT2A,NET1,NFKBIA,NR3C2,PDK4,PIM2,RASD1,RGS2,SAA1,STAT1,STAT3,STAT5A,STAT5B,TIMP2,TIPARP,TK1,ZBTB16	1655 (21)
GW501516		chemical drug		-1.573	0.000715	ACADL,ADIPOQ,APOD,BCL2,CDKN1A,CFD,CPT1A,CPT1B,DECR1,F3,FABP3,FASN,FGFR1,GPD1,HADHA,IGFBP1,IGFBP2,IGFBP5,IGFBP6,IL1B,IL6,LIPE,NOTCH1,PDK4,PLIN2,PPARA,PPARGC1A,PPL,PTGS2,SAA1,SLC27A1,SNCG,THBS1,UCP1,VEGFA,VLDLR	1181 (19)
cyclophosphamide		chemical drug		0.233	0.000716	B2M,BAX,BCL2,CASP8,CD44,CD74,CDKN2A,CXCR2,FAS,FLT3,FOXP3,GCGR,IFNG,IGFBP1,IL1B,IL4,IL6,IL7R,KITLG,LGALS3,NGF,NGFR,NOS2,PLA1A,PSMB8,PTGS2,RAC2,SATB1,SPP1,THBS1,TNF,UGCG,UPP1,VEGFA,ZFP36L2	1256 (17)
IL18		cytokine	Activated	3.262	0.000724	ADA2,ADAM19,ADIPOQ,AQP3,BCL2,BOK,CD226,CD40,CD44,CD83,CDH1,CSF1,CTH,CXCL11,CXCL12,CXCL8,EDNRB,FAS,GADD45G,GRIN2A,GZMA,GZMK,HLX,IFNG,IL12RB2,IL13,IL1B,IL4,IL6,INPP5D,IRF1,KIT,MMP13,MMP15,MMP9,NFKBIZ,NOS2,PENK,PTGS2,SERPINB1,SLC17A7,SLC2A3,SOCS2,SPP1,TBX21,TF,TGFBR2,TNF,TNFRSF9,TNFSF11,TXK,VAMP2,VEGFA	940 (16)
BMS-690514		chemical drug	Inhibited	-2.4	0.000736	BCL2L11,CCNB1,CCND3,CDK1,CTSF,CTSH,CYCS,DDIT3,DNAJB6,DNAJC9,HSPA8,HSPE1,HSPH1,MCM10,MCM3,MCM4,MCM5,MCM6,PCNA,PPARA,PPARG	1489 (12)
GIP		other		1.373	0.000736	ACE,ACLY,ADIPOQ,BAX,BCL2,CEBPA,GCG,IL1B,IL6,PCK1,PPARG,PPARGC1A,RGS2,RSAD2,SERPINE1,SOCS3,SPP1,STX11,TNF,TNFRSF1B,UCP1	1338 (24)
NEUROG2		transcription regulator	Inhibited	-2.345	0.000736	ALX4,BMP2,BMP4,CDK5R1,DLL1,EN1,FGFR2,FOXG1,IKZF1,IRX3,NEUROD1,NOG,OTX2,PAX2,PAX6,RHOA,RND2,SOX10,TFAP2A,WNT3A,YAP1
LTA	5.465	cytokine	Activated	2.273	0.000736	CCL19,CD40,CD44,COL2A1,EGFR,FOXP3,IFNG,IL1B,IL21,IL4,IL6,ITGA5,ITGB1,ITGB3,LTA,LYVE1,NFKB1,NFKB2,PTGS2,REL,RELB	1211 (15)
IL12A	0.11	cytokine	Activated	3.486	0.000736	BCL2,CCND3,FAS,FUT7,IFNG,IL12RB2,IL1B,IL4,IL6,IRF9,LTA,NOS2,SELPLG,SOCS1,SOCS3,STAT1,STAT2,STAT3,STAT4,TNF,TNFRSF18	931 (15)
cyclopamine		chemical reagent	Activated	2.368	0.000736	ANGPT1,BCL2,CDKN1A,CXCL8,FAS,GLI1,GLI2,HHIP,HSD11B2,INSL3,MKI67,OCLN,OLIG2,PTCH1,PTGS2,SERPINE1,SMO,SMPD3,SPP1,TJP1,UCP1	1506 (20)
CERK	0.328	kinase			0.000737	ACKR4,CCL25,CCL27,CLCF1,CSF3,CXCL11,CXCL8,CXCR4,IL6,MYD88,SLIT2,TLR2,TNF,TNFRSF1A,TNFSF10,TYMP	1033 (14)
TNFSF14	-0.124	cytokine		1.465	0.000737	ADAM8,CCL19,CD40,CDH1,CXCL11,CXCL12,F2RL1,HIF1A,IFNG,IL13,IL6,INHBA,MMP9,POSTN,TGFB1,TNF	1266 (18)
CHADL	2.904	other		0	0.000737	CADM1,CDKN1A,COL2A1,CRYAB,CSPG4,FAS,IL6,KLF2,MEF2C,MET,MN1,NCF1,NTRK3,PHEX,PTX3,SMPD3
SAA1	4.133	transporter		0.65	0.000737	ALPL,ARG1,BCL2,BGN,CEBPA,CSF3,CTSK,CXCL8,IL1B,IL6,MMP13,MMP9,MRC1,PPARG,TNF,TNFSF11	1047 (17)
COMMD1	-0.29	transporter	Inhibited	-2.514	0.000737	ALDOA,ATP7A,BNIP3,EGLN1,EGLN3,IFNG,LDHA,LGALS2,NFKBIA,PFKP,PGK1,STAT1,STC2,TF,TFRC,VEGFA	813 (11)
cocaine		chemical drug		0.879	0.000748	AANAT,ADCY1,ADORA2A,ASMT,BCL2,BDNF,CLSTN1,CPT1A,CPT2,CXCL8,DNMT3A,DRD2,EFNB2,EGR2,EGR4,ENO2,FHL2,FOXO3,GABRA6,GABRB3,GABRD,GABRG2,GADD45A,GNAI2,GNB1,GPR19,GPSM1,GRIN1,GRM1,GRM5,IL6,INA,INHBA,IRS2,KLF5,MAPK1,MAPT,MEST,MIDN,MKNK2,NAB2,NFKB1,NFKB2,NOS1,NOS2,NPTX2,NR4A3,PDE6B,PDYN,PER1,PITPNA,PLCXD1,PRDX2,PRKACA,SDK1,SLC1A2,SLC6A2,STAT1,STAT2,TAC1,THBS1,TIPARP,TNF,TRH,TSPO,TUBB,UBASH3B,VEGFA	1631 (22)
Z-LLL-CHO		chemical - protease inhibitor		0.491	0.000748	ACTB,AGR2,AK2,AKT1,APP,AR,ATP1A1,AURKA,BAD,BAX,BCL2,BCL2L11,BIRC5,BUB1B,CACNA1A,CCND2,CCND3,CCT2,CDH1,CDKN1A,CDKN2A,CEBPA,CFL1,CISH,CLIC1,CRYAB,CTNND2,CTSB,CXCL8,CYP1A1,DDIT3,DHFR,DIABLO,DMD,DOK1,DRD2,DUSP8,EPAS1,FANCC,FAS,FASN,FOXM1,G0S2,GFAP,GLI1,GNAI1,GPHB5,HDAC1,HIF1A,HMGB2,HMOX1,HSF2,HSP90B1,HSPA5,HSPA8,HSPD1,IFNG,IL1B,IL6,IRF7,IRS1,IRS2,ITGB1,MAD1L1,MAT2A,MCM10,MET,MITF,MMP13,MMP14,MMP9,MRT…	1610 (19)
SP3	0.995	transcription regulator		0.756	0.000761	ACTA2,AFAP1L1,AKAP12,ANGPT2,APBA1,ASNS,BIRC5,CD2AP,CD40,CDC25B,CDK5R1,CDKN1A,CEBPA,COL2A1,CYP26A1,CYP46A1,CYP7B1,DHFR,DLX3,DMD,DNM1,DNMT3A,DRD2,EGFR,F3,FAS,FDX1,FOXP3,GHR,GNAI2,GRIN1,HDAC4,HGF,HPSE,HSD11B2,HSPA5,IGF1R,IGF2,IL12RB2,IRF3,ITGA2,KDR,KLF4,LAMA1,LCAT,MAT2A,MET,MYH11,NCF2,NES,NFKB1,NOS1,NPTXR,OLIG2,OPRD1,PGK1,PKM,PLAU,PRKCD,PRKG1,PRLR,PTDSS1,PTGS1,PTGS2,PTTG1,RASGRP2,RBL1,RRAS,SERPINE1,…	1863 (25)
HOXA10		transcription regulator		-0.453	0.000774	ACTB,ADIPOQ,ADM,AIMP2,ALPL,APOE,ARL4A,BCL2L11,CDKN1A,CDKN2B,CFD,COL15A1,CSF3R,CYBB,DBP,DHRS9,DKK1,EGFR,EGR2,FCER1G,FN1,FST,FZD5,HLF,HMBS,HOXD9,ID1,ID2,IGFBP5,IL11,IRX3,ITGB3,KLF9,KRT15,LEPR,MAP1B,MAPK12,MEIS2,MFNG,MSN,NCAM1,NCF2,NDRG2,P4HB,PBX3,PCP4,PHGDH,PPP1R13L,PRKCD,PROM1,PTGER4,RHOG,RP2,SAT1,SLC27A1,SNRPE,ST6GAL1,STK17B,TGFBR3,TNFSF13B
DMD	-1.886	other		-1.612	0.000798	ABI2,ACHE,ANKRD1,AQP4,ARHGAP20,ATP1B2,BGN,BLNK,C1QB,CAMTA1,CAPN3,CASQ1,CDKN1A,CHRNA10,CKMT2,CNKSR1,CSRNP3,CTSS,DGKZ,DMD,DNAJB6,DNAJC5,EEF1A1,EGF,EPB41L4B,FTH1,FZD3,GABRD,GALNT17,GAN,GDAP1,GMPR,GPD1,GRHL1,GSDME,HSPA8,HSPB6,IGF2,IMPA2,KCNMA1,KCNN3,LDB3,MAP3K9,MEF2C,MLLT3,MPEG1,MSI2,MYBPC1,MYH4,NDRG2,NOG,NOS1,OPN3,PACSIN1,PADI2,PDK4,PFKM,PHKG1,PKM,POSTN,PPARGC1A,PPP1R14C,PPP1R3C,PROX1,PSTPIP2,PYGM,R…
SQSTM1	1.002	transcription regulator		-1.697	0.00735	ARID5A,EGLN3,FGL2,HBEGF,HMOX1,IL15,IL1B,IL6,IRF1,ISG15,LEP,LHX2,LTA,MX2,NFKBIA,NOS2,NQO1,PLK2,RSAD2,RTN4,TNF,TSC22D1,UGDH	954 (15)
SPRY2	-1.316	other		0.368	0.000811	CDKN1A,CLDN7,EGFR,EOMES,EPAS1,EPHB4,ESRP1,ETV1,FABP7,FGFR3,HIF1A,ID2,ISG15,MEST,MET,NR2F1,OCLN,PCNA,PGK1,SFTPB,SLC2A1,SP8	1579 (18)
CALCA	-1.599	other		0.465	0.000815	AKAP13,ALDOA,ANK3,AQP4,ARFGEF2,ARG1,CALCR,CARD14,CD44,CD83,CGNL1,CREM,CSF2RB,CTSK,CXCL8,CXCR4,CYBA,DISC1,EGLN3,EPAS1,ESAM,FA2H,FGL2,FOXP3,GFAP,GNG12,GPR65,HIF1A,ID2,IL13,IL6,IL7R,JAG1,KDR,MKI67,NDRG2,NFKBIA,NOS2,P2RX3,PALM,PCSK1,PHLDB2,PLA2G4F,PPARG,PPP2R5D,PTGER4,RBPJ,RUNX2,SDC4,SEC22B,SEC61B,SERPINB1,SERPINE1,SLC9A3,SNX3,SPI1,ST14,TGFA,TGFB3,TJP2,TNF,TNFRSF18,TNFRSF9,TPH1,UCP1,ZEB2	1809 (18)
ethanol		chemical - endogenous mammalian		0.384	0.000817	ABCG1,ACACA,ACADL,ACKR3,ACLY,ACTA2,ADCY6,ADCY8,ADCYAP1R1,ADIPOQ,ADM,ALOX5,AQP4,AVP,BAD,BAX,BCL2,BDNF,BMP4,CACNA1C,CAPN1,CAPN5,CDKN1A,CEBPA,CEBPD,CHRNA6,CHRNB3,CPT1A,CREB3L3,CXCL12,CXCL8,CXCR4,CYP7B1,DBH,DDIT3,DKK1,DMRT1,DRD2,EDNRB,EGFR,ELMOD1,ESRRB,FABP1,FABP2,FAS,FASN,FGFR1,GABRD,GABRG2,GADD45A,GDE1,GFAP,GNAI1,GNAI2,GPM6A,GRIN1,GRIN2A,GSR,HAMP,HIF1A,HMOX1,HSBP1,HSD3B1,HSP90AB1,HSP90B1,HSPA5,HTAT…	1250 (17)
nicotine		chemical drug		-1.113	0.000821	ACE,AKT1,ALDOA,AVP,BCL2,BDNF,BIRC5,BMP2,CA2,CACNA1C,CACNA1D,CACNA1F,CCND2,CD40,CD44,CDKN1A,CHRM2,CHRNA5,CHRNA6,CHRNB4,CNTN1,CTSK,CXCL8,DBH,DBI,DDIT3,DHFR,DNM1,EIF2A,ENO1,FASN,FEZ1,FN1,GNAO1,GRIN2A,GRM1,GSR,HIF1A,HMOX1,HSD11B2,HSPA8,ID1,IL1B,IL6,ILF2,JAK1,KDR,LEP,LGALS3,LITAF,MAPK8IP2,MDH1,MMP9,NEUROD1,NFKB1,NOS2,NR3C2,NSF,PCNA,PENK,PLCH1,POSTN,PTGS2,PTPRA,RAP1B,RYR2,SCG2,SERPINE1,SPP1,STAT1,TGM1,…	1496 (21)
LIN9	0.074	other	Activated	2.773	0.000843	AURKA,BIRC5,BUB1,BUB1B,CCNA2,CCNB1,CDK1,CDKN1A,CDKN2A,DLGAP5,MYBL2,PLK1,UBE2C
BLOC1S5		other	Activated	2.028	0.000843	ATP7A,BLOC1S2,BLOC1S3,BLOC1S6,DRD2,DTNBP1,GRIN1,GRIN2A,GRIN2C,GRIN2D,NPAS1,PI4K2A,SNAPIN
USP18	2.554	peptidase		-1.773	0.000843	BCL2L11,CTSK,IFIH1,IFNG,IL15,IL6,IRF1,IRF7,IRF9,ISG15,SOCS1,SOCS3,TNFSF10	697 (19)
ADRB1	-3.613	G-protein coupled receptor	Inhibited	-2.619	0.000843	ACTC1,ANXA4,APP,DDIT3,DIO2,HSPA5,IRAK1,LEP,NGF,RYR2,SMC4,THBS1,UCP1	1153 (19)
SMAD7	-0.164	transcription regulator		1.244	0.000871	ACTA2,ACVR1B,ALDOB,BCL2L11,BGN,BIRC2,BMP2,BMP5,BMP7,BMPR1B,BMPR2,BZW2,CCNA2,CCNB1,CDK1,CDKN1A,CDKN2B,CGREF1,CKM,COL2A1,CXCL12,DEPTOR,EFEMP1,FAS,FN1,FST,G6PC3,GADD45A,HAMP,HBEGF,HDAC9,HMOX1,ID1,ID2,IFNG,IL1B,ITGA6,KRT8,MET,MMP9,MYLPF,NET1,NFKBIA,NOS2,PCNA,PROM1,SEMA3F,SERPINE1,SLC5A5,TGFA,TGFB1,TGFB3,TGFBI,TGFBR2,TNF,TXN,VEGFA	1483 (18)
3-methyladenine		chemical toxicant		0.833	0.000877	ACTA2,ADIPOQ,AGR2,BCL2,CD40,CXCL8,GFAP,HMOX1,HSP90B1,HSPA5,IL1B,IL6,INSR,MMP13,NOS2,PCNA,PTGS2,RCAN1,RUNX2,SNAI1,SQSTM1,TNF,TP73	1002 (16)
BMPR1A	-1.083	kinase		-1.495	0.000877	BMPR1B,CDKN1A,COL2A1,CSPG4,EN1,FGF8,HAMP,HAPLN1,HSD17B3,HSD3B1,ID1,INHBA,MSX2,NKX3-1,NOG,OLIG2,PCNA,PTX3,SERPINE1,SOX6,SRD5A2,TBX5,TNF	1489 (19)
PI3K (complex)		complex		1.358	0.000885	AKT1,AQP7,BCL2,BCL2L11,BIRC5,CCNB1,CCND2,CCND3,CD44,CD79B,CDH1,CDK5R1,CDKN1A,CDKN2B,CTSD,CXCL8,CXCR4,CYBB,DDIT3,DKK1,DLL4,FBLN5,FN1,FRY,FUT7,G6PD,GATA2,GCG,GCLM,GLI1,GLI2,HAS1,HBEGF,HIF1A,HIF1AN,HK1,HMOX1,IFNG,IGF1R,IGF2,IGFBP1,IGFBP2,IL1B,IL4,IL6,IL7R,ITGA6,ITGB1,ITGB2,KDR,KLF2,LASP1,LEP,MAFA,MAP3K5,MCAM,MEF2C,MITF,MMP13,MMP14,MMP9,MRC1,MT2A,NFKB2,NFKBIA,NOS2,NOTCH1,NOX1,NQO1,NR4A2,PDCD4,PIK3CG,…	1572 (18)
Tgf beta		group		0.972	0.000885	ACTA2,ADGRE5,ANKH,BACH1,BASP1,BCL2,BGN,CALCR,CASP8,CCND2,CD79A,CDH1,CDK6,CDKN1A,CDKN2A,CDKN2B,COL12A1,COL4A1,COL4A2,CSF1,CSF1R,CSF3,CTSK,CXCL8,CXCR4,EGR2,EN1,FN1,FOXP3,FST,FSTL1,GLI2,HMOX1,HTATIP2,ID1,IFNG,IGFBP5,IL13,IL16,IL1B,IL21,IL4,IL6,ILK,INPP5D,ITGA2,ITGA5,ITGA6,ITGB1,ITGB3,JAG1,JAK1,LARP6,LCAT,LMCD1,MET,MMP13,MMP14,MMP15,MMP9,MN1,NCOR2,NFAT5,NOS2,NR4A2,PHLDB1,PLAU,POSTN,PPARGC1A,PPP1R13L,…	1659 (21)
Akt		group		1.927	0.000886	ACTA2,ADCY3,ADIPOQ,ADM,AIMP2,AMOT,ANGPT1,ANKRD1,APP,AQP3,AR,BAD,BAX,BCL2,BCL2L11,BID,BIRC2,BIRC5,BMP2,CCND2,CCND3,CD164,CD44,CD63,CDH1,CDK1,CDKN1A,COL2A1,CPT1A,CTSD,CXCL12,CXCL8,CXCR4,DGKA,DLL4,EFNB3,EGFR,EGR2,EPAS1,ERAP1,ERBB3,EXT1,F3,FAS,FASN,FN1,FOXM1,FOXO3,FOXP3,GALNT18,GATA2,GGT5,GLI1,GLI2,GPC1,GPM6B,GSR,GSS,HIF1A,HIF3A,HMOX1,HPGD,IFNG,IGF1R,IGF2,IGFBP2,IL13,IL1B,IL4,IL6,IL7R,INSR,L1CAM,LEP,…	1661 (19)
RORA	-2.152	ligand-dependent nuclear receptor		0.445	0.000888	ACTB,ADIPOR2,APOE,ARNTL,ASNS,ATP1B1,BIRC5,BNIP3,CCNA2,CCNB1,CDK1,CDKN1A,CDKN2A,CISH,CKMT2,CLCA1,CXCL8,CXCR2,CYP39A1,CYP46A1,CYP7B1,DDC,ELOVL6,FABP3,FASN,GADD45A,HPGD,HSD17B3,HSD17B7,HSD3B1,IFNG,IGFBP1,IL1B,IL21,IL6,ITPR1,KCNK5,LPIN2,MC1R,NAALAD2,NFKBIA,NLGN1,NOCT,NR1D2,PCK1,PLIN2,PPARGC1A,PPP1R3C,PRDX6,PTGS2,RAD51,RBFOX1,RHBG,RORA,RORC,SEMA3F,SESN3,SLC15A4,SLC1A2,SLC2A3,SOCS3,TNF,USP53,VLDLR	1105 (15)
IRF6	-1.538	transcription regulator		0.718	0.00745	ARG1,CD9,CXCL8,GLI2,GRHL3,IL1B,IL6,KLF4,MAD1L1,MRC1,NOS2,NR4A2,OVOL1,PLAU,PPARG,PPARGC1A,PTGS2,RCAN1,SLC7A2,SOCS1,TJP1	840 (17)
DPP4	0.325	peptidase	Activated	2.382	0.000901	CCNB1,CDH1,CSF3,EGR2,FAP,IFNG,IL13,IL1B,IL6,LRP1,MMP14,PLAU,TGFB1,THBS1,TIMP2,TNF,TOP2A	1018 (19)
plerixafor		chemical drug		0.397	0.000901	ACTA2,BAD,CXCL12,CXCR2,CXCR4,DCK,IFNG,IL4,IL6,KIT,KITLG,KLF4,MMP13,MMP9,NT5C1A,PGK1,TGFB1	1009 (18)
GFI1	0.818	transcription regulator	Inhibited	-4.035	0.000905	AKT1,ANXA6,BAX,BCL3,CASP8,CCND2,CD40,CDKN1A,CEBPA,CSF1,CXCL8,CXCR4,EGR2,GADD45G,GFI1B,GPR18,GPR183,GZMA,HDAC4,HPRT1,HSP90AB1,ID2,IFNG,IL1B,IL6,IL6R,IL7R,IRF1,ITGB3,ITGB7,JAK3,KLF2,LTA,MAFF,MAP3K5,NEUROD1,NFKB1,NFKB2,NFKBIA,NLRC5,PER3,RASL11B,REL,RELB,RIPK1,S1PR1,SESN3,STAT1,STAT4,TNF,TNFRSF1A,TNFSF11,TOLLIP,TRADD,TRAF3,TRAF5	1143 (14)
DIO3		enzyme		0.383	0.000905	ABCC8,ADCYAP1R1,ALOX5,B4GALNT1,BSPRY,CBLN4,CFH,CLCA1,DRD4,EPAS1,ESYT3,F5,FGF11,FOXQ1,FST,FXYD6,GDA,HSD17B3,HSD3B1,INHBA,IRF8,ITGA4,ITGB2,KCNC2,KCNJ10,KCNJ3,KIF18A,KIF2C,KLF9,LZTS1,MAMDC2,MCF2,MMP9,MYOZ2,NEUROD1,PAQR6,PARVB,PEX5L,PLK1,PRLR,PTGDS,PTPRR,RASL10A,RBP4,SEMA7A,SERPINE2,SLC38A3,SLC9A2,SNED1,SYCE2,TACR3,TBC1D30,TMPRSS13,TRH,WNT6,XYLB	1073 (11)
NTN1	-1.223	growth factor		-0.653	0.000672	ACTB,CTSB,IFNG,IL13,IL4,IL6,L1CAM,PTGS2,TNF,YAP1	1334 (20)
ASPSCR1-TFE3		fusion gene/product		1.744	0.000926	APOE,ASAH1,ATP6V0A1,ATP6V0C,ATP6V1B2,ATP6V1E1,CAST,CELF2,CRYAB,CTNS,CTSA,CTSD,EPAS1,G0S2,GLB1,GNS,GPNMB,GPRC5B,GRN,HMOX1,HTATIP2,IFI30,IGF2R,KCNJ4,KLHL21,LOC102724788/PRODH,MAFF,MET,MFSD1,OSTM1,P4HA2,PPARGC1A,RAB32,RHBDF1,RRAGD,SCPEP1,SFXN3,SLC35F6,SNCB,STX3,SUV39H1,SV2B,TACC2,THEMIS2,UPP1
vitamin D		chemical drug		-1.691	0.000936	BAX,BCL2,BIRC5,CDK1,CDKN1A,COMT,CYP1A1,FES,IFNG,IGFBP1,IL1B,IL6,INSR,IRF4,MKI67,NFKBIA,NKX3-1,NOS2,PCNA,PTH,SPP1,TNF,TNFSF11,TYMS	1221 (20)
tetrachlorodibenzodioxin		chemical toxicant		0.107	0.000955	ABCB6,ACHE,ACOT7,ACTA2,ACTL6A,ADIPOR2,ADM,AKR1A1,ALCAM,ALOX5,ANGPT1,AQP3,AR,ASNS,ATOH8,ATP2B1,BACH2,BAX,BCL2,BDNF,BLNK,BMP4,BUD31,C11orf24,CACNA1D,CALB1,CAMK2N1,CAP2,CAPN9,CCNA2,CD9,CDC25B,CDCA5,CDH1,CDKN1A,CDKN2A,CHST2,COL4A5,COMT,CTSD,CXCL8,CYP1A1,CYP1B1,DHFR,DNMT1,E2F8,EGF,EGFR,ERBB3,ESRRG,F3,FAS,FZD7,GABRD,GAD1,GLI2,GLRX,GOT2,GPI,GRIN1,GRN,HDAC1,HDAC3,HDAC4,HDAC5,HDAC9,HMOX1,HRAS,HSPA8,IFNG,I…	1406 (18)
Creb		group		0.163	0.000967	ABL2,ACTA2,ADCY8,ADCYAP1,ADIPOQ,ADK,ADM,AKT1,ALOX5,ANK3,ANTXR1,ANTXR2,APBA2,ARG1,ARHGEF9,ARPC5,ATP2A2,BCL2,BDNF,CACNA1C,CDKN1A,CEBPA,CEBPD,COL8A1,COMT,COX6A2,CPT1A,CREM,CSF1R,CSRP1,CTH,CTSB,CXCL8,DBH,DCTN3,DKK1,DUSP4,EDAR,EGR4,EPHA3,EPHB4,FAS,FCER1G,FHDC1,FLNB,GABBR1,GABPB2,GABRG2,GDA,GDPD3,GNB4,HPGD,IFNG,IL11,IL1B,IL6,IRS2,KDM2B,LASP1,LEP,MAT2A,MCAM,MCM3,MITF,MSX2,NDFIP2,NMNAT2,NR4A3,NRL,NRN1,OR…	1726 (25)
EPHB4	-1.357	kinase		0.055	0.000986	AR,BMP2,BMP4,BMP5,BMP7,CXCR4,FGFR2,GATA2,IGF2,INA,KDR,KIT,KITLG,NCAM1,NCAM2,NEFL,PAX3,PLP1,RUNX1,SMAD6,STAT5B,TGFB1,TGFBR2,WNT5A,ZIC2
COL18A1	0.118	other		-1.668	0.00102	ANTXR1,BAD,BCL2,CDC25B,EDNRB,EFNA1,EFNB2,EGFR,EGLN1,EPHB2,EPHB4,F2RL1,F3,FGFR1,FN1,GFAP,HGF,HIF1A,HIF1AN,ID1,IL6,ITGB2,ITGB3,KDR,LDHA,MAPK1,NOS2,PDCD5,PLAU,PTGS2,RHO,SELP,SERPINE1,SPOCK1,STAT1,STAT3,THBS1,TNF,TNFRSF1A,TNFRSF21,VEGFA	1395 (19)
1-methyl-4-phenyl-1,2,3,6-tetrahydropyridine		chemical toxicant	Activated	2.774	0.00102	ANLN,ANXA2,APP,BACH1,BAX,BCL2,BDNF,CALB1,CASP8,CASP9,CSF1,CSF1R,CYBB,EPHX2,FSTL1,GFAP,GRM1,HMOX1,IL1B,IL6,LMCD1,LUZP2,NCF2,NGF,NOS1,NOS2,NR4A2,NRARP,PAWR,PDGFRA,PENK,PER2,PLEKHF1,PTGS2,RHOA,SOX21,SQSTM1,TNF,TNFRSF1A,TNFRSF1B,ZBTB16	1207 (16)
sunitinib		chemical drug		-1.716	0.00103	BCL2L11,BIRC5,CCND2,CCND3,CD44,CDKN1A,COL4A2,COL8A1,CTNNA1,CYP1A1,FN1,HAS1,IFNG,ITGA3,ITGA4,ITGA6,ITGB1,ITGB2,ITGB3,KDR,MET,MMP9,NPHS1,RUNX1,TGFBI,TIMP2	1096 (18)
CREM	1.593	transcription regulator		-1.316	0.0076	AANAT,ACE,ACTC1,ADAM9,ADRB1,ANXA4,APOE,ATP2A2,BCL2,CCNA1,CCNB1,CCND2,COL8A1,CRABP2,CREM,CXCL8,CYP46A1,DBH,DIO2,DUSP4,EGR2,EGR4,FUT7,GJD2,GPR19,IDI1,IFNG,IL4,INA,IRAK1,IRS2,KLF5,MEST,MIDN,MKNK2,NAB2,NEXN,NOS1,NOS2,NOTCH1,NR4A2,PCSK1,PDYN,PER1,PGK1,RYR2,SIK1/SIK1B,SMC4,TAC1,THBS1,TIPARP,TNF,VEGFA	1527 (19)
WWTR1	0.454	transcription regulator		0.839	0.00104	ARHGAP15,AUTS2,BMP2,BMP4,CCNA2,CD44,CDKN1A,CKM,CXCL8,DTYMK,EFNA3,FASN,FMOD,FN1,ID2,IFIH1,IL1B,IL6,IQGAP2,IRF7,IRF9,IRX3,ITGB2,LAMA5,NEGR1,PRMT8,RRM1,RRM2,RUNX2,SERPINE1,SH3BP1,SKAP1,SLC25A41,SPP1,STAT1,SYNPO2L,TK1,TP63,TYMS,YAP1	1656 (28)
N-nitro-L-arginine methyl ester		chemical drug		0.921	0.00104	ACE,ADIPOQ,ADM,BAX,BCL2,BGN,CD83,CSF1,CXCL8,CYBA,CYBB,FAS,FN1,GFAP,HIF1A,HMOX1,IFNG,IL13,IL1B,IL6,IREB2,ITGB3,MAP1B,MMP9,NFKBIA,NOS1,NOS2,NR3C2,NSF,PDK4,PPARGC1A,PTGS2,RHOA,SERPINE1,SLC2A1,TGFB1,TLR2,TNF,UCP1,VEGFA	1440 (18)
irbesartan		chemical drug	Inhibited	-2.711	0.00105	ACE,ADIPOQ,CYBB,FHL1,HGF,HRAS,IL1B,IL6,ILK,INSR,ITGB3,LEP,NOS2,NPHS1,SERPINE1,SMAD6,TGFB1,TNF	1355 (20)
pristane		chemical toxicant		1.691	0.00105	ARG1,CCL19,CDKN2A,CXCR3,FN1,IL1B,IL21,IL4,IL6,IRF7,IRF8,ISG15,MRC1,NOS2,PTGS2,TGFB1,TNF,TNFSF13B	1082 (15)
lactacystin		chemical - protease inhibitor		1.666	0.00106	ACTB,AK2,APP,ASNS,ATP1A1,ATP6V0A1,BAD,CBL,CCND2,CCND3,CCT2,CD9,CDKN1A,CFL1,CLIC1,CPOX,CRYAB,CTSD,CXCL8,CXCR4,CYB5A,CYP1A1,DDIT3,EBNA1BP2,FANCC,FAS,FBP1,FUS,GBA,GFAP,GNAI1,GNAI2,HIF1A,HMGB2,HMOX1,HSP90B1,HSPA5,IGFBP5,IL13,IL6,IRS1,IRS2,ITGB4,MAP1B,MCM10,MMP9,MRTO4,NFKBIA,NOS1,NOS2,OPTN,P4HA2,PDIA2,PEA15,PEBP1,PPIA,PRKCE,PRLR,PTGS2,PTPN5,RABIF,RAD51,RANBP1,RUNX2,SAT1,SFTPB,SH3BGRL,SNTB2,SQSTM1,SUB1…	1658 (19)
AKT2	0.512	kinase		0.652	0.00106	ACTA2,BCL2,BCL2L11,BUB1,CDH1,CDKN1A,FOXP3,GCLM,GSR,GSS,IFNG,IGF1R,IGF2,IL13,IRAK3,ITGB1,LEP,MMP9,MYH11,NFKB2,NQO1,PDCD4,PPARG,SEMA6D,SLC5A5,TGFB1,TNF	1706 (22)
RASSF1	1.06	other		-1.171	0.00106	ABAT,APOE,BCL2,BMPR2,CCNA2,CCND2,CDKN1A,COL4A1,COL4A2,CPE,CRABP2,CRIP2,CXCR4,DKK1,EFEMP1,EFNB2,EGFR,FRMD4B,GHR,GSN,HBEGF,KLF4,LITAF,MAP1B,MAP3K5,MDK,MTUS1,NFKB1,NOG,PCDH7,PLK2,PROM1,PTGS2,RNF182,SELENOP,SPP1,SRPX,TUBB,TUBB2B	1551 (19)
TBX2	-0.909	transcription regulator	Activated	4.713	0.00106	ANLN,AURKA,AURKB,BUB1,CCNA2,CCNB1,CDCA5,CDH1,CDK1,CDKN1A,CDKN2A,CHAF1B,CKS1B,DBP,DDIT3,DMTF1,DNMT1,E2F7,E2F8,FOXM1,HAUS1,LIG1,MAD2L1,MCM2,MCM4,MCM5,MCM6,MXD3,NCAPD2,NCAPG2,PARD6A,PHTF2,PLK1,PRC1,PRIM2,RBL1,SGO1,SMC2,TRIB3	1298 (15)
PF4		cytokine	Activated	3.637	0.00109	ACTA2,CD83,CDKN1A,CEBPA,CMPK2,CXCL8,EPSTI1,F3,FN1,GATA2,IFNG,IL1B,IL6,INHBA,IRF1,ISG15,KLF4,LY75,NFKB2,NFKBIA,NFKBIZ,REL,RSAD2,STAT1,STAT2,TGFB1,TNF,USP18	1199 (18)
F2RL1	-2.545	G-protein coupled receptor		1.527	0.0011	ACTA2,AGR2,ALKAL2,BCL3,BDNF,CASP7,CTSD,CXCL8,F2RL1,F3,FAM210B,FAS,FST,GFRA3,HBEGF,IFNG,IL13,IL1B,IL4,IL6,IRF8,ITGB4,KITLG,LOXL4,MMP9,NOS2,NPTX2,OSMR,PAPPA,PELI1,PKIB,PTGS2,SERPINB1,TGFA,TNF,TSPAN15,VEGFA	962 (18)
RGS4	0.35	enzyme		0.164	0.0011	ABHD10,ADAMTSL5,ANXA4,CBLN1,CHODL,CPLX2,CPOX,ESR2,ESRRB,FBLIM1,GRIN3B,KCNG4,KDR,KRT222,LRRC38,MBNL1,MEGF6,MYL2,NEFL,NGFR,NR4A2,NTNG1,NUP210,PAPPA,PAX6,PCDH9,PDE2A,POSTN,PPARGC1A,PPM1E,PRSS12,RAB36,RPS6KA2,SPP1,TFRC,UGCG,WDFY4	514 (7)
CRH	-0.572	cytokine		-0.629	0.00111	AQP4,AR,AVP,BAX,BCL2,BDNF,CCNA2,CRHR1,CXCL8,DIO2,HPGD,HSD3B1,IL1B,IL4,IL6,KCNMA1,LEP,NOS1,NTSR1,PRKCE,SLC2A1,SLC2A3,SOCS3,SYN1,TAC1,TNF,TPH1,UCN,VEGFA	1243 (19)
KDM3B	0.389	enzyme		-1.732	0.00111	APOD,ARG2,CDC20,CDH26,CIT,CORO1C,DEGS2,DEPDC1,DGKH,DIO1,DLGAP5,EFNB2,FADS2,FKBP1A,FN1,FRMD4B,GATA2,GTSE1,IRS1,KALRN,KNL1,MAP7D1,MB,MLLT3,NCAPG,NEDD4L,NOTCH3,OPRK1,PALMD,PAPPA,RACGAP1,SDCBP2,SH3BP4,TSHZ3,TSPAN7,ZNF503
cerivastatin		chemical drug	Inhibited	-2.81	0.00112	AGTRAP,BMP2,CD40,CDKN1A,CXCL8,CYP1B1,DBI,F3,FN1,GNB1,HMOX1,IDI1,IFNG,IGF1R,IL6,INSR,ITGB2,ITGB4,KLF2,MAL,MMP9,MYBL2,NET1,NOS2,PLAU,PPARA,PPARG,PTGDS,PTGS2,SERPINE1,TGFB1,TGFBR3,TMSB10/TMSB4X,TNF,VEGFA	1046 (17)
12-(3-adamantan-1-yl-ureido) dodecanoic acid		chemical reagent		-1.279	0.00112	BAX,BCL2,BCL2L11,BID,BIRC5,BNIP1,BOK,CASP7,CASP8,CASP9,CD40,DFFB,FAS,LHX4,LTA,MAPK8IP1,NFKB1,PRDX2,TNF,TNFRSF1A,TNFRSF1B,TNFSF10,TNFSF12,TP53BP2,TP63,TP73,TRADD,TRAF1,TRAF3,TRAF4	812 (11)
caffeine		chemical drug	Activated	2.99	0.00112	ADORA2A,BCL2,BDNF,CDH1,CDK1,CDKN1A,CDKN2A,CEBPA,CTSK,CXCL8,EGFR,EPAS1,F3,FAM89B,FASN,FOXM1,HIF1A,HSD11B2,LMNB1,LRP1,MITF,PPARG,PPARGC1A,PTGS2,SFTPB,SLC2A1,SNAI1,TAC1,THBS1,TP73	1261 (22)
CD28	2.456	transmembrane receptor	Activated	5.903	0.00112	ANXA1,BCL2,CASP8,CBL,CCND2,CCND3,CCR9,CD226,CD27,CD28,CDK6,CENPF,CHRNA5,CISH,CRB1,CREM,CXCL8,CXCR3,CXCR4,CYC1,CYCS,DGKA,DUSP22,EGR2,EOMES,FCER1G,FKBP2,FOXP3,FYB1,FYN,GLI1,GPR37,GZMA,HAMP,HINT1,HMGN2,HSPA8,IFNG,IGF1R,IGFBP5,IGFBP6,IL10RA,IL12RB2,IL13,IL1B,IL21,IL21R,IL4,IL6,IL7R,ILF2,IRF1,IRF4,IRF8,ITGA4,ITGB7,KLF2,LCP1,LDHA,LNPEP,LTA,NDFIP2,NFKB1,NFKB2,NFKBIA,NLGN3,NOS1,NR1I2,OAZ1,OPRD1,ORAI1,PCY…	800 (14)
PIK3CA	-0.216	kinase		0.264	0.00113	ALCAM,ATP1A1,BAD,BIRC5,CA9,CALD1,CCNB1,CD44,CDH1,CEBPD,FASN,FOXM1,GSR,GSS,HIF1A,HSP90AB1,IRS1,IRS2,ITGB1,JAG1,JAG2,KDR,NOS2,PDGFRA,PIK3CD,PIK3CG,SERPINE1,SLC5A5,SNAI1,TGFB1,TGM1,TK1,TNFSF10,TP63	1453 (19)
hemin		chemical - endogenous mammalian		-1.256	0.00113	ABCB6,ADIPOQ,ALDOB,CDKN1A,CXCL8,CYBB,FN1,FOXP3,FTH1,GFAP,GUCY1A1,HDAC9,HIF1A,HMOX1,HSF2,HSP90AB1,IFNG,IL13,IL1B,IL4,IL6,KEL,mir-96,MRC1,NOS2,NQO1,PTGS2,SPP1,TFAP2A,TFAP2C,TGFB1,TNF,TXN,UQCRC1	1494 (20)
Calcineurin protein(s)		complex		-1.427	0.00113	ATP2A2,BCL2,BCL2L11,BDNF,CAMK2D,CKM,CKMT2,CPT1B,CXCL8,CYGB,EGR2,IL4,ITPR1,LIN7A,LIN7B,MB,NR4A2,NR4A3,PPARA,PPARGC1A,PTGS2,RCAN1,RGS2,RYR1,SERPINE1,SLC8A2,SPP1,STAT3,TNF,TRPC6,TSG101	1283 (24)
ARID5A	3.408	transcription regulator		0.761	0.00803	COL2A1,IFNG,IL6,PPARG,STAT3,TBX21,TNF	1296 (20)
RETNLB		other		1.314	0.00113	ACTA2,AKT1,BMP1,E2F7,FABP1,FAP,FGFR1,FN1,FRZB,IL13,IL1B,IL4,IL6,IRS1,IRS2,JAK1,KLF15,LAMA1,LMNB1,MID1,MSN,PLA1A,PLA2G15,SFRP1,SOCS2,STK17B,TGFB1,THBS4,TINAGL1,TLR2,UBE2C,UBE2T,WNT5A	1210 (17)
PLG		peptidase	Activated	2.53	0.00113	ADIPOQ,ARG1,BAD,BAX,BDNF,CD40,CSF1,EDNRB,ELMO1,F3,FYN,GULP1,IFNG,IL1B,IL6,IQSEC1,MCOLN3,MFGE8,MMP9,MRC1,NOS2,PLAU,PRKAR2B,PRKCE,PTGS2,RAC2,RHO,RHOA,RLBP1,SERPINE1,SYK,TNF,TNFSF11	1030 (18)
MMP12		peptidase	Activated	2.937	0.00114	ACTR2,ADK,APP,ARPC1B,CORO1C,CXCR2,IL6,IL6ST,MAPRE1,MMP13,MMP14,MMP9,NFKBIA,NOS2,PGM1,PKM,PLS3,PRKACA,PSMA1,PSMA3,PSMA5,PSMA6,PSMB2,PSMD1,PSMD11,PSMD14,SEPTIN8,TLN1,TLN2,TNF,TPM4,VCP	1080 (21)
EHF	0.323	transcription regulator		1.089	0.00114	ALOX5,BLNK,BMP4,CCBE1,CDK1,CDKN2A,COL2A1,CRABP2,CYP1A1,FOXN1,GATA2,GLB1,GRHL3,HMOX1,IL13,IL6,JAG1,KDR,KIT,KLF5,LYN,MET,NOTCH3,RBPJ,RHCG,SAA1,SCEL,SERPINE1,STAT5B,TFPI,TGFB1,VEGFA	1189 (14)
CHD4	1.114	enzyme		-0.683	0.00114	AATK,BCL11A,CASQ1,CDKN1A,CHEK2,CLCF1,CPLX3,FAS,GNB3,HMOX1,ID2,IL13,IL4,JAK3,NCEH1,NDNF,NGFR,NT5DC2,PRPH,RAD50,RAD51,RIPK4,RORC,RRAD,RRM2,SMOC1,SOCS2,SOCS3,STAT5A,TBX21,TIMP2,VEGFA	1519 (18)
Hif1		complex	Activated	2.722	0.00114	ADM,ALDOA,BCL2,BIRC5,BNIP3,CA9,CD83,CDH1,CDKN1A,CXCR4,ENO1,FN1,FOXM1,GPI,HIF3A,HMOX1,LDHA,LOXL2,MET,NOS2,OPRD1,PFKL,PGK1,PKM,PRNP,SERPINE1,SLC2A1,TF,TFRC,TNFRSF9,VASP,VEGFA	1585 (18)
RNASEL		enzyme		1.118	0.00115	CDH1,CDKN1A,CYB5A,FAT4,FREM2,IL1B,IRF7,ISG15,PCDH7,PCDH9,PTGS2,TIAM1,TNF,USP18	717 (19)
IRGM		enzyme	Inhibited	-3.701	0.00115	B2M,DHX58,IFI35,IFIH1,IFIT5,ISG15,MX2,PLCG1,PSMB8,RSAD2,SOCS3,UBA7,USP18,XAF1	625 (7)
NLRP12		other	Inhibited	-2.201	0.00115	AKT1,BCL3,CXCL12,CXCL8,CXCR4,IFNG,IL1B,IL6,MAP3K14,NOS2,PSMB8,TIRAP,TNF,TRAF3	1381 (18)
NCOA4	-0.514	transcription regulator		0.437	0.00115	AR,CDH1,CLDN7,FABP2,FGFR2,FGFR3,FTH1,FYN,GAD1,JAG1,NKX3-1,PLTP,POU4F1,ST14	1734 (10)
CD3		complex	Activated	6.502	0.00119	ACADS,ALAS1,ANXA1,APBA1,AQP3,BCL2,BCL2L11,BIRC5,CASP8,CBL,CCND2,CCND3,CCR9,CD226,CD27,CD28,CD44,CD74,CD83,CDK1,CDK6,CENPF,CHRNA5,CISH,CKS1B,COPB2,CORO1A,COX5A,CRB1,CREM,CUL4A,CXCL8,CXCR3,CXCR4,CYBA,CYC1,CYCS,DHRS4,DPYSL5,DUSP2,DUSP22,EGR2,EOMES,EXOSC8,FAS,FCER1G,FKBP1A,FKBP2,FOXP3,FUT7,FYB1,FYN,G6PD,GGT5,GLI1,GPR37,GRM1,GZMA,GZMK,HIF1A,HINT1,HMGN2,HS2ST1,HSP90B1,HSPA5,HSPA8,HSPE1,IFI35,IFNG,IGFBP…	1018 (15)
HLF	-3.259	transcription regulator		-0.447	0.00803	AQP4,AVPR2,F9,HIF1A,HLF,PER1,PPARA
COL4A3	-3.536	other		0.186	0.0012	COL4A1,COL4A2,COL4A4,COL4A5,DDR1,EPS8,FN1,ITGA2,ITGB3,LAMA1,MAPRE1,MARK4,MMP14,MMP9,PATJ,PTGS2,SPIRE1,TGFB1,TIMP2	1606 (18)
AVP	4.375	other		0.714	0.0012	ACTA2,ADM,ATP1A1,AVP,CKM,CRHR1,EDNRB,GATA2,HSPA5,IL6,KCNJ1,MYF5,NGF,NOS1,NOS2,RRM1,RRM2,RUNX2,TGFB1	1525 (22)
2-aminopurine		chemical reagent		-1.734	0.0012	ACOD1,CXCL8,DDIT3,FAM89B,HMOX1,IFNG,IL6,ISG15,NOS2,PTGS2,TNF	1508 (22)
CD69		transmembrane receptor		0.416	0.0012	CCL19,CLCA1,IL13,IL1B,IL4,RORC,S1PR1,SOCS1,SOCS3,TGFB1,TNF	1588 (20)
CNOT3	1.065	other		0.958	0.0012	CDKN1A,CPT1B,IGFBP1,KLF2,LEPR,MAD1L1,PAX5,PDK4,PPARGC1A,SOAT1,TNFRSF11A	288 (4)
P2RX7	1.01	ion channel		0.574	0.0012	BAX,CAPN1,CAPN2,IL1B,IL6,NOS2,TGFB1,TNF,TNFRSF1A,TNFSF10,TNFSF11	979 (17)
IL19		cytokine	Activated	2.724	0.0012	CCNB1,CXCR4,FN1,HMOX1,IFNG,IL13,IL4,IL6,MMP9,SOCS1,TNF	1211 (20)
MAPK9	-0.029	kinase		-0.094	0.00124	ACACA,ACLY,ADIPOQ,BAX,BCL2,BCL2L11,BMP1,BMP4,BRF1,CACNB3,CDKN1A,CDKN2A,CXCL8,CYP1A1,DIO2,DMD,EGF,EOMES,EPAS1,F3,FAS,FASN,FGL2,FOXP3,GADD45A,GPAT4,HIF1A,HMGA1,HMGN2,IFNG,IGFBP2,IL11,IL12RB2,IL1B,IL4,IL6,IRF9,ITGB4,KLF6,LMO7,LTA,MARCKSL1,METAP2,MMP9,NME2,NMI,NOS2,NR3C2,PDIA3,PLA1A,PLA2G4A,PLIN2,PPARA,PPARG,PTCH1,PTX3,RBL1,SELPLG,SOD3,TBX21,THRA,TNF,ZYX	1305 (17)
Histone h3		group			0.00126	ACKR3,ADCY5,ADD2,ADGRA2,ADIPOQ,ADRB1,AKAP12,ANK1,AP1S3,ARR3,B2M,BAX,BCL2,BCL2L11,BDNF,BIRC5,BMP4,CA4,CA9,CCNA2,CCNB1,CCND2,CD40,CD9,CDH1,CDKN1A,CDKN2A,CDKN2B,CEBPA,COL4A6,CRIP2,CSF1R,CSPG4,CTNNA1,CXCL8,DAB2IP,DBF4,DDIT3,DIO1,DKK1,DUSP2,EFNA1,EOMES,EPHB3,FASN,FGFR1,FGFR2,FOXM1,G6PD,GABPB2,GAD1,GAS2,GATA2,GBX2,GHR,GLI1,HPSE,HSPA5,ID1,ID2,IFNG,IGF1R,IGF2R,IGFBP2,IL13,IL1B,IL21,IL4,IL6,IL6R,IRF7,ITGA…	1550 (19)
maslinic acid		chemical - endogenous non-mammalian		-1.489	0.00129	ADIPOQ,AKT1,ARPC4,BAX,BCL2,BID,CAMK2G,CCND2,CD44,CDH1,CDK6,CFL1,CPT2,DVL1,FAS,FOXO3,FZD7,GRB2,IL2RG,IL6ST,IRAK1,ITGA3,JAK1,LEP,LIMK2,LIPE,MSN,NFKBIE,NOS2,PNPLA2,PPARA,PPARG,PPM1G,PRKACA,PRKAR2B,PRKCB,PRKCE,PTGS2,RPS6KA2,SLC1A2,SLC5A1,TGFB1,THBS1,TLN1,TNF,WNT5A	1028 (18)
TSLP		cytokine	Activated	2.795	0.00132	CD40,CD63,CD83,CISH,CXCL8,IL13,IL4,IL6,KLF4,KRT5,MKI67,NFKB1,OCLN,PCDH1,SELP,STAT6,TGFB1,TJP2,TP63,VEGFA	975 (16)
calcimycin		chemical reagent	Activated	3.482	0.00133	ACE,AMD1,APP,AR,ATP2A2,BCL2L11,CALR,CD40,CD83,CXCL8,CYCS,DDIT3,FDX1,FN1,HERPUD1,HIF1A,HSP90B1,HSPA5,IFNG,IL13,IL4,IL6,INHBA,IRF4,LAT,LTA,MAP3K8,MMP13,MYF5,NGF,NOS2,PDIA2,PLCB3,PPARG,PTGS2,RCAN1,SDF2L1,SERPINE1,SLC2A1,SYN1,TLR2,TNF,TNFSF10,TPO,VEGFA	1035 (15)
GATA3	0.719	transcription regulator		-0.28	0.00135	ADM,AGPAT5,BCL11A,BCL2,BOK,CBX8,CDH1,CDKN1A,CEBPA,CHST2,CRABP2,CSF1R,CXCR4,DLX3,DRAM2,ELOVL1,ELOVL4,ELOVL6,EOMES,EVPL,FN1,FOXP3,GFI1B,GLUL,GRHL3,GZMA,HIF1A,HPS5,IFNG,IL12RB2,IL13,IL4,IL6,IL7R,ITGAE,ITK,KIT,KLF4,LOC102724788/PRODH,LTA,NFKB1,NKX3-1,NOTCH1,OVOL1,PAX5,PCNA,PPARA,PPARG,PPL,PTGER4,PTGS1,RAD50,RCAN1,RUNX1,SELPLG,SLC27A2,SLC2A1,SPI1,STAT4,STAT6,TBX21,TBX3,TGFB1,TGM1,TJP1,TJP2,TNF,TNFRSF9…	1334 (20)
BRD4	0.518	kinase		1.679	0.00135	ABLIM1,ACTA2,AURKB,BCL2,BCL3,CCNA2,CCND2,CDCA5,CDKN2B,CEBPA,COL4A1,CXCL8,CXCR4,DCPS,DDIT3,DERL3,FKBP11,FN1,GINS1,GLI1,GTF3C6,HMOX1,HS1BP3,ID2,IL6,IL6R,IL7R,IRF1,IRF4,IRF8,ITGA4,ITGA5,ITGB1,JARID2,KCNQ5,KIF23,LCK,LOXL1,LOXL2,MAL,MAP3K1,MCM3,MTHFD1L,MYD88,NQO1,PDGFC,PIM2,PLAU,PTPN22,RREB1,RRM2,SLC19A1,SLC7A2,SMARCA4,SORD,SPP1,STC2,THBS1,TOP2A,TUBB,WNT5A	1378 (14)
CSF3	3.443	cytokine	Activated	2.278	0.00136	ADCY1,ADCY5,ARG1,ARHGDIA,ARPC5,BAX,BCL2,BIRC5,CAMK1,CCND2,CCND3,CD44,CDK6,CEBPA,CEBPD,CISH,CNKSR2,CSF3R,CTSD,CXCL12,CXCL8,CXCR2,CXCR4,CYBB,DLGAP1,EGR2,EPS8,ERAP2,FARP1,FPR1,FUS,GABBR1,GADD45A,GADD45G,GFAP,GNB4,GNG7,GPR183,GRIN1,GRM5,HGF,HMOX1,HSPD1,IFNG,IL4,IL6,ITGB2,JAK3,KALRN,KIT,KITLG,LTA,MET,MMP9,NME2,PPARG,PRKCB,PRKCE,PTK2B,RORC,SH3GL3,SLC20A2,SOCS1,SOCS3,SPI1,STAT3,TFRC,TGFB1,TIAM1,TLR2,TLR…	1180 (17)
AMPK		complex	Inhibited	-2.821	0.00137	ACACA,ACE,ADIPOQ,AR,BAX,BCL2L11,BIRC5,BMP2,CCNB1,CCND2,CDH1,CDKN1A,CXCL12,CXCL8,CYBB,DUSP4,FASN,FOXO3,HAMP,HIF1A,HMOX1,IFNG,IL6,LDHB,LITAF,MMP9,NCF1,NOS2,NR0B2,OAT,ORAI1,PAX3,PCK1,PKLR,PPARG,PPARGC1A,PTGS2,RUNX2,SERPINE1,SLC2A1,SNAI1,STAT1,TNF,UCP1	1617 (24)
RBL2	-0.845	other	Inhibited	-3.034	0.00137	ABCF2,AURKA,AURKB,BCL2L11,BUB1,BUB1B,CCNA2,CCNB1,CCNB2,CCNF,CDK1,CDKN1A,CDKN2A,CDR2,CHKA,DHFR,DNMT1,FAS,FGFR1,FOXN1,HADH,KIFC1,KPNA2,MAP3K14,MARK2,MYBL2,NEK2,PA2G4,PCNA,PFAS,PLK1,PPM1G,PRIM2,PSMB2,RANBP1,RBL1,RRM2,SFRP1,TNF,TP73,TRAF5,TYMS,UCK2,VEGFA	1227 (17)
CD40LG	2.724	cytokine	Activated	4.796	0.00141	ACY1,AKAP13,ALCAM,ANXA6,AUH,B2M,BATF3,BAX,BCL2,BIRC2,BNIP3,CA2,CAST,CBX3,CCL19,CCND3,CD27,CD40,CD44,CD63,CD83,CDC25B,CDK6,CDKN1A,CELF2,CSF1,CTSC,CXCL8,CXCR3,CXCR4,CYP1B1,DECR1,DUSP2,DUSP4,EGFR,EGR4,EIF2A,F3,FAS,G0S2,GADD45A,GPR183,HIF1A,ID2,IFNG,IL10RA,IL15,IL1B,IL21R,IL4,IL6,IL7R,INHBA,IRF1,IRF4,ISG15,ITGA4,ITGB2,ITGB7,LAS1L,LIG4,LTA,MARCKS,MARCKSL1,MMP14,MT2A,NET1,NFKB1,NFKB2,NFKBIA,NFKBIE,NOC2…	1205 (14)
caffeic acid phenethyl ester		chemical drug	Inhibited	-3.262	0.00142	BAX,BCL2,BIRC5,CD44,CD83,CDKN1A,CDKN2A,CTSB,CXCL8,DDIT3,EGFR,ELOVL1,ERCC1,ERCC3,F3,FTH1,GNAI2,GSR,HMOX1,IGFBP6,IGFLR1,IL1B,IL6,KLF6,LEP,MKI67,MMP14,NFKB1,NFKB2,NFKBIA,NGF,NGFR,NOS2,NQO1,PCNA,PLD1,PTGS2,RELB,STAT3,TCP1,TGFB1,TLR2,TNF	1175 (14)
curcumin		chemical drug		-1.92	0.00142	ABCG1,ACTA2,ADIPOQ,AKR1A1,ALOX5,APOE,APP,AQP4,AR,ATOX1,ATP1B2,ATP6AP2,BAX,BCL2,BCL2L11,BDNF,BIRC2,BIRC5,CCNB1,CCND2,CCND3,CD44,CD81,CDH1,CDK1,CDK6,CDKN1A,CDKN2A,CEBPA,CLIC1,CTNNA1,CXCL8,CXCR3,CXCR4,CYP1A1,DDIT3,DIABLO,DNMT1,DNMT3A,EGFR,ENTPD5,F3,FAS,FGFR1,FOXG1,FTH1,FYN,GABBR1,GCLM,GFAP,GLUL,GSR,HDAC1,HGF,HIF1A,HMOX1,HSP90B1,HSPA8,IFNG,IGFBP5,IL1B,IL6,IRS1,ITGA6,ITGB4,KATNA1,KLF9,LEP,LIPE,MAPT,MA…	1554 (18)
PTPN1	-0.688	phosphatase		0.419	0.00143	ADRA1D,ARID5A,DUSP2,EDEM1,FASN,IFNG,INSR,IRS1,IRS2,LEP,LHX2,MARCO,MET,NFKBIA,NOS2,NOX1,PPARGC1A,SOCS1,TNF,TNFRSF9,UCP1	1366 (25)
IFN type 1		group	Activated	2.265	0.00144	BCL2,CXCL8,DHX58,IFIH1,IFNG,IL13,IL6,IRF1,ISG15,MMP9,STAT1,STAT2,TNFSF10,TNFSF13B,UBA7	1020 (14)
pembrolizumab		biologic drug		1.807	0.00144	B2M,CCNB1,CD27,CD276,CD83,CDK1,FOXP3,GZMA,HAMP,IL1B,IRF1,MARCO,MKI67,PTGS2,STAT1	334 (9)
MEF2C	1.372	transcription regulator		-1.175	0.00827	ACTC1,ACTN2,ATP2A2,BACH2,BDNF,CACNA1C,CALR,CCBE1,CDKN1A,CKB,CKM,COL2A1,CPT1B,CXCR4,EGR2,FAP,FRZB,HDAC5,HDAC9,IKZF1,IL11,IL6,IRF4,KLF2,MEF2C,MMP13,MMP25,MYL2,MYLPF,MYOM1,MYOZ2,PDLIM3,POSTN,PPARA,PPARGC1A,PTGS1,PTGS2,PTPRB,RUNX2,RYR2,SIK1/SIK1B,SRPK3,SYK,TNNI1,TNNI2,TNNT2	1080 (16)
cannabidiol		chemical drug		0.187	0.00144	BDNF,BIRC5,DDIT3,ENO2,FN1,HIF1A,ID1,ID2,IL1B,NOS2,PENK,PTGS2,SOCS3,TAC1,TNF	1037 (14)
NRG1	-1.489	growth factor		1.263	0.00144	ACHE,ANGPT1,ANGPT2,ANKRD1,AR,ARHGEF2,ARPC4,BCL2,BDH2,BDNF,BET1,BNIP3,CAPN1,CAVIN2,CCND2,CCND3,CDC20,CDC42EP1,CDH1,CDH4,CDKN1A,COL4A3,CXCL8,CXCR3,CXCR4,DDIT3,DUSP4,EEF1A1,EGR2,EPHA2,ERBB3,ESR2,ETFB,EZH1,FN1,FSCN2,FSTL1,GAD1,GATA2,GDA,GLS,GPER1,GPI,GRIN2C,HEXB,HIF1A,HMGA1,HMMR,HMOX1,ID1,IDI1,IGF2,INSL3,IRF3,ITGB2,ITGB3,L1CAM,LHFPL6,LIFR,LIMK2,MARCKS,MBP,MITF,MMP9,MYL2,NCOR2,NDRG1,NOTCH1,NR4A3,NRG3,…	1694 (23)
PELP1	0.495	other		0.243	0.00145	AFF2,ALDH3B1,ASNS,AUTS2,BAD,BAX,BMP2,CCNA1,CDC42EP5,CDKN1A,COL12A1,CSF3,CTSH,CXCL8,CYGB,DGKA,DOCK11,EGF,EGFR,FBN2,FGFR3,FMN2,FOXQ1,FYN,G0S2,GLMP,IL13RA2,IL1B,KCNE4,KRT15,KYNU,LCP1,LEP,LOXL4,MAP1B,MLPH,MMP9,MRC1,NCOR2,NDRG1,NKX3-1,P3H2,PPARG,PPARGC1A,PRKCQ,PTGS2,PTK6,SAA1,SNCG,SRC,TCF7L2,ZNF804A	1534 (19)
26s Proteasome		complex		0.177	0.00148	ADARB2,ADRM1,AR,ARG1,ATP6V1H,BAX,BCL2L11,BCL3,BIRC2,BMP2,BRCA2,CCNA2,CDK1,CDKN1A,CLCN7,CTSA,CTSB,CTSD,CTSF,CXCL8,DDIT3,EGF,EGFR,EXO1,GFAP,GRIN1,HBEGF,HMGB2,HSBP1,HSD3B1,IFI35,IL6,KIF23,MAD2L1,MCOLN1,NFKB1,NFKB2,NOTCH1,POLA1,PRNP,PSMB3,PSMC4,PSMD6,PTGS2,RFC3,S1PR1,SFTPB,SKIL,SNAI1,SOCS3,SQSTM1,SRC,STAT1,STAT5A,TK1,TNFSF10,TOP2A,TRAF4,VPS18	1735 (22)
HMGA1	-4.628	transcription regulator		-0.964	0.00919	ACTA2,ALPL,ARL4A,B2M,BOK,CCND2,CD44,CDH1,CNDP2,COL4A1,COL4A2,COX6A2,CPE,CRYAB,CSK,CTSC,CTSH,DDIT3,DRAM2,EPB41L4A,FSTL1,GHR,GSN,HCK,IDI1,IGFBP1,IL15,IL4,IL6,INSR,KIT,KITLG,KLF2,LAMA1,LIPE,LTA,MAPK8IP1,MAPKAPK2,MAPT,MMP9,MYO1F,NECTIN1,NFIX,NOS2,PIM2,PPARG,PSEN2,PTGS2,SDC4,SEPTIN2,SERPINH1,SLC27A2,SNAI1,SOD3,SOX4,SRPX,STAT3,SYK,TFAP2C,TFEB,TRH,WNT6,ZYX	1821 (25)
GATA6	2.606	transcription regulator		0.447	0.00976	ACOD1,ACTA2,ACTC1,ARG1,ASPA,ATP6V0A1,ATP6V0C,ATP6V0D1,ATP6V1C1,ATP6V1H,BMP4,BMP5,BMPR2,CALML4,CDKN1A,COL4A1,COL4A2,COX5A,CRABP2,DLX3,DMRT1,DSCC1,ENGASE,ESPL1,ESRRB,EVPL,FKBP14,GBX2,GPI,GRHL3,HSD17B3,HSD3B1,HYAL1,IL1B,IRF8,KLF2,LAMA1,LDHB,LRRFIP1,LYVE1,MARCO,MEF2C,MRC1,MSX2,MYH11,NFIA,NUSAP1,OTX2,OVOL1,PAX2,PDGFRA,PGK1,PGM2,PIK3C2G,PPARG,PPL,PPP1R14A,PTGS1,SLC9A3,SORBS3,SOX7,STARD13,TBX3,TGFB1,TNF…	621 (7)
TAL1	0.049	transcription regulator		1.482	0.0015	ACOT8,ADCY3,ASPM,ATP6AP1L,BCL2,BRF1,BUB1,CCNB1,CCR9,CDK6,CDKN1A,CDKN2A,CHRNA5,CIB2,CUL4A,CWC27,CYLD,DSCC1,EEF1E1,ELOVL4,FBXW7,GATA2,GINS1,GUCY1A1,HADHA,ID2,IL10RA,KIF14,KIF15,KIF20A,KIT,LMO1,MAP3K1,MARCKS,MCM2,MCM4,MEST,MYO1E,NCAPG,NEFL,NFKB1,NFKBIZ,NKX3-1,NOS1,NOTCH1,NR4A3,NTNG2,OXR1,PGAM5,PLCG1,PLEKHO1,PTDSS1,PTGER4,PTK2B,RAPGEF5,RASD1,RBFOX3,REL,RIPK4,RUNX1,SLC2A3,SOX4,SPI1,SPRY2,SSH2,STK17A,S…	1164 (18)
miR-92a-3p (and other miRNAs w/seed AUUGCAC)		mature microRNA		-0.581	0.00152	ADM,BCL2L11,BMPR2,CCND2,CDKN1A,CEBPA,EDNRB,ENPP6,FBXW7,HIPK3,IKZF1,IL6,ITGA5,ITGB3,KLF4,MAPRE1,MYLIP,TBX3,TNF,TP63,TRAF4,ZEB2	1225 (11)
azithromycin		chemical drug		-1.715	0.00154	ARG1,IL1B,IL6,MMP9,MRC1,SOCS1,TNF	1081 (21)
CXCL6		cytokine		1.662	0.00154	HAMP,IL13,IL1B,IL6,MMP9,TNF,UCP1	577 (7)
ISGF3		complex		1.969	0.00154	HIF1A,IFIH1,IRF1,IRF7,ISG15,RSAD2,TNFSF10
B4GALT6	-0.332	enzyme		1.054	0.00154	GFAP,IL1B,IL6,NOS2,PTGS2,TLR2,TNF	545 (7)
IL20		cytokine		1.561	0.00154	CTSK,IFNG,IL13,IL4,MMP9,TNFRSF11A,TNFSF11	1014 (16)
PDE3B		enzyme			0.00154	FASN,IL6,PPARGC1A,SERPINE1,SOCS3,TNF,TRIB3	1715 (23)
LGALS3BP		transmembrane receptor		-1.034	0.00154	APP,FN1,IFNG,IL6,MMP13,MMP14,TNF	1222 (14)
LUM	1.551	other		1.103	0.00154	CDKN1A,FAS,IL1B,IL6,MMP14,TGFB1,TNF
LAMA4	1.422	enzyme		-0.394	0.00154	DLL4,HIF1A,ITGB1,JAG1,NOTCH1,UCP1,VEGFA
PLIN2	3.127	other		1.134	0.00154	ABCG1,APOE,IL6,LEP,PCK1,TNF,UCP1	974 (12)
CCX771		chemical reagent		-1.195	0.00154	CD44,CXCL12,CXCR4,ITGB1,OCLN,SELPLG,TJP1	479 (7)
H3C14		other			0.00154	ADGRL3,IL1B,LRP2,PIK3R5,RND3,RUNX1,THBS4
NCGC00186528		chemical reagent	Inhibited	-2.607	0.00154	COL4A1,FN1,IL1B,IL6,PPARGC1A,TGFB1,TNF
emactuzumab		biologic drug	Activated	2.646	0.00154	DHX58,IRF9,ISG15,SOCS1,STAT1,STAT2,XAF1
TPCA-1		chemical drug	Inhibited	-2.586	0.00154	BACH2,CXCL8,IFNG,IL1B,IL6,TNF,TRAF1	1192 (13)
palmitoylethanolamide		chemical drug		-1.976	0.00154	IL1B,IL4,NGF,PPARA,TNF,TNFRSF1B,VEGFA	1258 (19)
Mapk		group		0.748	0.00154	APP,BCL2,BDNF,CCR9,CDKN1A,CHRNB4,CXCL8,CYBB,DBP,F3,HGF,HMOX1,HPGD,IFNG,IL1B,IL6,IRAK3,IRS1,ITGA4,ITGB7,LEP,MMP13,MMP9,NOS1,NOS2,NOX1,NR4A3,OLIG2,PER1,PER2,PTGS2,RUNX2,SLC6A2,SNAI1,SNCG,SPP1,STAT1,TNF,UCP1,VEGFA	923 (16)
U46619		chemical reagent		1.604	0.00155	CCNB1,CDK1,CXCL8,INSR,MMP14,NOX1,RHOA,SELP,TIMP2	1444 (19)
DNA-methyltransferase		group		-0.197	0.00155	CDH1,CDKN1A,CDKN2A,CDKN2B,EPHX2,IFNG,NAB2,PDLIM2,PTGS2	1638 (22)
Ptprd		phosphatase		0.333	0.00155	BIRC5,CDK1,CDKN1A,CEBPD,CXCL14,GADD45G,IFI35,IGFBP5,PSMB9	707 (7)
CMKLR1	1.056	G-protein coupled receptor		0.651	0.00155	ADIPOQ,CCNA2,CCNB2,CCND2,IL13,IL4,IL6,LIPE,TNF	1247 (17)
MAPKAPK2	-5.499	kinase	Activated	2.22	0.00271	ARG1,CEBPD,CXCL8,DDIT3,HSPA5,HSPB6,IL13,IL1B,IL4,IL6,IRF3,LTA,MARCO,MMP9,MRC1,NFKBIA,PLA1A,PLAU,STAT5A,TNF,TOP2A,TSC22D1	1337 (17)
IL37		cytokine		-1.789	0.00155	BMP2,CSF1,CSF3,CXCL8,IFNG,IL1B,IL1RAPL1,IL6,TNF	804 (15)
spermine		chemical - endogenous mammalian		-1.67	0.00155	IGFBP2,IL1B,IL6,ITGB2,OAZ1,RUNX2,SAT1,TLR2,TNF	1090 (21)
C-miR146a		chemical reagent	Inhibited	-2.97	0.00155	IL1B,IL6,IRAK1,MYD88,NFKB1,NFKB2,TNF,TRAF3,TRAF6	811 (10)
PRKCB	1.619	kinase	Activated	2.037	0.00288	ADRB1,APP,ATP6V1C1,BAX,CD40,CD83,CDKN1A,CLCN7,CYCS,FASN,FN1,IL6,IRS2,MMP9,MYLPF,NOS2,NR3C2,PPARGC1A,PRKCB,PRKCD,PTGS2,RELB,SERPINE1,TCIRG1,TGFB1,TGFBR2,UCP1	885 (18)
ATF4	0.459	transcription regulator		1.407	0.00157	ANKRD1,APOE,ARHGAP23,ASNS,ATF6,ATXN1,BCL11A,CA9,CALR,CAST,CDC42EP1,CDKN1A,CDKN2A,CHAC1,COL4A2,CPOX,CPT1A,CTH,CXCL8,DDIT3,EIF2S2,ERO1A,FAM102A,FASN,FN1,FUT7,FYN,GADD45A,GRB10,HERPUD1,HSP90B1,HSPA5,HYOU1,IGFBP2,IGFBP5,IL6,JAG1,KLF4,KLF9,LGALS3,MGST1,MID1IP1,MITF,MT2A,NAPB,NDRG1,NUPR1,OSMR,PCK1,PCK2,PENK,PHGDH,PPARG,PRKN,PTGS2,PTX3,PYCR1,RBPJ,SFXN5,SH3BP2,SHMT2,SLC38A3,SLC7A11,SLC7A3,STAT3,STC2,TBC1…	1517 (19)
IL27		cytokine	Activated	2.915	0.00158	APOL1,B2M,CCND2,CCND3,CD63,CD74,CEBPD,CXCL11,CXCL8,EGR2,EOMES,FAS,FOXP3,GADD45G,HPGD,ID2,IFNG,IL12RB2,IL13,IL1B,IL21,IL4,IL6,IRF1,MRC1,NOS2,PTGS2,RORC,SOCS1,SOCS3,STAT1,STAT2,TAP1,TBX21,TNF,TNFSF10,TNFSF11,TNFSF13B,TNFSF18	968 (14)
APC		enzyme		-0.248	0.00161	ADGRV1,B2M,BIRC5,BTC,CCND2,CD44,CDH1,CDKN1A,CLDN7,COL12A1,CXCL12,CXCR2,DHRS9,EGFR,EPCAM,EPHB3,ESRP1,FABP2,GLI1,GLI2,GLUL,HAMP,HIF1A,ID1,ID2,IGFBP5,IL6,ITGA2,ITGB3,JAG1,KLF4,LCK,MEP1A,MMP9,NOS2,NOTCH1,OAT,OCLN,PARD3,PCDH15,PDK2,PDK4,PLA2G4A,PPARA,PRKCB,PTGS1,PTGS2,SNAI1,SPP1,SUCLG1,THBS1,TIAM1,TIGAR,TJP1,TNF,TNFSF11,VEGFA	1627 (23)
TAF4	0.529	transcription regulator		-1.068	0.00162	ABL2,AR,BDNF,CDH1,DDIT3,DRD2,EGFR,EPGN,FMOD,GAS1,GAS2,GTF2A1,HBEGF,ID2,ITGA6,KLF4,KLF5,LRRC15,LUM,MAFF,MMP13,MSX2,PBK,PDGFC,PENK,PPARGC1A,PTN,RUNX1,SCUBE1,SPP1,TAF13,TGFB1,TGFB3,TGM1,THBS1,VAV3,WNT9A,WWC1	703 (7)
Tcf7		transcription regulator	Inhibited	-3.106	0.00164	ADAMTS6,AGPAT5,ARHGAP20,ARHGEF12,ARNTL,ATP6V0A1,BACH1,BCL2,BMPR2,C3orf70,CAPN3,CCR9,CD27,CD83,CDK1,CEPT1,CHCHD10,CISH,CPE,CXCR3,EGR2,ENO2,EOMES,ETNK1,FYN,GEM,GGT1,GNAO1,GPA33,GPD1L,GZMA,HIF1A,ID2,IFNG,IFT80,IGF1R,IL21R,IL34,IL4,IL7R,INPP5D,IRF4,KIF11,KIT,KLF6,LYN,LYSMD2,MAPK12,MAPKAPK2,MBOAT1,MCAM,MMP25,MYD88,NFKB1,NRN1,NTN4,NUPR1,OSBPL3,P4HB,PAPSS2,PENK,PI4K2A,PLAG1,PLTP,PPARG,REL,RORC,RRAGD,SH3…	1609 (16)
CXCL8	2.672	cytokine		0.9	0.00165	ACKR3,ACTA2,ANXA1,AR,BAX,BCL2,CD44,CD74,CDKN2A,COL12A1,CPE,CXCL8,CXCR2,F3,FAS,GFPT1,HAS1,IL1B,ITGA5,ITGB2,KLF4,KRT5,LGALS3,MAPK12,MMP9,MYO1E,NFKBIA,NOX1,OCLN,PCDH1,PTGS2,SLC2A3,SOCS1,TJP2,TNF,TP63,VEGFA	1743 (20)
ATP-gamma-S		chemical reagent		-0.513	0.00167	CD109,CD40,CD83,CREM,CSF1,CSF1R,CXCL8,CXCR4,FOXO3,IL15,IL16,IL6,IL7R,IRF4,MMP9,MPEG1,NCF2,PRDX2,PTGS2,SLC29A1,TGFA,THBS1,TNF,TRH	1171 (14)
JAK1/2		group		0	0.00167	BAIAP2,CA12,CAMKV,CD74,GDA,IL6,IRF1,IRF7,ISG15,KCNF1,LHX2,LMO7,NOS2,NPTXR,PDE2A,PSD,PSMB9,PTK2B,RGS14,RSAD2,RSPO2,SLC17A7,TBR1,TNF	1209 (15)
LPL	-1.207	enzyme		0.627	0.00167	ADIPOQ,BCL2,CPT1A,CSF1,CXCL8,FABP3,FOXO3,IL1B,IL6,IRS1,IRS2,LIPE,MYL2,PDK4,PNPLA2,PPARA,PPARG,PPARGC1A,SLC27A1,SLC2A1,TGFB1,THBS1,TNF,VEGFA	1312 (21)
aldosterone		chemical - endogenous mammalian		0.553	0.00168	ACE,ADIPOQ,ADM,AKT1,AQP4,ATP1A1,ATP1B1,BDNF,BMP2,CEBPA,CXCL8,CYBA,CYBB,DAXX,EGFR,ERGIC1,FKBP1A,FN1,HHIP,HSPA5,IFNG,IGF1R,IL11,IL16,IL6,INA,IRS1,IRS2,KCNJ10,KCNMA1,KDR,LEP,LGALS3,MLLT3,NCF1,NCF2,NDRG2,NFKBIA,NOS2,NOX1,NR3C2,PER1,PGF,PIK3CD,PPARG,PPARGC1A,PTGDS,PTGS1,PTGS2,RGS2,RIPOR2,SERPINE1,SPP1,TGFB1,TNF,ZBTB16	1562 (20)
ARID1A	-0.225	transcription regulator		-1.287	0.00168	ACTA2,ALPL,ANXA1,BCL2,BMP4,CCNB2,CDH1,CDKN1A,CKM,CXCL8,DLL4,EPCAM,ERBB3,FGFBP1,FN1,FZD5,HS3ST4,IL1B,IRS2,ITGA6,ITGB4,KLF4,KRT5,KRT8,LGR6,MEF2C,MYBL2,NTSR1,PIK3IP1,SNAI1,TCF7L2,TP63,WNT3,WNT5A,WNT6,ZFPM2	1777 (22)
INPP5D	1.94	phosphatase		-1.106	0.00171	ACTA2,ARG1,CCND2,CCND3,CXCL8,FAS,FOXP3,HAMP,IFNG,IL4,IL6,IRAK3,MITF,SELP,SNAI1,TNF	1455 (18)
SETDB1	0.745	enzyme			0.00171	ANGPT2,CADM2,CNTN4,EPS8,GPM6A,GRIN2A,ID2,IL15,KCND2,MCPH1,MMP13,PIK3C2G,PTPRZ1,ROBO2,STAT3,STYK1
lisinopril		biologic drug		-0.799	0.00171	ACE,CAST,CYBB,IL13,IL1B,ITGB2,KDR,MMP9,MYH4,MYLPF,NOS2,PYGM,TGFB1,TNF,TNNI2,VEGFA	826 (15)
FOXN4	-2.301	transcription regulator		-1.342	0.00979	DLL4,NEUROD1,NEUROD4,NR4A2,PROX1
PRNP	-2.37	other		-0.715	0.00172	ADAM8,APOE,APP,BAX,BCL2,CASP9,CD44,CDKN2A,CTSD,DKK1,EPS8,FST,HSP90B1,HSPA5,HSPA8,ID2,IFNG,IGF1R,IGF2,IL1B,IL6,IRS1,LRP1,NFKBIA,NOS2,NOTCH1,PDCD6,PDIA3,PRNP,SNAP25,SYP,TCF7,TCF7L1,TCF7L2,TNF	1607 (21)
CLEC4G		other	Inhibited	-3.06	0.00172	ARG1,BMP2,CDK6,CSF1,CSF3,FLT3,GAS1,GFI1B,HBEGF,IFNG,IGF2,IL11,IL1B,IL6,MFGE8,NOS2,NOTCH3,NRARP,PDGFD,TBX21,TGFB1,TGFB3,THBS4,TNF,VEGFA
HSPA5	2.346	enzyme	Inhibited	-2.099	0.00172	ACLY,APP,ATF6,BAX,BCL2,BIRC5,CDH1,CPT1A,DDIT3,EGFR,EIF2A,FASN,HADHA,HSP90B1,HSPA5,HSPA8,IDI1,IL6,ISG15,MAG,MBP,NQO1,P4HB,PLP1,WASF3	1312 (20)
trinitrobenzenesulfonic acid		chemical reagent	Activated	2.118	0.00172	ADAM8,CD44,CSF3,IFNG,IL13,IL15,IL1B,IL4,IL6,LUM,MMP13,MMP9,NCF4,NOS2,NR0B2,NR1H4,PTGDS,PTGS1,PTGS2,PTX3,SOCS3,TAC1,TBX21,TGFB1,TNF	1426 (19)
COPS5	0.778	transcription regulator		0.945	0.00174	ADCY6,ADRM1,AK1,AMD1,AURKB,BAX,BIRC5,BUB1,CCNA2,CCND3,CCNF,CD81,CD82,CDC20,CDKN1A,CEBPA,CENPF,CENPH,CTSD,DBF4,DCK,DCXR,DDX39A,DEF6,DEPDC1,DLGAP5,DSCC1,DTYMK,EPHA2,EPS8L2,ESPL1,FBXO5,FCER1G,FGF13,GINS1,GSDME,GUK1,HIF1A,HMGA1,HMGB2,HMMR,HMOX1,HSPA4L,IL6,INHBB,IRAK1,KIF11,KIF15,KIF22,KIF23,LBR,LDHB,LMNB1,MAD2L1,MARCKS,MCM2,MCM5,MCM6,MKI67,MKNK2,MT2A,MYBL2,NDC80,NEK2,PBK,PCNA,PDE4B,PDE6G,PHF5A,PHLDA3…	1670 (25)
3M-001		chemical drug	Activated	2.407	0.00175	BCL2,CD40,CD83,CXCL8,IFNG,IL1B,IL6,ISG15,MYD88,PTGS2,STAT1,TNF	421 (7)
CD200		other		-1.028	0.00175	CTSK,FOXP3,IFNG,IL1B,IL6,MET,MRC1,MYF5,NOS2,PAX3,TLR2,TNF	1335 (19)
SEL1L	0.473	other	Inhibited	-2.164	0.00175	DDIT3,DNAJB11,DNAJC3,EDEM1,HERPUD1,HES5,HSPA5,NOTCH1,OLIG2,PAX6,RHEB,TIMP2	481 (6)
VIM	-1.266	other		1.528	0.00175	CDH1,F3,IL4,ITGB1,ITGB4,KCNJ10,LFNG,MFNG,NOTCH1,PLAU,RAB25,TGFB1	983 (18)
KRT17		other		1.732	0.00175	AIRE,CSF3,CXCR2,IL13,IL15,IL1B,IL4,IL6,MMP13,MMP9,SPP1,TNF
coenzyme Q10		chemical drug	Inhibited	-2.383	0.00175	BAX,BCL2,GRIN1,GRIN2A,HMOX1,IL15,IL1B,IL6,MMP13,NOS2,PLCB3,PPARA	1150 (19)
CLEC11A	0.566	growth factor		0.638	0.00176	ALDOA,ALOX5,ALPL,ANXA1,BCL2,BIRC5,CAP1,CD74,CXCL12,EGR2,FHL2,GNB2,IL13,IL1B,LDHA,LTB4R,LTB4R2,NFKB1,RUNX2,SPI1,STAT4,TAC1,TKT,TNF,TSC22D1,ZYX	1206 (16)
plicamycin		chemical drug		-1.254	0.00176	AFAP1L1,ATP7A,CA9,CAMK1G,CDKN1A,CYBRD1,DNM1,EGFR,EPS8,F3,FASN,FBXW7,FOXM1,FOXO3,FYN,GNAI2,GPD1,HDAC4,HIF1A,HMOX1,HSD11B2,ID1,KDR,MAOA,MET,MST1R,MYH14,NGFR,OLFM1,PLXDC1,PRKCD,PROM1,PTDSS1,RASL11B,ROR1,SEMA7A,SERPINE1,SERPINE2,SNAP25,SOCS3,STX1A,TGFBR2,TP73,TYMP,WNT9A,WWC1,XYLT1	1724 (22)
KDM8	0.608	enzyme		0.489	0.00177	ACACA,ACLY,ALDOA,CCNA1,CTSK,ENO1,ENO2,ETV1,FASN,FBP1,G6PD,GGT1,GSR,HERPUD1,ID1,LDHA,LRRC31,LUZP2,MCM3,MCM4,MCM5,NSD2,PC,PCK2,PDHA1,PDK4,PGD,PKIB,PKM,PRPS1,SLC2A1,VEGFA,WNT5A	1201 (11)
BCL11A	-1.758	transcription regulator		-1.96	0.00979	BCL2,GADD45A,ITGA6,MBNL1,TBR1
PTGES	-0.503	enzyme		1.658	0.00178	ANXA1,ANXA2,BIRC5,CDH1,CDKN1A,CXCL14,CYBA,CYBB,ERBB3,IFNG,IL1B,IL6,ITGA6,ITGB4,MMP9,NCF1,NOS1,NOS2,NOX1,PPA1,PPARG,PTGS2,RHOA,SERPINE1,TNF,TRAF1,VPS72	1494 (22)
3-nitropropionic acid		chemical toxicant		-0.602	0.00178	APP,ATP1B1,ATP6V1B2,ATP6V1C1,ATP6V1G1,BAX,BCL2,BDNF,COX6B1,DRAM1,ENO2,FOXO3,GPI,GYG1,LDHA,LDHB,MMP9,NGFR,NOS1,NPM1,NQO1,PC,PENK,SLC7A11,SQSTM1,TAC1,TPI1	1571 (21)
ZNF217	0.904	transcription regulator		0.804	0.00179	ADM,AGR2,ANK3,ATP10D,CDKN2B,CENPK,COL8A1,DPP6,EOMES,ERBB3,FRK,GAD1,HAPLN1,IGDCC3,LMO3,MYO1B,NEFL,NLGN1,NMNAT2,NMU,NRXN3,OLIG2,PAX6,PKP2,RAB22A,RCAN1,RGS20,SEMA3A,SLC6A15,SOCS2,ST6GAL1,WNT5B
allopurinol		chemical drug		0.475	0.0018	ANXA1,ANXA2,ASNS,ATP6AP2,BDNF,CD44,CDCP1,EFEMP2,F3,FABP1,FBLIM1,GCGR,GPNMB,HMOX1,IGFBP1,IL1B,IRAK1,ITGB4,LGALS3,LXN,MCM3,MRC1,PLA1A,PSMB8,PTGS2,SLC2A1,SLC9A3,SPP1,TMSB10/TMSB4X,TUBB,UPP1	1522 (17)
GSTO1	-0.801	enzyme		-0.239	0.0018	CAMK2D,CD109,CD9,CHAC1,CTSD,DUSP4,F3,FUT8,IRF9,LAMA5,LMO7,MALT1,MTUS1,NECTIN3,NPDC1,NPTXR,NR4A2,PARM1,PBX1,PDE4B,PDLIM5,PKIB,SAT1,SEMA3A,SLC2A1,SOX4,SRGAP1,STAT1,TGFA,THBS1,TIAM1
ITK	1.549	kinase		1.063	0.0018	ARL4D,BAD,BAX,CD44,CXCL8,DENND4A,EHD4,EOMES,FAS,FCER1G,FOXP3,HIF1A,IFNG,IL10RA,IL13,IL21,IL4,LPAR6,LYN,MYO1F,PRKCB,SLC2A1,SPRY2,STAT4,STYK1,TBX21,TF,TIRAP,TNF,TNFSF10,ZBTB16	1528 (19)
PIM1	-0.452	kinase		1.228	0.0018	AKT1,ATP2A2,BCL2,CCNA1,CCNB1,CCND2,CCND3,CD44,CDKN1A,CDKN2A,EPHA2,ERBB3,GLB1,ID2,IFNG,IGF1R,IGFBP5,IL12RB2,IL6,INSR,MET,NKX3-1,PPARGC1A,SOCS1,STAT4,TBX21,TNFRSF18,VCP	1527 (24)
Sn50 peptide		chemical toxicant	Inhibited	-2.076	0.0018	APOE,BAX,BCL2,BIRC2,BIRC5,CXCL8,DRD2,FAS,GNAI2,HMOX1,IFNG,IL15,IL1B,IL4,IL6,MMP9,NOS2,OPRD1,PPARG,PTGDS,PTGS2,SERPINE1,SLC1A2,SNAI1,TNF,TNFRSF21,TNFSF10,TYMP	1504 (15)
WNT3A	-2.747	cytokine		-1.826	0.0018	ACADL,ACADS,ACTA2,ADM2,ALPL,ANGPT1,APP,AQP3,ARHGAP18,ATF6,ATP1B1,BCL2,BCL2L11,BDNF,BGN,BMP2,BMP4,CALR,CCND2,CD44,CEBPA,CFD,COL11A2,COL2A1,COX5A,CPT1B,CPT2,CTH,CXCL12,CYC1,DCLK1,DCUN1D3,DKK1,DNAJC6,DVL1,ECRG4,EGR2,EN1,EOMES,EPAS1,ERBB3,ESRRB,FHL2,FHOD3,FMOD,FN1,FOXM1,FOXQ1,GADD45G,GAS1,GFI1B,GGT5,GLI1,GPA33,GPNMB,HHIP,ID1,IGF2BP1,IGFBP5,IL1B,IL6,IRS1,IRS2,IRX3,JAG1,KDR,KIT,KITLG,KLF4,MAB21L1,MEF2C…	1577 (20)
FOSL1	-0.299	transcription regulator		-1.038	0.00181	ADM,ANKRD1,BDNF,CD44,CDKN2A,CSF3,CXCL8,DOCK9,EGR2,EHD1,HAMP,HPGD,IL1B,IL4,IL6,MAP1B,MET,MMP13,MMP9,MT2A,PLAU,RUNX2,SEMA6D,SERPINE1,SERPINE2,SNAI1,TF,THBS1,TNF,YAP1	1308 (19)
CFTR	1.316	ion channel		-1.561	0.00181	ASNS,BLNK,CA4,CFH,CXCL8,EPHX2,FABP2,FADS2,FAS,GSR,HADH,HPGD,IDI1,IL1B,IL6,ITPR1,KCNJ1,NFKB1,NFKBIA,NFKBIZ,NOS2,PTGS2,SAA1,SLC27A2,SLC37A4,SLC7A8,SLC9A3,SOCS3,STAT1,TNF	1415 (23)
SMARCC2	1.026	transcription regulator			0.00979	CKM,IFNG,KDR,SMARCE1,TBX21
GDNF	-0.247	growth factor		-0.233	0.00181	ACTB,AR,BDNF,CALB2,CTSB,DPYSL2,DRD2,EEF2,EGR2,FN1,GATA2,GFAP,GFRA1,GNB1,GRIN1,HSD11B2,HTR2A,ITGA6,KIT,MMP13,NRN1,PAX6,PDYN,PENK,PRKACA,SOX10,TAC1,TNF,VASP	1600 (20)
SIX4	-1.57	transcription regulator			0.00979	ALDOA,DEPTOR,MET,MYF5,YAP1
STAT5a/b		group		1.39	0.00182	AKT1,ARG1,BCL2,BCL2L11,CAVIN2,CCND2,CDC42EP5,CDKN1A,CDKN2A,CISH,DUSP2,F2RL2,FCER1G,FOXP3,GATA2,GFI1B,GNAZ,ID2,IDI1,IFNG,IL13,IL4,IRAG2,IRF1,LCP2,LEPR,MEF2C,MMD,MYD88,MYOM1,PARVB,PAX5,PCK1,PDE4B,PIM2,PROX1,PTGS2,RAD51,SLC2A3,SOCS1,SOCS3,STK17B,TLR2,TNNI1,UGP2,WDR3	1048 (16)
ADORA2A	1.109	G-protein coupled receptor	Inhibited	-2.499	0.00183	ALDOC,APP,ATP1A3,ATP2A2,ATP2B1,ATP2B3,ATP6AP1,ATP6V1B2,B4GALT3,BDNF,CAMKV,CD28,CD81,CENPX,CKB,CSF1R,DGKZ,EEF2,EGR2,EIF2S2,GABRB3,GLI1,GNG7,GPI,HHIP,HIF1A,HMOX1,IFNG,IL4,IL6,KIF5A,MMP9,NAPB,NFKBIA,NOS2,NR4A2,NR4A3,OCLN,P4HB,PCSK1,PDYN,PEA15,PENK,PGAM1,PPARGC1A,PTGS2,RAB3A,SSRP1,STK38,SYT11,TGFB1,TJP1,TNF,VEGFA	1404 (18)
Alpha catenin		group	Inhibited	-2.589	0.00189	ADAM8,BCL3,BGN,COL15A1,CTSB,CXCL12,DKK1,EPGN,EPHA3,FMNL2,FSTL1,IGF2,IGFBP1,IGFBP2,IGFBP6,IL1B,IL2RG,IL6,IL6ST,IRF1,ITGA5,LAMA4,LUM,LYN,MMP13,MMP23B,MMP9,NFKBIA,NFKBIZ,NKD1,PDGFRA,PLAU,PTGS2,PTX3,RELB,RHOC,RHOJ,SAA1,SNAI1,SOCS3,TNF,TNFAIP2,WIPF1,ZEB2,ZYX	1338 (18)
NOTCH3	-2.147	transcription regulator		-0.542	0.0101	ACTA2,APOD,ARHGEF4,BCL2,BIRC5,CDH1,CDKN1A,DLGAP5,EPAS1,FABP7,FN1,FOXP3,HES5,ID1,KDR,MMP9,MYH11,NOS2,NOTCH1,NRARP,PBX1,PRKCQ,PROM1,PTX3,RGS5,SMTN,VEGFA
staurosporine		chemical drug		0.487	0.00189	ANXA5,APP,BAD,BCL2,CA2,CD28,CDKN1A,CKM,CSF3R,CXCL8,CYP1A1,DFFB,EGFR,ERBB3,FAS,GATA2,HMOX1,IGF1R,IGF2,IGFBP1,IGFBP5,IL1B,IL6,INHBB,ISG15,ITGB2,ITGB3,MMP13,MMP9,NCF1,NOS2,NQO1,NR3C2,PCK1,PINK1,PLAU,PRDX1,PTGS2,RCAN1,S1PR1,SERPINE1,STAT4,TGFBR3,TK1,VEGFA	1711 (20)
CD4		transmembrane receptor		0.648	0.00195	BAX,BCL2,CD79A,F3,FAS,HIF1A,IFNG,IL15,IL4,ITGAE,JAK3,LCK,NOS2,TAC1,TBX21,TNF,TNFSF10	1149 (23)
VTN	-5.817	other		0.708	0.00195	BCL2,CDKN1A,EFNB2,F3,IL1B,IRF8,IRF9,IRS1,ITGA4,ITGA5,ITGB1,MMP9,PLAU,PTGS2,RUNX2,SERPINE1,TNF	1118 (16)
paricalcitol		chemical drug		-1.958	0.00195	ATP6AP2,BCL2,BMP2,F2RL1,F3,FN1,IFNG,IL1B,NOS2,PCNA,PTGER4,PTGS2,PTH,TF,TFPI,TGFB1,TNF	948 (14)
N-acetylmuramyl-L-alanyl-D-isoglutamine		chemical - endogenous non-mammalian	Activated	2.523	0.00195	CARD9,CD40,CXCL11,CXCL8,IL13,IL1B,IL6,ITGB2,ITGB3,MMP9,NFKBIA,NOD2,PTGS2,SNAI1,TNF,TNFSF11,WNT3A	886 (15)
TBXT	2.88	transcription regulator		-1.673	0.0112	ALCAM,CD151,CD44,COL2A1,CXCL11,DUSP8,FGF8,FMOD,GRB2,HAPLN1,ITGA3,KDR,MITF,SOX6
PBX1	-1.956	transcription regulator		1.344	0.0116	AMD1,ANGPT2,CDH1,CDKN1A,CDKN2B,CYBB,ETV1,FABP7,MMP9,NCF2,PAX3,PLAU,STAT3,TCF7L2,VCP
CAV1	0.323	transmembrane receptor		-0.323	0.00197	ADGRG2,AKT1,ARG1,BCL2L11,BLOC1S6,CD276,CDH1,CDKN1A,CDKN2A,CLDN7,CSF1R,CTSD,FAS,FN1,GIPC2,GRIN2A,GRM1,HGF,HMOX1,HSD17B12,HSPA8,ID1,IFNG,IL6,INHBA,INHBB,INSR,KDR,KRT8,LEP,NEDD4L,NOS2,NOTCH1,NPM1,NQO1,NR3C2,OCLN,OSBPL7,PCNA,PDK2,PLA2G4A,PRLR,PROM1,SERPINE1,SKIL,SLC2A3,SLC5A5,SLC7A2,SMAD6,SNAI1,ST6GAL1,TFPI,THBS1,TJP1,TJP2,TNF,TNFRSF1A,WFDC2,WNT6	1595 (19)
acetaminophen		chemical drug	Activated	2.143	0.002	ABCB6,ACOT7,ACOT8,ACTB,ALPI,BCL2,CASP8,CAST,CDKN1A,CXCR3,CYP1B1,DDIT3,FABP1,FAS,FECH,FLT4,FTH1,GADD45A,GCLM,GGT1,GHR,GLRX,GLS,GLUD1,GLUL,GSR,HIF1A,HMOX1,HSPA5,HSPD1,IFNG,IGF1R,IGFBP1,IL1B,IL6,IRS1,ITGB1,KDR,LCAT,MGST1,NDRG2,NGFR,NOS2,NQO1,NR0B1,NR1H4,PCNA,PGD,PNPLA2,PPARG,PRDX1,PRDX6,PRKCB,PRKN,PTGS2,SELENOP,SLC27A2,SLC7A11,SNX1,SOCS3,SSTR3,TF,TKT,TNF,TTR,TUBB,TXN,UGDH,VEGFA,YWHAZ	1585 (19)
vancomycin		biologic drug		-0.098	0.00201	ACTA2,ADRB1,AGMO,AGPAT3,AK1,ALCAM,ANXA1,ANXA2,APOD,ARPC3,ASNS,BACH1,BLNK,BMP1,BMP4,BMP7,C1QA,C1QB,CD44,CD63,CD82,CD9,CDCP1,CMPK2,CSF1,CTSB,EFEMP2,FBLIM1,FTH1,GCGR,GFRA4,GMFB,GPM6A,GPNMB,GRM1,HMOX1,IFNG,IGFBP1,IGFBP5,IL10RA,IL1B,IL6,ITGB4,LGALS3,LXN,MCM3,MCOLN1,MRC1,MYO1B,NAV2,NOS2,NRIP1,PA2G4,PLA1A,PRKCD,PSMB8,PTGDS,PTPRZ1,RHOA,RTN4,SEC22B,SLC7A8,SOCS2,SOD3,SOX4,SPIRE1,SPP1,STAT3,SYNJ1,TJP1,TMSB1…	1631 (24)
DSCAM	-4.031	other	Inhibited	-2.897	0.00202	ARHGAP4,CEBPA,CNTN1,DAB1,EFNA3,EFNB3,ELMO1,FRK,GABRD,GADD45G,GRIN3B,GSN,IRS1,JAK3,KCND3,KCNJ4,KCNK6,KLF4,KLF9,L1CAM,LHX2,MAPT,MICALL2,MYT1,NGEF,NOS1,NOTCH3,NRCAM,NTF3,NTN4,NTNG2,PAX2,PAX5,PLD1,PLXNC1,PRKCB,RGMA,ROBO2,SEMA3E,SEMA7A,SFRP1,SYNGR3,TAC1
TLR9	4.316	transmembrane receptor	Activated	4.162	0.00206	ACOD1,AKT1,ARG2,BCL2,CAST,CCNA2,CCNB1,CD27,CD40,CD83,CISH,CSF1,CSF3,CTH,CXCL8,FAS,HMOX1,IFI35,IFNG,IL10RA,IL1B,IL21R,IL4,IL6,IRF1,IRF4,IRF7,IRF9,ISG15,LTA,MX2,MYD88,NFKBIZ,NOS2,NR0B2,NR1H4,PTGS2,RSAD2,SERPINE1,SGMS2,SGPL1,SMPD1,SMPD2,SOCS1,SOCS3,SPTLC2,STAT1,STAT2,STYK1,TBX21,TGFB1,TNF,TNFRSF1B,TNFSF10,TNFSF13B,UGCG,USP18,ZAP70	866 (16)
mir-155		microRNA		-0.035	0.00207	ACTA2,ALDOA,ANXA2,ARG1,ARG2,BCL2,CDKN1A,CEBPA,CSF3,CXCL8,EGFR,FOXO3,GPI,HIF1A,HMOX1,IFNG,IL13,IL1B,IL4,IL6,INPP5D,IRAK3,IRF4,IRF7,IRF8,IRF9,JARID2,MRC1,MYD88,NOS2,PDCD4,PELI1,PGAM1,PKM,PPARG,PTGS2,RHEB,RIPK1,RORA,S1PR1,SERPINE1,SLC2A6,SNAI1,SOCS1,SOCS3,SPI1,STAT1,STAT3,TGFB1,TNF,YWHAZ	1072 (16)
FOXO4	-0.96	transcription regulator	Inhibited	-2.877	0.00207	ACACA,ACLY,ANGPT1,ANXA3,BCL2L11,BNIP3,C1QA,CASP8,CCND2,CDKN1A,CDKN2B,CERS4,COL4A1,COL4A2,DNAJC3,EDNRB,ELOVL5,ELOVL6,FASN,FLNB,FLT4,FMOD,FYN,GADD45A,HIF1A,HSP90B1,HSPA5,IDI1,IGFBP1,ITGB2,JAG1,LCP2,MAFA,MMP9,NRP2,OVOL1,PDIA4,PRCP,PRKCD,PSMD11,PTGS1,PTPRB,RUNX2,SERPINB1,SERPINE1,SESN3,SLC2A1,SPTLC2,TGFB1,VEGFA,ZFAND5	1473 (22)
PSEN2	1.577	peptidase		0.022	0.00209	ACTB,ANXA5,ANXA6,APP,ARHGDIG,ATP2A2,ATP6V0D1,BAX,BCL2,C1QA,C1QB,CAP1,CD74,CD9,COX5A,COX7A2,CTSC,CTSS,CTSZ,DBP,DLL1,EGFR,FBXW7,FOXO3,GFAP,GNB1,HES5,HESX1,IGF1R,IL6,INSR,KCNAB2,MBP,NDUFS8,NOTCH1,PDGFRA,PRC1,PSEN2,PSTPIP1,PTGS2,PTPRF,STAB1	1422 (20)
PPARD	-0.877	ligand-dependent nuclear receptor		-0.803	0.0021	ACACA,ACADL,ACTA2,ACY1,ADORA2A,APOE,AQP3,AQP7,ARG1,BCL2,BIRC5,C1QA,C1QB,C1QC,CCND2,CDK1,CERS3,CPT1A,CPT1B,CPT2,CXCL8,CYB561A3,ENO1,FABP1,FABP3,FABP7,FAM131C,FASN,FBP1,FN1,GHR,GOT2,GPD1,HSD11B2,IFNG,IGFBP1,IGFBP2,IGFBP6,IL13RA2,IL1B,IL6,ILK,KYAT1,LDHA,LDHB,LIPE,LPIN2,MAPK1,MFGE8,MMD2,MMP9,MPEG1,MRC1,NOS2,NR4A2,NR4A3,OAF,PCNA,PCYOX1,PDE4C,PDK4,PER3,PKLR,PKM,PLIN2,PLP1,PNPLA2,PPARG,PPARGC1A,PRKAG3,P…	1233 (21)
CSF		group	Activated	3.3	0.00216	APP,CXCR2,GPR84,IL10RA,IL1B,IL2RG,IL6ST,IRAK3,NFKB1,PPARG,SERPINE1,SOCS3,SPINT2,TNF,TNFRSF9,TNIP1,TRAF1,TRAF3	389 (7)
CASP1		peptidase		1.654	0.00216	ACACA,ACTA2,CDH1,CSF3,DFFB,FASN,IFNG,IL1B,IL4,IL6,KDR,NOS2,PPARA,PPARG,PTGS2,RIPK1,RIPK3,TNF	1172 (17)
COL5A1	0.383	other		-1.083	0.00216	ACTA2,APOE,CALR,COL11A1,COL12A1,COL8A1,CTSC,CTSD,FBLN5,FN1,ITGB1,ITGB3,LGALS3,LOXL1,LOXL2,PKM,PLOD3,TF
potassium chloride		chemical drug		-1.631	0.00216	AATK,ATP1A1,ATP1B1,ATP2B1,ATP2B2,ATP2B3,BCL2L11,BDNF,CALB1,CALR,CASP7,CDK1,DDIT3,EGR2,FGFR2,GABRD,GRIN2A,HERPUD1,HSP90B1,HSPA5,ID1,IGFBP1,IGFBP5,IL1B,MEF2C,NOS1,NPAS4,NR4A2,NR4A3,PDCD4,PDIA3,PDIA4,PDYN,PIM3,PTGS2,RYR2,SLC7A3,SLC8A2,SPP1,TP73,UNC5B	1537 (22)
RHOA	1.944	enzyme	Activated	2.327	0.00223	ACTA2,ANLN,BAX,BCL2,CCNB1,CDH1,CDKN1A,CDKN2A,CDKN2B,CTSD,CXCL11,CXCL8,ECT2,FAS,FN1,HSPD1,IL1B,IL6,IRF1,ITGB1,MMP13,MMP14,MMP9,MYLPF,NFKB1,NOS2,OCLN,PDHA1,PIK3CG,PLAU,PPARA,PRKG1,PRLR,RHOA,RHOC,RND3,RUNX2,STAT3,TG,TGFB1	1300 (19)
FHL2	-1.801	transcription regulator		-1.305	0.0119	ACTA2,ARG1,BCL2L11,CTSD,CXCL12,CXCL8,FHL2,IFNG,IL13,IL4,MITF,MSX2,NOS2,OCLN,S1PR1,SPP1,TGFB1,TJP1,TNF,WNT5A
thapsigargin		chemical toxicant	Activated	3.478	0.00227	ACADL,ADCY1,ADIPOQ,ADIPOR2,AR,ASNS,ATF6,ATP2A2,AVP,BAX,BDNF,BIRC2,CA9,CALR,CAPN5,CAPN7,CD83,CDKN1A,CEBPA,CHAC1,COL2A1,CPT1A,CREB3L1,CREB3L2,CREM,CSK,CXCL8,DDIT3,DERL2,DIO2,DNAJB9,EDEM1,EGR2,EIF2A,ENTPD6,ERO1B,FN1,GADD45A,HAMP,HAPLN1,HERPUD1,HIF1A,HMOX1,HSP90B1,HSPA5,IL1B,IL6,INSR,ITGA4,ITGB2,KLF4,LIFR,MAPK10,MEF2C,MET,MMP9,NEDD4L,NFKBIA,NGF,NOS2,NPAS4,NR0B2,NR4A3,PAWR,PCK2,PCNA,PLA2G6,PRNP,PTPN6,…	1274 (15)
Fibrin		complex		-0.239	0.00228	ACTA2,CDH1,COL2A1,CXCL8,F3,FN1,GFAP,IL6,KDR,MYF5,NGFR,PLAU,SERPINE1	667 (14)
EIF4G2	0.525	translation regulator	Activated	2.331	0.00228	ACTB,CCND2,CDKN1A,CTSD,EGLN1,ESRRB,HIF1A,IGF2,KLF4,KLF5,PTGS2,SERPINE2,TBX3
STK4		kinase		0.963	0.00228	BCL2,BCL2L11,FAS,HAMP,IL15,IL1B,IL6,IL7R,NFKBIA,NOS2,SFTPB,TNF,YAP1	1198 (16)
SERPINE2	3.218	other	Inhibited	-2.198	0.00228	BDNF,CCL19,GLI1,IFNG,IL1B,IL21,IL4,IL6,ITGB2,LTA,MMP9,PTCH1,TNF	1250 (14)
SKI	-0.592	transcription regulator		-1.333	0.00228	ACTA2,CDH1,CDKN1A,CYP26A1,FAP,GLI1,MBP,MITF,MPZ,NRCAM,PAX3,SERPINE1,ZEB2	1431 (24)
STS	-1.591	enzyme		-0.218	0.00228	ACACA,ADIPOQ,CEBPD,IGFBP2,IL1B,IL6,IRS1,LIPE,NOS2,PNPLA2,PPARG,TNF,UCP1	1072 (15)
EML4-ALK		fusion gene/product	Activated	2.437	0.0023	ARF1,BAX,BCL2,BCL2L11,BIRC5,BMP2,CCNA1,CD44,CDH1,CDKN1A,CDKN2A,CXCL8,EGFR,ERBB3,FGF13,HIF1A,HIPK2,IGFBP1,IL4,IL6R,IRAK1,IRF1,IRF4,ITGB1,MAPK1,MET,MITF,NR0B1,OCLN,PDGFC,PPARG,RSU1,SERPINE1,SLC2A3,SOCS3,STAT3,STAT6,TGFB3,TLR2	974 (15)
XDH	-0.4	enzyme		1.058	0.00234	ABCG1,ACTA2,CEBPA,CXCL8,CXCR4,CYBB,F3,HIF1A,IL1B,INSR,MMP14,PLAU,PPARA,PPARG,SERPINE1,SLC2A1,SPP1,TIMP2,TNF	1224 (15)
propranolol		chemical drug		0.687	0.00234	ACE,ADIPOQ,APP,AQP4,ATP2A2,CYP1A1,DIO2,IL6,LEP,LEPR,MAOA,NFKBIA,NOS2,PPARGC1A,PTGS2,SELP,TNFSF11,UCP1,VEGFA	1352 (22)
TCF12	0.04	transcription regulator		0.166	0.00234	ACOT8,BLNK,CCR9,CDH1,CDK20,CDKN1A,CDKN2A,CDKN2B,CHRNA5,CSF1R,EPCAM,FLT3,FN1,GLUL,HADHA,ID2,IL10RA,IL13,IL21R,IL4,IL7R,IRF1,IRF4,ITGA4,ITGB7,KLF2,KLF6,KLF7,LCK,LDHA,NFKBIE,NGFR,NOTCH1,NOTCH3,NR4A3,PAX5,PPARG,PPIA,PTPN13,RORA,S1PR1,SEMA7A,SOX13,ST8SIA1,STK17B,VEGFA,XRCC6,ZBTB16	738 (10)
ETV5	-0.63	transcription regulator	Activated	2.208	0.00243	AGRN,ALCAM,BAX,CAVIN2,CDH1,CLDN7,CLIC5,COL4A3,CTNNA1,CXCL12,CXCR4,DPYSL2,FASN,FN1,FOXM1,ITGA5,ITGB1,LGALS3,LGI3,LMO7,MET,MID1IP1,MLC1,MMP14,MSN,NCAM2,NRCAM,PKP2,PKP3,SFTPB,SOAT1,SPP1,TINAGL1,TJP1,TJP2,TJP3,VEGFA	946 (13)
SMAD2	0.368	transcription regulator	Activated	2.408	0.00244	ACTA2,ACVR1C,ALPL,BCL2L11,BGN,BIRC5,CACNA1C,CACNA1D,CDH1,CDKN1A,CDKN2A,CDKN2B,CKS1B,COL2A1,CRISPLD2,ESM1,FGF8,FN1,FOXP3,GSC,HMOX1,IFNG,IL4,IL6,IL6R,INPP5D,ITGB1,MAFA,MET,MMP13,MMP9,MYF5,NET1,NEUROD1,PCLO,PTX3,RUNX2,S1PR1,S1PR4,SERPINE1,SFTPB,SKIL,SNAI1,SYT2,SYT9,THBS1,VEGFA	1195 (18)
KLF11	-0.246	transcription regulator		-1.675	0.00246	ACTA2,AKT1,BCL2,BMP7,CHRNA5,CHRNA6,CHRNB1,CHRNB3,CHRNB4,CPT1B,CPT2,CXCR4,DIO2,DRD2,DRD4,EGF,FABP3,HGF,IFNG,IL13,IL13RA2,IL1B,IL4,ILK,ITGA2,ITGA3,ITGB3,ITGB6,MMP13,MMP14,MMP9,NFKB1,PCK1,PCK2,PDK4,PLA2G4A,PLAU,PPARG,PPARGC1A,SERPINE1,SERPINH1,SMAD6,SNAI1,STAT1,STAT6,TGFB1,TGFB3,TGFBR2,THBS1,TIMP2,TIMP4,TNF,UCP1,VEGFA	919 (12)
OSMR	2.85	transmembrane receptor		0.928	0.00249	BAX,BCL2,BCL3,BIRC5,C15orf48,CISH,DHX58,FASN,IL6,IL6R,IL6ST,MMP13,OSMR,PHF11,PSMB9,SBNO2,SOCS1,SOCS3,STAT3,TNFSF11	993 (17)
CD274		enzyme		-1.725	0.00249	ACTA2,CD226,CHKA,CXCR3,CYLD,FANCL,FOXP3,IFNG,IL13,IL21,IL4,IL6,NOS2,PTGS2,RPS6KA2,RPS6KL1,STAT3,TGFB1,TNF,TNFSF10	934 (19)
HBEGF	-1.627	growth factor		1.69	0.0119	ALDOA,AR,BCL2,BMP2,CCND2,CDH1,CSF1R,CXCR4,EGFR,ITGB1,LDHA,MAPK1,MMP9,NES,NOS2,PDK4,PKM,PTGS2,TGFA,VEGFA
deferoxamine		chemical drug	Activated	2.737	0.0025	ADM,ALDOA,ANGPT2,ANGPT4,ANKRD22,ANXA2,APP,BACH1,BCL2,BDNF,BNIP3,CA9,CCNB1,CCND2,CCND3,CDH1,CDKN1A,CDKN2A,CXCL8,CYTH1,DDIT3,EGFR,EGLN1,EGLN3,ENO1,EPAS1,ESRRG,F13A1,F3,FASN,FECH,FIS1,GADD45A,GEM,GTPBP1,HIF1A,HMOX1,HSPA13,IFIT5,IGFBP2,IGFBP5,IL6,IREB2,ISCU,ITGB2,ITGB7,JAG2,KIT,LDHA,LEP,LY75,MFN1,MX2,NDRG1,NFKB1,NFKB2,NOS2,NR4A2,PFKFB1,PGK1,PIP5K1B,PKM,PLA2G4A,PPARG,PROM1,RSAD2,SERPINE1,SERPINE2,SHMT…	1466 (16)
hydrogen peroxide		chemical - endogenous mammalian		1.051	0.00253	ACE,ACTA2,ADAM9,ADIPOQ,ALOX5,ANKRD1,ANXA2,APP,AR,ATF6,ATP6V1A,AURKA,BAD,BAX,BCL2,BCL2L10,BCL2L11,BIRC5,BUB1,BUB1B,CASP9,CCNA2,CCNB1,CCND3,CCNF,CD63,CD81,CDH1,CDK1,CDKN1A,CDKN2A,CFD,CKMT2,CKS1B,CLDN7,CRYAB,CSF1,CSF3,CSF3R,CTSB,CTSD,CTSS,CXCL8,CXCR3,CXCR4,CYCS,CYP1A1,DDIT3,DHFR,DKK1,DNMT1,DUSP2,DUSP4,DUSP8,EEF1A1,EGFR,EPAS1,EPHA2,F2RL1,FAS,FASN,FN1,FOXM1,FOXO3,FTH1,GADD45A,GCLM,GLI1,GLRX,HAMP,HBEGF…	1764 (21)
SRC	-1.134	kinase		1.069	0.00253	ABCG1,ATP8B1,CA2,CBL,CCND2,CDH1,CDK1,CDKN1A,CDON,CKM,CSF3,CTSB,CXCL8,CYP1A1,DOK1,EGFR,ENO1,F3,FMN2,FN1,HAS1,HCN4,HIF1A,ID1,IGF1R,IL13,IL6,MMP9,NEUROD1,NFKB1,PGK1,PLAU,PLK1,POSTN,PRKCD,PRKCE,PTGS2,SLC2A1,SLC4A7,SPP1,SRC,STAT3,SUMO1,TJP1,TNFRSF11A,VEGFA	1637 (19)
NCOA3	0.594	transcription regulator		1.917	0.00256	ANKRD1,BCL2,CCNA2,CCNB1,CDKN1A,CEBPA,CYP1A1,DDIT3,EOMES,ESRRB,FASN,FGFR2,HES5,HMOX1,IGF1R,IGFBP1,ILK,IRF1,IRS1,KDR,LDHA,MAPK1,MMP9,MYH11,NFKBIA,NR0B1,PCNA,PGK1,PLIN2,PPARG,PTGS2,SFTPB,SLC2A1,TKT,VEGFA	2037 (25)
N-(1-carbamoyl-2-phenyl-ethyl) butyramide		chemical reagent		-1.897	0.00259	IL1B,IL6,NOS2,PPARA,PPARG,PTGS2,SOCS3,TLR2,TLR9,TNF	576 (7)
Gli		group		-0.734	0.00259	ACTA2,CCND2,GLI1,HHIP,HIF1A,IL6R,ITGB4,JAG2,RUNX2,SFRP1	1011 (9)
3M-011		chemical reagent		1.764	0.00259	BCL2,CD40,CD83,CXCL8,IL6,ISG15,MYD88,PTGS2,STAT1,TNF	982 (18)
CBLB	0.341	enzyme	Inhibited	-2.156	0.00259	DDIT3,FLT3,FOXP3,HMOX1,IFNG,IL4,LAT,MET,SQSTM1,TNF	1466 (22)
LILRB4		other	Inhibited	-3.059	0.00259	CD79B,CSF3R,CXCL11,FAS,IFNG,IL1B,IL6,IRF4,PTPN22,TNF	1177 (17)
ICOSLG/LOC102723996		other	Activated	2.299	0.00259	CD28,FOXP3,IFNG,IL13,IL1B,IL21,IL4,IL6,TGFB1,TNF	1216 (14)
MBP	-3.864	other		0.655	0.00259	CD40,FOXP3,GCG,IFNG,IL12RB2,IL4,IL6,LEPR,TGFB1,TNF	1205 (19)
VEGFC	-0.58	growth factor		-0.553	0.00259	ARG1,BCL2,CXCR4,FLT4,ITGA4,ITGB1,KDR,NOS2,PROX1,PTGS2	1589 (21)
SLC9A3	-2.28	ion channel			0.00259	B2M,CD74,IFNG,IRF8,NOS2,PSMB8,PSMB9,SLC5A1,STAT1,UPP1	693 (7)
TLR6		transmembrane receptor	Activated	2.097	0.00259	CXCL8,HAMP,IFNG,IL13,IL15,IL1B,IL4,IL6,NR1H4,TNF	801 (17)
vinorelbine		chemical drug		-1.348	0.00259	B2M,CD74,FBXL2,IL7R,LGALS3,RAC2,SATB1,TYMP,TYMS,ZFP36L2
Notch		group		-1.535	0.0026	ABLIM1,ACTA2,ADM,ANKRD1,BIRC5,CARD9,CCL19,CCND3,CDH1,CDKN1A,CDKN2B,CRIP1,CSF2RB,CSF3R,CTBP2,DLL4,EPCAM,FBXO7,FLT4,GFRA1,GUCY1A1,GZMA,HES5,HESX1,HPSE,ID1,ID2,IFNG,IL4,IL6,JAG1,KCNK6,LTB4R,MET,NCF1,NET1,NHSL2,NOTCH1,NOTCH3,PIK3AP1,PIK3IP1,PLAU,PROX1,PTPRF,SH2D5,SKAP2,SMAD6,ST8SIA4,TBX21,TGM1,TLX3,TMEM121,TNF,TNFRSF1A,TP63,TRAF4,TRPC6,VEGFA,ZEB2	1206 (18)
CALR	1.931	transcription regulator		-0.22	0.012	ATP2A2,CDKN1A,CEBPA,CRABP2,DDIT3,FN1,HSPA5,IFNG,IGFBP1,INSR,MEF2C,MYL2,PTGS2,RYR2,TGFB1,TNF,TRDN
SPHK1		kinase		-0.469	0.00261	ACTA2,APP,BCL2L11,BIRC2,CDKN1A,CDKN2A,CXCL8,DDIT3,FN1,HIF1A,IFNG,IL1B,IL6,PTGS2,SELP,SERPINE1,SLC2A1,SOCS3,TNF,TNFSF13B,TRAF1	1542 (20)
PHB2	1.46	transcription regulator		-0.437	0.0143	BMP2,IGFBP1,IL11,IL6ST,RORC,SOCS1,SOCS3,STAT3,TXN
PPP3CA	-1.431	phosphatase		-0.282	0.00262	APP,ATP2A2,B3GAT1,BCL2,CA2,CD82,CD9,CDKN1A,CKM,CPT1A,CRYAB,CSRP1,DECR1,FN1,GFAP,GRN,IGF1R,KRT8,LCAT,LITAF,MAGT1,MGST1,MYH4,PDK2,PLD1,PTGS2,RCAN1,RUNX2,SDC4,SNAI1,SPP1,TF,TNF,TNNI1	1251 (22)
FADD	0.564	other		1.887	0.00262	ARID5A,ASB13,CASP7,CCND2,CDK1,CDK6,CDKN1A,CXCL8,CXCR4,DHX58,ETNK1,FAS,FOXM1,HAMP,IFIH1,IL6,IRF7,KLF6,MAP3K1,MMP9,MYF5,NFKB1,PSMB8,RIPK1,RNF114,RNPC3,SOCS1,ST8SIA4,STAT1,STAT2,TIPARP,TNF,TRAFD1,USP25	837 (17)
BCR-ABL1		fusion gene/product		0.696	0.00262	AURKA,AURKB,BCL2,BCL2L11,BIRC5,CDKN2A,CEBPA,CSF2RB,CSF3R,CXCR4,EPAS1,FOXM1,FYN,GAS2,GFI1B,HIF1A,HK1,HMOX1,ID1,LDHA,MAP3K1,MXD3,PDK3,PFKP,PGK1,PIK3CG,PKM,PRKCB,PRKCD,SLC2A1,SLC2A3,SOCS1,SOCS2,TNFSF10	1537 (20)
5-hydroxytryptamine		chemical - endogenous mammalian		1.258	0.00264	ANGPT1,AP1M1,ARHGEF1,ARPC4,ASIC2,BAD,BDNF,CASP9,CFL1,CXCL8,CYBB,CYP1A1,CYP1B1,F3,GAD1,GCG,GNAI2,GNB2,GPR183,HBEGF,HIF1A,IFNG,IL1B,IL6,MMP13,MYL2,MYL6,NCF2,PKN1,PLIN3,PPP2R5D,PTGS2,RAB8A,RUNX2,SEMA6B,SERPINE1,STAB1,SUMO1,TGFB1,THBS1,TNF,TNFRSF1A,TRPV1,TUBB,VAMP3	1119 (20)
PIAS1	-0.561	transcription regulator	Inhibited	-2.838	0.00268	ACACA,ACTA2,APBA2,BDNF,CACNB3,CDH8,CDK1,CDKN1A,CLSTN1,CNIH3,CXCL8,DLGAP1,DNM1,EPHB2,FASN,GADD45A,GLS,GRIK4,GRM2,GUCY1A1,KLF2,KLF5,MYH11,NAPB,NR0B2,NRXN1,RRAD,SLC17A7,SLC51A,STAT1,STXBP1,SV2B,SYP	1437 (23)
10E,12Z-octadecadienoic acid		chemical - endogenous mammalian	Activated	3.729	0.00269	ACACA,ADAM8,ADIPOQ,ALX4,ARHGEF39,B3GNT7,BCL2,BIRC5,BOK,BUB1,CEBPA,CFD,CLIC5,CPT1A,CPT1B,CXCL8,DDIT3,DGKH,DLGAP5,EGR2,EXO1,FASN,HMMR,IL1B,IL6,IL6ST,LIPE,LRP1,MCM10,NDC80,NFAT5,NR4A2,NR4A3,PANK1,PBK,PBXIP1,PLIN2,PLK2,PNPLA2,PPARG,PPP1R3B,PTGS2,RORC,SCN4A,SLC38A3,SOX6,SOX7,SPDL1,TK1,TNF,TRIB3,UCP1	1208 (21)
PRKCD	1.995	kinase	Activated	2.6	0.00339	ARHGAP32,ARID3B,BCL2,BIRC2,BIRC5,BNIP3,CAMSAP1,CCNA2,CDKN1A,CDKN2A,CEMIP,CTSB,CXCL12,CXCL8,DDIT3,ERCC6L,FEM1B,GEM,GFAP,GLI1,GRHL2,IL13,IL1B,IL2RG,IL4,IL6,KIF2C,KLF5,KLF6,MMP13,MMP9,MPZ,NAV2,NES,NFKB2,NFKBIA,NOCT,NOS2,NOTCH1,NOX1,NR0B2,PALMD,PDCD4,PROM1,PTCH1,PTGS2,PTPN6,RCAN1,RELB,SERPINE1,SMAD6,SOCS1,STAT3,TLR2,TNF,TRAF1,TRPC1,UGCG,VEGFA	1567 (18)
TXN	5.635	enzyme		-0.68	0.00271	BCL2,CCND2,CD40,CDKN1A,CDKN2A,CPT1B,CXCL8,CYP1A1,CYP1B1,HIF1A,HMOX1,IFNG,IL1B,IL6,MMP9,NFKB1,NFKBIA,NOS2,NSF,TNF,TXN,VEGFA	1187 (17)
telmisartan		chemical drug		-0.425	0.00271	ADIPOQ,APLNR,BAX,BCL2,BDNF,CPT1A,HGF,IL6,LEP,MMP9,MRC1,NOS2,NPHS1,NR4A2,OCLN,PPARA,PPARG,PTGS2,TGFB1,TNF,TRPC1,UCP1	1272 (21)
salicylic acid		chemical drug		-1.575	0.00271	BDNF,BGN,CDK1,CEBPA,CSF1,CSF3,CXCL8,DDIT3,F3,GCG,IL1B,IL4,IL6,KITLG,MMP9,NOS2,PTGS1,PTGS2,SELP,TGFB1,TNF,TNFSF10	1352 (17)
baicalein		chemical drug		-1.821	0.00271	AKT1,APOE,BAX,BCL2,BIRC5,CCNB1,CCND3,CXCL8,CYBB,CYP1A1,DDIT3,HMOX1,IGF1R,IL6,KDR,NOS2,PLA2G4A,PRDX6,PTGS2,PTPN6,PTTG1,RBL1	1290 (18)
HDAC2		transcription regulator		0.653	0.00272	ACTA2,ALOX5,AURKA,CAVIN2,CD27,CDH1,CDKN1A,CDKN2A,COL11A1,COL2A1,CXCL8,CYBB,DKK1,EPGN,F3,FABP1,FABP2,FAS,FOXM1,GLI1,IL13,IL6,KRT15,LAT,LGR6,LIG1,MCM10,MCM3,MCM5,MMP13,MMP9,MPZ,MYO1F,NASP,NFKBIA,NOS2,PAX2,PAX3,PAX8,PLAU,PRIM2,PTGS2,RAD51,RAD54L,RORC,RRM2,SATB1,SFRP1,SIX3,SLC12A5,SOX10,SQSTM1,STX1A,TNF,TNFSF10,TNNI2,TP63,TRPC6	1371 (24)
DNMT1	1.909	enzyme	Inhibited	-2.498	0.00273	ACTB,ASIP,BIRC5,BMPR1B,CDH1,CDK1,CDKN1A,CDKN2A,DAB1,DMRT1,DNMT1,FOXF2,FOXP3,HDAC3,IFNG,IGF2,IL13,IL4,KIT,KLF2,MYL6,MYT1,PLEKHA6,PPARG,PTGS2,PTN,RASSF1,SLC7A11,SOCS1,UCP1,VLDLR,WNT5A	1462 (23)
PPP1R13L	-1.855	transcription regulator		0.218	0.0143	CCND2,CDKN1A,DSP,ITGA3,ITGB1,JUP,PKP1,SLC2A1,TP63
PIK3CD	1.949	kinase	Activated	2.365	0.00447	BCL2,BCL2L11,CCL19,CCNA2,CCND2,CHD4,CXCL8,IFNG,IL21,IL4,TGFB1,TNF	1572 (22)
IL17F		cytokine		1.545	0.00276	COL2A1,CSF3,CXCL8,CXCR4,IFNG,IL6,LEP,LTA,MMP13,PTGS2,RUNX2,TGFB1,TNFRSF1B,TRAF6	1213 (13)
AS1842856		chemical reagent		-0.46	0.00276	ALOX5,BCL2L11,CDKN1A,COL2A1,CXCL8,IL6,NFKB1,NFKB2,OCLN,PLAU,PTGS2,TJP1,TNFSF10,TRIM63
mir-133		microRNA	Inhibited	-2.255	0.00278	AK2,ARFIP2,ARHGDIA,ATP6AP2,CASP9,CCNB1,CCND2,CDC42,CERS2,CMTM6,CORO1C,CTBP2,DNMT1,FBN2,FN1,FOXL2,HCN2,HCN4,IGF1R,KLF15,LASP1,MET,MMP14,MSN,PITX3,PPARG,RHOA,TNF,TNFSF10,TNNT2,TPM4	775 (11)
IL22	1.362	cytokine		1.075	0.00278	ABCG1,ACTA2,AKT1,B3GNT7,BCL2,BCL3,CCL27,CLCA1,CXCL12,CXCL8,CXCR2,CYBA,FTH1,HBEGF,HMOX1,HP,HSP90AB1,HSPA5,IFNG,IL13,IL1B,IL4,IL6,MMP9,NOS2,PTGS1,PTGS2,SAA1,SOCS3,TNF,TNFSF11	1100 (17)
NKX3-1	-4.958	transcription regulator			0.0173	AR,CA12,CA2,CA8,CASP7,CDH1,CTSB,CTSZ,EZH1,FES,FOXO3,MMP23B,MMP9,PRKCB,PTPRK,RUNX1,SDC4,SOAT1,SOX4,STAT3,VAV3,VIL1
PTHLH	-0.348	other		-0.514	0.00278	ANGPT1,AR,AVP,BCL2,CDC25B,CDK1,CDKN1A,CDKN2A,CDKN2B,COL2A1,CTSK,CXCL8,EFNB2,FN1,HAPLN1,IL11,IL6,ITGA6,MMP13,MMP9,MSX2,PLAU,PTGS2,RGS2,RUNX1,RUNX2,SERPINE1,SMPD3,TGM1,TNFSF11,VEGFA	1199 (20)
BCOR	0.916	transcription regulator		0.943	0.00278	ADM,BMP7,CD44,CD74,CDKN1A,CEBPA,COL2A1,DLX6,DUSP4,FLNB,FOXQ1,GAS1,GSC,IGFBP5,IRF4,ISG15,ITGA6,PTCH1,PTK7,SMARCD3,SOX13,STAT2,ZNF503	517 (7)
FLT3LG		cytokine	Activated	3.765	0.00278	ADGRE5,BIRC5,CCND3,CCR9,CD40,CD79A,CD83,CEBPA,CXCL12,CXCR4,CYBB,FLT3,FOXP3,ID2,IFNG,IL1B,IL7R,IRF8,PAX5,SOCS1,SPI1,TNF,TNFRSF18	1224 (14)
CAMP		other		0.024	0.00282	BAD,BAX,BCL2,BMP1,BTC,CD83,CSF1,CSF3R,CXCL8,CXCR2,CXCR4,EPHA3,HBEGF,IL1B,IL4,IL6,ITGB2,LIFR,MYD88,NFKB1,NOS2,PTGS2,SNAI1,TAC1,TGFB1,TLR2,TNF,TNFAIP2,TNFSF13B,XRCC1	1039 (19)
ionomycin		chemical reagent	Activated	2.19	0.00283	ANKH,ATP2A2,B3GAT1,BCL2,BDNF,BID,BMP2,BTK,CCND2,CD276,CSF3,CXCL8,DDIT3,DGKA,DNAJC3,DNMT1,DUSP2,ENPP1,FAS,FOXP3,GEM,HIF1A,HPSE,HSPA5,HTR2A,IFNG,IKZF1,IL13,IL21,IL4,IL6,IRF4,ITGB2,JARID2,LAT,LDHA,LTA,MMP9,MYL2,NDFIP2,NFAT5,NGF,NR4A2,PAX5,PPARG,PTGS2,PTPRJ,PTPRK,RBPJ,RCAN1,RGS2,RORC,SLC18A2,SLC6A6,SOCS2,SPP1,SSB,STAT3,STAT5B,TBX21,TGFB1,TLR2,TNF,TNFRSF18,TNFSF10,TNFSF11,TRAF5,ZBTB16	1092 (17)
FANCC	2.119	other		-1.625	0.00285	AQP9,ATP1B1,CASK,CDK1,CXCL12,CYP7B1,DKK1,FGFR1,FHL2,IL1B,JAG1,MAP1B,MAPK8IP1,MTUS2,MYRF,NKD1,NOS2,OAT,PCLO,PRKCB,PTGS2,PTX3,RND3,RPGR,SCHIP1,SFRP1,SKAP2,TAX1BP3,TNF	1438 (18)
epinephrine		chemical - endogenous mammalian		-0.236	0.00285	AQP3,AQP7,CCNB1,CDK1,CDKN1A,CXCL8,CXCR4,FTH1,GNAI3,IFNG,IL6,LEP,LIPE,MMP13,MYL2,PCNA,PENK,PER1,POLA1,POLA2,PPARGC1A,PRIM2,PTGS1,PTGS2,TFRC,TGFA,TLR5,TNF,TRIM63	1418 (20)
prostaglandin D2		chemical - endogenous mammalian		1.046	0.00287	CD44,CSF1,CXCL8,EPAS1,ESR2,FLT4,HAS1,HMOX1,IFNG,IL13,IL4,IL6,PHLDB1,PPARG,PRKCD,PTGDS,PTGS1,PTGS2,RBPJ,SDC4,SERPINE2,SRC,TG,TNF,TNFSF11	864 (16)
mir-182		microRNA		0.344	0.00287	ADCY6,CARD11,CDH1,CDH4,CDK6,COL11A2,COL4A4,FN1,FOXF2,FOXO3,GADD45G,GHR,GRB2,ITGA4,JUP,NCAM1,NFASC,OCLN,PGF,SLC30A1,SLC30A7,SLC39A1,SLC39A7,SQSTM1,TJP1
minocycline		chemical drug	Inhibited	-2.47	0.00287	ACE,ALOX5,BAX,BCL2,BDNF,CASP8,CXCL8,CYBB,GFAP,IFNG,IL13,IL1B,IL4,IL6,IL6R,IL6ST,ITGB1,MBP,NGF,NGFR,NOS1,NOS2,PTGS2,RGMA,SLC12A5,TNF,TNFRSF1A,TNFRSF1B	1061 (15)
tributyrin		chemical drug		0.442	0.00288	ADM,AKAP12,C1orf116,CDKN1A,CSGALNACT2,CXCL8,CXCR4,HBEGF,HDAC3,HDAC4,HSPA5,ID2,IL1B,IL6,INHBA,MMP13,NDRG1,NFKB2,OCLN,PDLIM5,PTGS2,SLC30A1,STYK1,TUFT1,UGCG,USP53	1424 (20)
leukotriene D4		chemical - endogenous mammalian		1.508	0.00288	BMP2,CDH1,CREM,CXCL8,EEF2,EGR2,F3,GEM,HBEGF,HLX,IL13,IL4,IL6,ITGB1,KLF2,KLF4,MAP3K8,NDRG1,NR4A2,NR4A3,PDK4,PTGS2,RCAN1,RGS2,SIK1/SIK1B,TNF	1018 (18)
LHX2	-4.244	transcription regulator		-1.284	0.0177	BDNF,DIO2,NCAM2,NEUROD1,NQO1,OMP,PAX6,RAX,ROBO2,ROBO3,SIX3
MAPK14	-0.756	kinase	Activated	2.81	0.00479	ACTA2,ADCY3,ANKRD1,BAX,BCL2,BMP2,CALR,CCL25,CCNA2,CCNB1,CD40,CD83,CDH1,CDKN2A,CEBPD,CKM,CRYAB,CXCL8,DKK1,DLL1,DNMT3A,EFEMP1,EFNA1,EGFR,F3,FAS,FASN,FGFBP1,FN1,GADD45A,GRIN2A,HMOX1,IFNG,IGF2,IL13,IL1B,IL4,IL6,KDR,KITLG,MAPT,MEF2C,MMP13,MMP9,MYH11,NGFR,NOS2,PCK1,PLAU,PPARGC1A,PRDX1,PSMD10,PTGS2,RUNX2,SIGIRR,SOCS3,SPP1,TBX21,TGFB1,TIMP2,TNF,TNFSF11,TOP2A,TRPV1,UCP1,VEGFA,VIP	1256 (19)
CISH	-2.488	other		-1.016	0.00288	BACH2,CA4,CISH,CSF1,CSF3R,DNAJC5,DUSP2,EOMES,GLB1,HMOX1,IFNG,IL1B,IL4,LTA,MPP1,NAB2,NCAM1,NR4A3,PTGS2,RGL2,SLC7A11,SPP1,SQSTM1,STAT6,TBX21,TGFBI,TNF	1111 (17)
Map3k7		kinase		0.54	0.00288	ALX1,AR,BMP4,CMPK2,EGR2,FASN,FGL2,GAS1,HBEGF,IFNG,IGF2,IL15,IL1B,IL6,ISG15,MLLT3,MMP9,NFKBIA,NFKBIZ,NGF,NOD2,PROM1,PTGS2,RSAD2,SNAI1,TNF,TSC22D1	1278 (18)
nitric oxide		chemical - endogenous mammalian		1.572	0.00294	ACE,AKT1,APP,AR,AVP,BAX,BCL2,BIRC2,BIRC5,BNIP3,CASP7,CD44,CDKN1A,CDKN2A,CTSH,CXCL12,CXCL8,DDIT3,EN2,FAS,FGF8,FOXP3,FTH1,GADD45A,GCLM,HMOX1,HPRT1,HSP90AB1,IFNG,IL12RB2,IL1B,IL4,IL6,IL7R,MGST1,MKI67,MMP13,MMP9,NCAM1,NDRG1,NOS2,NQO1,OPRD1,PDIA4,PGF,PPARGC1A,PRKG1,PTGS1,PTGS2,SLC23A2,SPP1,SQSTM1,TFRC,THBS1,TIMP2,TK1,TLN1,TNF,TNFSF13B,UBE2C,VEGFA,WT1	1570 (20)
PC-SPES		chemical drug			0.00295	ACLY,ALOX5,ANXA1,AR,B2M,CCNA2,CD9,CDC20,CDC25B,CDKN1A,CKS1B,COL4A2,CTNNA1,DCK,DCTN3,DTYMK,GPI,HERPUD1,HSD3B1,HSPA5,HYOU1,ID1,IL1B,IMPDH1,IRF1,MAD2L1,MCM2,MCM5,MGST1,MYL6,NKX3-1,OAZ2,OGT,P4HB,PA2G4,PEA15,PRDX6,STK19,TMSB10/TMSB4X,TXN,TYMS,UBE2C
trans-hydroxytamoxifen		chemical drug		-1.868	0.00296	ADGRA2,ADM,ANGPT2,ANXA3,APOE,BLNK,BMP4,CALCR,CCNA2,CCNB1,COL15A1,COL4A5,CTSH,CXCL12,CXCL8,CYBA,CYP1B1,DBN1,DUSP4,EFNA1,ERBB3,FAP,FMN2,FN1,FZD8,GNS,HIF1A,IFI30,INHBB,ITGA2,KLF6,KYNU,L1CAM,LDHA,LHFPL2,LITAF,LOXL2,LOXL3,LOXL4,MAPT,MB,MEIS1,MMD,MYO1B,NDRG1,NELL2,NOTCH1,P4HB,PLAU,PLK2,PLOD1,PLOD2,PLXDC1,PPP1R3C,PRPS1,RAB31,RBPJ,RFC4,RND3,RUNX1,S1PR1,SCG2,SFRP1,SLIT2,SMPD1,SNCG,STAT1,STXBP1,TGFB3,TGFBR…	1458 (14)
benzo(a)pyrene		chemical toxicant		0.271	0.00297	ABCB6,ANXA1,ARHGDIA,ARHGEF6,ARL6IP5,BAX,BCL2,BCL2L11,BIRC5,CASP9,CDC25B,CDK2AP2,CDK5R1,CDKN1A,CELF2,CKS1B,COL8A1,COMT,CYB5A,CYP1A1,CYP1B1,DHRS1,ECT2,ENTPD5,FASN,FGFR3,FST,FYN,G6PD,GCLM,GNAI1,GNAI2,GNAO1,GPC1,HMOX1,HP,HRAS,HSPA4L,IGFBP6,IL1B,INHBA,INHBB,INSR,ITPR1,KLF2,LCP1,LIMK2,MAD2L1,MAFF,MXD3,NAPB,NBEA,NMI,NQO1,PCNA,PDCD6,PDSS1,PGD,PPP1R3C,PRKACA,PRKCQ,PRKD1,PRKG1,PTGS2,RAE1,RGS5,RHOC,SELP,SER…	1620 (22)
phytohemagglutinin		chemical drug	Activated	2.407	0.00299	AMFR,AMT,APP,AQP4,ARR3,BCL3,C8B,CACNB2,CACNB3,CALU,CAP2,CCND2,CCND3,CD44,CD83,CHAF1B,CLIC2,COL4A5,CRABP1,CRHR1,CRMP1,CSF1,CXCL12,CXCL8,CXCR4,EIF5,FAS,FGFR3,GAB2,GABRB3,GATA2,GGT1,GNAI1,GNAT1,GPD1,HINT1,HPGD,IFNG,IL12RB2,IL13,IL1B,IL21R,IL2RG,IL4,IL6,IL7R,ITGB3,JAK3,KIF23,KIT,KLF2,LCAT,LTA,MAOA,MAP1A,MAP1B,MASP1,MBP,MCM4,MEIS2,MET,MMP9,NCAM1,NFKB1,NRIP1,OMG,OPRD1,PARD3,PAX5,PCNA,PCYOX1,PGF,PLCD1,P…	1208 (15)
IRF2	0.889	transcription regulator		0.018	0.00306	ARG1,B2M,BCL2,CA12,CDKN1A,CLIC1,CTSS,DNAJB6,E2F3,ERAP1,HGD,ID1,IFI35,IFNG,IGFBP1,IL12RB2,IL1B,IL6,IL6ST,IRF1,IRF7,IRF8,ISG15,KLF4,NOS2,OPN3,PSMB8,PSMB9,PSME1,PSME2,PTGS2,RARRES1,SLCO2B1,SOCS1,SRGN,TAP1,TAPBP,TLR5,TNFSF10,TNFSF13B,USP18	641 (16)
L-triiodothyronine		chemical - endogenous mammalian	Inhibited	-2.391	0.00308	AATK,ACHE,ACOT11,ACTB,ACTC1,ADIPOQ,ADM,AGTRAP,ALPI,AMD1,APOC1,APP,AR,ATIC,ATP1A1,ATP1A3,ATP1B1,ATP1B2,ATP2A2,ATP8B4,BAD,BAX,BCL2,BCL2L11,BCL3,BDNF,BMP4,CASP7,CASP9,CD44,CDKN1A,CDKN2A,CDKN2B,CEBPA,CEP126,CIAPIN1,COL4A1,COX5A,CPT1A,CPT1B,CPT2,CRYBB3,CTH,CTSH,CXCL12,CXCL14,DAB2IP,DBH,DBP,DIO1,DIO2,DNMT3A,DVL1,EDN3,EFNA1,EGF,EGR2,ENO2,EPAS1,F3,FABP1,FAS,FASN,FGFR1,G6PD,GHRHR,GLI2,GNAI2,HCN2,HES5,HIF1…	1411 (19)
lipid A		chemical toxicant	Activated	3.329	0.00319	ACOD1,CD40,CSF3,CXCL8,IL13,IL1B,IL6,ITGA5,LYN,MARCO,PRKCD,SYK,THBS1,TNF,VASP	878 (17)
Nuclear factor 1		group		-0.61	0.00319	ALAS1,ALDOA,AR,CYP1A1,DDIT3,FABP7,FAM89B,GFAP,GSS,HGF,HSD11B2,HSD17B7,ID1,PKLR,TNFSF18
PAX2	-3.79	transcription regulator		1.909	0.0177	GCG,GRM5,ITGB3,MITF,PAX2,PAX5,PAX6,PAX8,ROBO3,VSX2,WT1
SENP3	0.482	peptidase		1.807	0.00319	CCL25,CCR9,CYTH1,IL15,IRF7,ISG15,MYD88,PSMB9,RBCK1,RSAD2,STAT1,TAP1,TNFSF10,TYMP,XAF1	724 (14)
PLA2G6	1.121	enzyme		-0.758	0.00319	ARG1,ARG2,DDIT3,MRC1,NFKB1,NOS2,NOX1,ORAI1,PPARG,PTGS2,RGS2,RUNX2,SMPD2,STAT6,TNF	1117 (20)
Rhox5		transcription regulator		-0.205	0.00319	ADIPOQ,BACH2,BPGM,CPXM1,GDAP1,HPRT1,KLF9,NPM3,PLTP,PPARG,PPARGC1A,RPGR,SLC22A4,TFRC,TMEM47	1175 (7)
DACH1		transcription regulator		-0.548	0.00319	ATF6,BMP4,CDKN1A,CXCL8,EFEMP1,FGFR1,ID1,IL6,KLF4,MEF2C,PTGS2,RAD51,SERPINE1,STC2,TGFB1	1569 (16)
Pam3-Cys		chemical toxicant	Activated	3.094	0.00319	CD83,CXCL8,FPR1,IFNG,IL13,IL1B,IL6,IRAK1,MYD88,NOS2,SERPINE1,TGFA,TLR2,TNF,TRAF6	877 (17)
epoxomicin		chemical - protease inhibitor		1.767	0.00319	BCL2L11,CXCL8,DDIT3,DMD,HSPA5,IRS2,OPTN,PDYN,PSMA6,PSMB1,PSMB3,PSMB4,PTPN5,RAD51,SQSTM1	1928 (23)
molybdenum disulfide		chemical reagent		0.816	0.00327	ACTA2,AGRN,APLP1,CDKN2B,CKB,COL11A1,COL12A1,COL4A1,COL4A2,COL5A3,CRYAB,CSF2RB,CTPS1,CTSC,CTSK,CXCL8,DKK1,EFHD1,ESM1,FHL1,FN1,FSTL1,FTH1,FZD7,GPNMB,HAPLN1,HMGA1,HMOX1,IGFBP5,JUP,L1CAM,LAMA5,LDB3,LIMCH1,LMCD1,LPXN,LXN,MAP3K7CL,MASP1,MEGF6,MGST1,MLPH,NQO1,PLA2G4A,PLTP,PPP1R14A,RARRES1,RCAN1,SAA1,SLC2A1,SPP1,THBS1,TINAGL1,TUFT1
BCL2	-3.818	transporter		-0.838	0.00329	ATP2A2,AVP,BAX,BCL2,BCL2L11,BNIP3,CDK1,CDKN1A,CKM,COL2A1,CTSH,CXCL8,ENO2,FAS,GADD45A,GZMA,HAMP,HIF1A,IFNG,IGFBP6,IL15,IL1B,IL21,IL4,IL6,ITGB1,MCAM,MMP9,NDRG1,NES,NFKBIA,NSG2,RBL1,SCG3,SNAP25,SQSTM1,TIMP2,TNF,VEGFA	1247 (16)
DSCAML1	-3.384	other	Inhibited	-3.683	0.00329	ANK3,CNTN1,CRHR1,DCLK1,EGFR,FRK,GABRD,GADD45G,GRIN3B,JAK3,KLF4,KLF9,LHX4,LHX9,MAPT,MICALL2,MYT1,NGEF,NOS1,NOTCH3,NRCAM,NRN1,NTN4,NTNG2,PAX2,PAX5,PLD1,PLXNA4,PLXNC1,PRKCB,ROBO2,SEMA3F,SEMA4G,SEMA7A,SFRP1,SOX21,SOX6,TAC1,VLDLR
EIF2AK2		kinase	Activated	2.988	0.00574	ARG1,BAX,BCL2,BDNF,BIRC2,BIRC5,CASP9,CDKN1A,CEBPD,CXCL8,DDIT3,ERAP2,FAS,GABBR1,IFI35,IFIT5,IFNG,IL1B,IL6,IRF1,IRS2,ISG15,MMP9,NFKB2,NFKBIA,NMI,NOS2,PARP12,SOCS3,STAT1,TNF,USP18,ZNF292	873 (20)
corticosterone		chemical - endogenous mammalian		-0.526	0.00343	ACACA,ANXA1,APP,ATP1A1,ATP1B1,ATP2B1,AVP,BCL2,BDNF,CALB1,CALD1,CDKN1A,CPT1A,CPT1B,CPT2,CRHR1,CRISPLD2,CYBA,DDIT3,DIO2,EDN3,FASN,GFAP,GLUL,HIF3A,HSPA5,IFNG,IL6,IRS1,ITGB1,KLF9,LEP,LIPE,MAOA,MMP9,NOS1,NOS2,NR3C2,OCLN,PDK4,PNPLA2,PPARG,PPARGC1A,PTGS2,SFRP1,SLC1A2,SLC6A2,TIMP4,TLR2,TNF,TRH,UCN,UCP1	1590 (20)
TNFSF13B	2.897	cytokine	Activated	2.193	0.00348	ADIPOQ,ADORA2A,ARG2,AURKB,BAX,BCL2,BCL2L11,CCND2,CD40,CD74,CD83,CTSS,CXCL8,DAB2IP,ECT2,EFNA5,F3,FAS,FLT3,GPR183,HPGD,HSH2D,ID1,IL15,IL2RG,INHBA,LEP,MALT1,MAP3K14,MMP9,MYBL2,NFKB2,NR4A2,P2RX1,PGF,PIM2,PLEK,PLK1,PRKG1,PTGS1,RELB,SMO,SPP1,THBS1,UACA,YAP1	1469 (15)
CDKN1B	0.601	kinase		1.002	0.00348	ADGRE5,AGTRAP,ARL10,B2M,BCL11A,BCL2,BLNK,BTK,CAPN1,CCNA1,CCND3,CDH1,CDKN1A,CDKN2A,CSDC2,CYTH1,EPHA2,FHL1,GAB2,GRIA4,HSPA5,IGF2BP1,IL4,LGALS3,LGR4,MCM5,MEIS2,MMP9,MRRF,PALD1,PAX5,PCNA,RAB3A,RRAD,RUNX1,RYR2,SELENOP,SERPINE1,SHMT1,SIX3,STAT3,TCF7L2,TENM4,TK1,TMEFF2,WNT3	1374 (22)
DLX3	-3.271	transcription regulator		0.9	0.0179	CDKN1A,CDKN2A,EPGN,HBEGF,MMP9,PGF
thioacetamide		chemical toxicant		1.207	0.00354	ACTA2,AKAP12,ANXA1,ANXA2,ANXA4,ARG2,ASNS,BARD1,BGN,BRCA2,CD44,CDCP1,CHAF1A,CHAF1B,CKB,CLIP2,CPT1B,CSNK1D,CSRP2,CTSF,CYGB,CYP1A1,DAB1,DBN1,DKK3,EDNRB,FANCB,FBLN5,FGFR3,FSTL1,FXYD6,GCGR,GDE1,GFAP,GPD1,GPNMB,GYG1,HGF,HIF1A,HK1,IGFBP1,IL13RA2,IL1B,IL6,ITGB4,KDR,LGALS3,LIN7A,LXN,LYVE1,MCM3,MCM6,MET,MMP13,MMP14,NLGN1,PAX8,PCOLCE,PDGFD,PDGFRA,PIK3R2,PKM,PLA1A,POLE,PPT1,PRLR,PROM1,PSMB8,PSMD10,PTGS2,PTK2…	1763 (19)
trans-cinnamaldehyde		chemical drug		0.29	0.00355	BIRC5,CCNB1,CDC20,CDK1,CDKN1A,CXCL8,DDIT3,FAS,GSR,HMOX1,LTA,MAD2L1,NCF1,NOS2,PTGS2,SERPINE1	664 (10)
LUCAT1		other		-0.776	0.00355	BAX,BCL2,BIRC7,CDKN1A,ERBB3,FN1,GLRX,IGFBP1,IL15,IL1B,ITGB4,NOTCH3,PDK4,PTGS2,SAT1,SLC2A3	1234 (19)
NCSTN		peptidase	Inhibited	-2.284	0.00355	APP,CEBPA,CEBPD,CSF1R,CSF2RB,EGFR,FCER1G,GATA2,GFI1B,GRN,IRF8,NCF1,NCF4,NOTCH1,PSEN2,SPI1	1605 (20)
TAB1		enzyme		-1.384	0.00355	CDKN1A,CXCL8,IFIH1,IL1B,IL6,IRF7,MMP13,NFKB1,NFKBIA,PTGS2,RGS2,SAA1,SERPINE1,TNFSF10,TNFSF13B,XAF1	1175 (17)
IOX2		chemical reagent		0	0.00355	ADM,BNIP3,CA9,CARD11,EGLN1,ENO2,HIF1A,LOXL2,NDRG1,P4HA1,PLOD2,RAB20,SLC2A1,SLC2A3,STC2,VLDLR
ramipril		chemical drug	Inhibited	-2.546	0.00355	COL4A1,COL4A2,COL4A5,DDR1,FN1,IFNG,IL6,ITGA2,LAMA1,MMP9,NOS2,PTGS2,TGFB1,TIMP2,TNF,VEGFA	1295 (13)
NX-13		chemical reagent	Inhibited	-2.204	0.00355	CXCL8,IFNG,IL13,IL15,IL1B,IL4,IL6,TNF	555 (7)
as605240		chemical drug		-1.555	0.00355	FOXP3,IFNG,IL1B,IL4,IL6,MMP9,TGFB1,TNF	826 (12)
TIP60		complex			0.00355	BAX,CDKN1A,COL2A1,EOMES,MCM3,MCM4,PCNA,RBL1	1411 (16)
PHF21A	-3.342	other	Inhibited	-2.003	0.00355	PTPRN,RAB3A,SCG2,SNAP25,STX1A,SYP,SYT1,VAMP2
IFNK		cytokine	Activated	2.639	0.00355	CD40,CD83,CXCL11,IFIH1,IFNG,IRF1,STAT1,STAT4	1073 (17)
AK1	-1.827	kinase			0.00355	ACADL,AK1,ENO1,GLUD1,LDHA,MYF5,MYL2,PKM
coomassie brilliant blue		chemical drug		-0.378	0.00355	EGF,EGFR,IL1B,IL6,OCLN,PTGS2,TJP1,TNF	1257 (14)
manumycin A		chemical reagent		-0.579	0.00355	CXCL8,FN1,IL1B,PLD1,PTGS2,ST6GAL1,TNF,VEGFA	1329 (19)
KT5720		chemical drug		-1.463	0.00355	ADORA2A,ARG1,HMOX1,MAT2A,NFKBIA,NOS2,PRKG1,TNFSF11	1497 (21)
ethylenediaminetetraacetic acid		chemical drug		-0.055	0.00355	CXCL8,CXCR2,IFNG,IL1B,MCAM,MET,SELPLG,TNF	1391 (20)
simvastatin		chemical drug		-1.224	0.00355	ABCG1,ACTA2,ADCYAP1R1,ADIPOQ,ANGPT2,ANXA1,ANXA3,APOE,APP,AR,ARHGDIA,ARHGEF2,AVP,BAX,BCL2,BIRC5,BMP2,CACNA1C,CALD1,CCND2,CD40,CD81,CD9,CDH1,CDKN1A,COTL1,CXCL8,CYBB,F3,FABP1,FADS2,FOXP3,GLI1,GPAT4,HK1,HMOX1,IFNG,IL1B,IL4,IL6,IRF1,ITGB2,ITGB4,KIT,KLF2,KLF4,MAPT,MKI67,MMP9,NCF1,NCF2,NFIX,NFKBIA,NOS2,NRIP1,PPARA,PTGS2,RHOU,RORC,SDC4,SELP,SERPINE1,SOAT1,SOCS3,SPP1,STAT1,STAT4,STAT6,TIMM10,TLR2,TNF,TYMS…	1097 (17)
1-palmitoyl-2-oleoylphosphatidylserine		chemical - endogenous mammalian		1.706	0.00358	BMP2,BMPR2,CSF3,IL13,IL4,IL6,TGFA,TGFB1,TNF,TNFRSF1B,VEGFA
2-(4-acetoxyphenyl)-2-chloro-N-methylethylamine		chemical reagent	Inhibited	-2.626	0.00358	CXCL8,FOXP3,IFNG,IL13,IL1B,IL4,IL6,MMP9,NFKB1,NOS2,TNF	1649 (17)
RAPGEF3	0.51	other		-0.314	0.00358	BCL2L11,CTSK,CYP1B1,FN1,LEP,MBP,PTGS2,SOCS3,SPP1,TGFB1,THBS1	1645 (24)
dipyridamole		chemical drug		-1.043	0.00358	BDNF,HMOX1,IL6,MMP9,NOS2,PTGS2,RASSF1,SPP1,TGFB1,TIMP2,TNF	1397 (23)
dichloroacetic acid		chemical drug		1.065	0.00358	ARG1,BAD,FOXO3,FOXP3,HIF1A,IFNG,PDHA1,PDK4,SLC2A1,SLC2A3,TFEB	1770 (24)
isoliquiritigenin		chemical - endogenous non-mammalian		-0.659	0.00358	BAX,BCL2,CDKN1A,IL1B,IL4,IL6,KDR,MMP9,NOS2,PTGS2,TGFBR2	1043 (20)
SB 290157		chemical reagent		0.632	0.00358	BMP1,BMP4,CD40,CDH1,IL1B,IL6,LEP,PTGS2,SPP1,THBS1,TNF	1092 (16)
TMPRSS2-ERG		fusion gene/product		-0.205	0.00362	B3GNT3,C15orf48,CALB2,CCNB1,CDH1,CHAC1,CREB3L1,CTH,CYBA,DDIT3,DGKB,DPYSL5,DUSP8,FAP,FHOD3,FOXP2,FRY,GNB4,GPRC5B,ID1,IGF1R,IGFBP6,INHBA,KLF9,LFNG,LOXL2,MEGF6,MMP9,NUPR1,PCK2,PPARG,ROBO3,ROR1,SFRP1,SLC7A11,STC2,TGFBI,THBS1,TLR2,TRIB3,TSPAN2,USP53,WNT5B,ZEB2,ZNF503	1050 (7)
CCR2	-1.135	G-protein coupled receptor	Activated	2.551	0.00363	ADIPOQ,APP,ARG1,B3GAT2,BGN,C1QA,C1QB,C1QC,CD40,COL12A1,COL4A1,COL4A2,CSF1,CSF3,CXCL12,CXCR4,F13A1,FN1,IFNG,IL13,IL1B,IL4,IL6,LUM,MMP13,MMP9,P4HA1,PCOLCE,PLOD1,PLOD3,TGFB1,TGFBI,THBS1,TIMP2,TIMP4,TNF	1727 (22)
NCOR1	-0.733	transcription regulator		0.155	0.00374	ADIPOQ,APOF,BCL3,CCNA2,CD82,CDH1,CDKN1A,CDKN2A,CEBPA,CREM,CSF3R,DIO1,FASN,FOXQ1,HK1,HP,IGFBP1,IL15,IL1B,IRF7,ISG15,MB,MMP9,MRPS18B,MYD88,NCOR2,NKX3-1,OXNAD1,PDK4,PFKFB1,PPARG,PTGDS,PTGS2,STAT2,TRH	1297 (22)
CDK19	-0.598	kinase		1.418	0.00375	ABAT,ACVR1B,ALDOC,BAIAP2,BAX,CCND2,CD81,CD82,CDH1,CDKN1A,CDKN2A,CTSD,CXCL8,DCXR,DRAM1,EPCAM,EPHA2,ESRRB,FADS2,FAS,FBXW7,FST,GADD45A,HBEGF,HMOX1,HRAS,HSPA4L,IP6K2,ITGB4,JAG2,KLF17,KLF2,KLF4,KLF5,NOTCH1,NR0B1,PHLDA3,PLK2,RAP2B,RNF19B,SAT1,SEC61A1,SLC7A11,SOX15,TBX3,TGFA,TGFB1,TRAF4,TRIB3,TSC22D1,UPP1	530 (7)
diethylnitrosamine		chemical toxicant		1.654	0.00378	ACTA2,ANGPT2,BCL2L11,BIRC2,BRF1,CASP7,CASP8,CCND2,CD63,CDKN1A,CDKN2A,CELF1,CPT2,CXCL12,CYP26A1,CYP7B1,DCLK1,EPCAM,FAM214A,GLI1,HGF,HIF1A,HMOX1,HSD3B1,IGFBP1,IGFBP2,IL6,KRT8,MET,MKI67,NFKB1,NOS2,NQO1,OAT,PCNA,PPARGC1A,PROM1,SLC37A4,SLCO2B1,STAT3,TGFB1,TIMP2,TNF,VEGFA	1283 (15)
EDN1	1.249	cytokine		1.21	0.00382	ACTA2,ACTB,ADAM19,ADIPOQ,ANXA1,ANXA4,ANXA5,ANXA6,ARF6,ATF6,ATP2A2,AVP,BCL2,CDC42,CDH1,CDK1,COL4A1,CXCL8,CXCR4,CYBB,EDN3,EDNRB,EGFR,FABP3,FLT4,FN1,FST,GRN,HBEGF,HCN2,HCN4,HIF1A,HSPA5,HSPA8,IL6,INHBA,INSR,ITGA2,ITGA5,ITGB1,ITGB3,LEP,LEPR,MARCKSL1,MBP,MCAM,MITF,MMP13,MMP9,MSN,MYL2,MYL6,NCF1,NPM1,PDIA6,PLAU,PLOD1,PPARA,PRKCB,PRKCD,PRKCE,PTGER4,PTGS1,PTGS2,RAB3A,RHO,SERPINE1,SLC1A2,SLC2A1,SOCS1,SOCS3,…	1769 (19)
etanercept		biologic drug	Inhibited	-2.388	0.00385	BMP7,CCL27,CD83,CXCL12,CXCL8,CYBB,FOXO3,IFNG,IL1B,IL6,NCF1,NOS2,NOX1,PTGS2,RBPJ,STAT1,TNF	865 (14)
AKT inhibitor VIII		chemical reagent		-0.62	0.00385	BAD,BAX,BCL2L11,CD28,CDH1,F3,GCG,GZMA,HSD11B2,IL6,IL7R,KLF2,NFKB1,NR3C2,S1PR1,SLC5A5,TNFSF10	1639 (24)
IGFBP3		other		-0.131	0.00385	ADIPOQ,BAD,BAX,BCL2,CDK1,CDKN1A,COL2A1,IL13,IL1B,IL4,LYVE1,MKNK2,MMP13,SERPINE1,STAT1,TNF,UCP1	1094 (18)
CRP		other	Activated	2.776	0.00385	CD40,CDH1,CXCL8,F8,IFNG,IL1B,IL6,IL6R,NOS2,PRKCB,PSMB9,PSMC6,PSME2,SERPINE1,TNF,TNFSF10,WNT3A	1092 (18)
sodium tungstate		chemical drug		-0.573	0.00385	ACTB,AK1,ATP6V1B2,CKB,DPYSL2,ENO1,GFAP,GNB2,HSPA4L,HSPA8,INA,INSR,LXN,PDHA1,SNAP25,STX1A,TPI1	731 (7)
ganglioside GT1		chemical - endogenous mammalian		-0.594	0.00388	BDNF,IFNG,IL1B,IL4,PTGS2,TNF	1017 (18)
ATOH1	-1.742	transcription regulator		-1.209	0.0187	ANXA4,CHRNA10,CUX2,CXCL8,DLL1,HES5,MAFA,NOS1,PCP4,RBM24,SALL1,SLC17A6
lentinan		chemical drug	Inhibited	-2.407	0.00388	CXCL8,IFNG,IL1B,NOS2,TNF,TNFRSF1A	699 (10)
SELL		transmembrane receptor	Activated	2.395	0.00388	CXCR4,IFNG,IL1B,IL6,TGFB1,TNF	1218 (18)
SERPINB2		other		0	0.00388	BAX,BCL2,CASP7,CASP8,CCNA2,TP73	1288 (15)
MUC2		other			0.00388	FOXP3,IL1B,IL6,PTGS2,TGFB1,TNF
LBP		transporter		-0.3	0.00388	CXCL8,CXCR2,IL1B,IL6,TLR2,TNF	955 (19)
HPGDS		enzyme		-1.709	0.00388	IL1B,IL6,MMP9,PTGDS,TGFB1,TNF	971 (9)
levetiracetam		chemical drug		-0.277	0.00388	BDNF,HDAC3,HDAC5,IL1B,NOS2,OCLN	582 (7)
LTB		cytokine	Activated	2.391	0.00388	CCL19,IFNG,IL1B,IL4,IL6,MAP3K14	907 (18)
THRSP		other		-1.561	0.00388	ACACA,ACLY,DIO1,FASN,PCK1,PKLR
IL17RB		transmembrane receptor		1.249	0.00388	BCL2,CSF3,HAMP,IL13,IL6,TGFB1	756 (14)
PTPRE	2.566	phosphatase		0	0.00388	INHBA,MARCO,MET,PLA1A,STAT5A,TSC22D1
IFNA8		cytokine	Activated	2.408	0.00388	CXCL11,HAMP,IFIH1,IFNG,ISG15,STAT4	813 (15)
CEBPG	0.196	transcription regulator		-0.234	0.00388	ASNS,CXCL8,DDIT3,IFNG,IL6,TNF	1337 (13)
ARF6	1.443	transporter		1.452	0.00388	IL1B,IL6,ISG15,NGFR,TNF,UGCG	922 (20)
MAP3K10	-1.019	kinase		-1.131	0.00388	CXCL8,GLI1,GLI2,MAP3K9,MAPK8IP1,SH3RF1
PDE10A	0.522	enzyme		0.97	0.00388	HIF1A,IL1B,IL6,LEP,TAC1,TNF	1515 (19)
DOK1	1.829	kinase		-0.294	0.00388	DOK1,FOXP3,LEP,STAT4,TBX21,TNF	1581 (22)
CASP2	0.506	peptidase		-0.262	0.00388	BID,BIRC5,CASP9,DIABLO,NCAM1,NFKB1
BCL10	0.796	transcription regulator	Activated	2.192	0.00388	CD44,CXCL8,IFNG,IL6,NFKB2,TNF	845 (17)
SAG	-4.946	other		-1.732	0.00388	GLI1,HAMP,NSF,SLC17A7,SLC1A7,VAMP2
teasaponin		chemical - endogenous non-mammalian		-1.741	0.00388	IL1B,IL6,NFKBIA,SOCS3,STAT3,TNF
IFNA16		cytokine	Activated	2.408	0.00388	CXCL11,HAMP,IFIH1,IFNG,ISG15,STAT4	642 (11)
lemairamin		chemical reagent		-1.589	0.00388	IL1B,MYD88,NOS2,PTGS2,TNF,TRAF6	657 (11)
muromonab-CD3		biologic drug	Activated	2.213	0.00388	FOXP3,IFNG,IL13,TBX21,TFRC,TNF	800 (17)
huperzine A		chemical drug	Inhibited	-2.425	0.00388	ACHE,IL1B,IL6,NGF,NGFR,TNF
UDP-D-glucose		chemical - endogenous mammalian	Inhibited	-2.449	0.00388	CALR,HSP90B1,HSPA5,HYOU1,PDIA3,PDIA4
8-oxo-7-hydrodeoxyguanosine		chemical - endogenous mammalian		-1.633	0.00388	CXCL8,IFNG,IL6,NOS2,PTGS2,TNF	1173 (18)
propylthiouracil		chemical drug	Activated	2.379	0.00392	ANK3,APBA2,AQP4,ASIP,BCL11A,BDNF,BMP1,C1QB,CCDC28B,CCND3,CDH1,CHKA,CORO1A,CPE,DIO1,DIO2,DNAJC6,EPHA3,FADS2,FAM110A,FBLIM1,G6PD,GAS2,GHRHR,GLUL,GSC,GSN,IGF2,INA,ITGA6,LOC102724788/PRODH,MAP6,MAPT,MLLT11,MOXD1,MPP3,MRC1,MYH11,MYLPF,MYT1,NIN,NRN1,PCOLCE2,PHF21B,PKP2,POU4F1,PROM1,RBFOX1,RHBG,RTN1,SCG3,SERPINB1,SLC17A6,SLC1A2,SLC22A7,SLC5A5,SNCG,ST6GAL1,STAT5A,STMN3,SYP,TG,THRA,TPO,TRH,TRIB3,TTYH1,TUB…
FGF1	-0.467	growth factor		1.404	0.00394	ANGPT2,APOE,CDH1,CDKN1A,COX5A,CPXM1,DLL1,DNMT1,EN1,FGFR1,FHOD3,FRMD3,FZD7,FZD8,GADD45G,GCLM,HMOX1,IL1B,IL4,IL6,IRS1,MAB21L1,MKI67,NDNF,NOTCH1,NOTCH3,NQO1,NR4A2,POSTN,PTGS2,PXYLP1,RFLNB,RHOU,SERPINB1,SLC7A2,SPP1,TCF7L2,TGFB1,TGFB3,THBS1,TNF,TTR,VEGFA	1551 (19)
PRKCE	-2.307	kinase		1.986	0.00397	ACTA2,APP,BAX,BCL2,BIRC5,CCND3,CDH1,CDKN1A,CDON,CHRNA6,CHRNB3,CSF3,CXCL8,EGFR,HSP90AB1,HSPA5,IL1B,IL2RG,IL6,IL6ST,IRF3,MMP9,NFKB1,NOS2,PDCD4,PRKCE,PRKD1,PTGS2,RGS2,STAT3,SYP,TNF,VEGFA	1474 (18)
MYF6		transcription regulator		-0.332	0.00397	ACACA,BDNF,BRINP3,CCND3,CDKN1A,CKM,CTSB,CTSH,DLL1,EGF,FST,FSTL1,GSN,HBEGF,IFNG,IGF2,IL13,IL15,IL16,IL6,INHBA,LTA,METRNL,MLC1,NTF3,SCN4A,SERPINE1,SPP1,TGFB1,THBS1,TNF,TPO,VEGFA	613 (7)
triamcinolone acetonide		chemical drug		0.342	0.00402	ACKR4,AKAP13,AQP3,ARL4C,AUH,B4GALNT1,BAX,BCL2,BCL2L11,BID,BMP2,BMP4,BMP5,BMP7,CCDC6,CD44,CD79B,CHKA,CHL1,CTH,CXADR,DDIT3,DGKH,DNA2,EFNB2,EFS,FGFR2,FOXO3,FUS,GAS1,GNAZ,GPR18,GZMA,HCK,HIPK2,IL6ST,IRF7,KLF15,KLF9,MARVELD2,MMP13,MT2A,MXRA5,MYOC,NFKBIA,NOS1,NOS2,PCDH19,PDIA5,PER1,PER3,PFAS,PLAU,PLK2,PLXNC1,RASL11B,RGS2,RUNX1,SAA1,SCG2,SLC31A2,SLC4A7,SOAT1,SOCS2,SOX4,SPP1,SRGN,ST8SIA4,STC2,TACC2,TCF7L2…	1096 (17)
CNTF		cytokine		-0.427	0.00407	ACHE,ACTB,CEBPD,CISH,CXCL8,DBH,DRD2,FASN,FGFR1,GFAP,IL6ST,IRF1,IRS1,LEP,LIFR,MYF5,NGF,NGFR,NOTCH1,NTF3,OLIG2,PENK,RHO,SOCS1,SOCS2,SOCS3,STAT1,STAT3,TAC1,TGFB1,VIP,WNT5A	1206 (17)
NQO1	-3.202	enzyme		-1.996	0.00409	BAX,BCL2,BIRC2,BIRC5,CDKN1A,CEBPA,CSF3R,CXCL12,CXCR3,CXCR4,FPR1,IL6,KIT,MMP9,NOS2,PTGS2,SPI1,TP73	1085 (19)
IL11RA	0.086	transmembrane receptor		-0.579	0.00409	ACTA2,CLCA1,FOXP3,GBX2,HGF,HIF1A,IL11,IL6,KLF5,MMP9,POSTN,RPE65,SAA1,SELP,SOCS3,STAT3,TGFB1,VEGFA	1479 (16)
RORC	1.157	ligand-dependent nuclear receptor		1.03	0.0041	ARNTL,ASNS,ATP1B1,CCNB1,CD28,CISH,CKMT2,CYP39A1,CYP7B1,DDC,ELOVL6,FOXP3,HIF1A,HPGD,HSD17B3,HSD17B7,HSD3B1,IFNG,IGFBP1,IL1B,IL21,IL6,KCNK5,LPIN2,MC1R,NAALAD2,NOCT,PCK1,PPP1R3C,REL,RHBG,RORA,RORC,SLC15A4,SLC1A2,SLC2A3,SLC7A2,TNF,USP53,VEGFA,VLDLR,ZBTB16	1389 (18)
XBP1	0.636	transcription regulator	Activated	5.984	0.00412	ACACA,APP,ATF6,ATP2A2,BCL2,BET1,CALR,CDK5RAP3,COL4A1,COL4A2,COPB2,CREB3L1,CXCL8,DDIT3,DDOST,DERL1,DNAJB11,DNAJB9,DNAJC1,DNAJC3,EDEM1,ERO1B,ERP44,FAS,FASN,FKBP11,FKBP14,FKBP2,FN1,GALK2,GMPPA,GOLPH3L,HDAC3,HERPUD1,HMOX1,HSP90B1,HSPA13,HSPA5,HYOU1,IFNG,IL6,IRF4,KLF4,MAFA,MGAT2,MOGS,NCF1,NOS2,ORMDL3,P4HB,PDIA2,PDIA3,PDIA4,PDIA5,PDIA6,PPIB,PRNP,PTPRN,RAB3A,RCN3,RPN1,RPN2,S1PR1,SDF2L1,SEC11A,SEC22B,SEC…	1293 (21)
TFAP2A	-2.623	transcription regulator		1.222	0.0211	ADRA1D,ALCAM,ANXA1,APOE,BAX,BCL2,BIRC5,BLOC1S6,BOK,CCL27,CDH1,CDKN1A,CEBPA,CENPX,CXCL8,DCLK1,E2F8,EFEMP1,EGFR,FOXP3,FREM2,GEM,GLO1,GPR37,HIPK3,IGF2,KITLG,KLF4,KRT5,MCM5,MMP14,MMP9,MT2A,NOS1,PLAU,PPARG,PRDX1,RAB27B,RAD51,RRM2,SERPINE1,SESN3,SLC19A1,SMPD1,TNF,TYMS,VEGFA
ELK1	-0.989	transcription regulator		0.404	0.00418	ANKH,AVP,BMP2,BMPR2,BRF1,CDKN1A,CDKN2A,EGR2,EGR4,ITGB1,ITGB6,KATNB1,MMP13,MMP9,NUPR1,PRKN,PSMB8,PSMB9,PTGS2,RUNX2,SAR1A,SLC2A1,SLC7A11,SNAI1,SPP1,THBS1,TIPARP,TLR9,TNF,TPD52L1,TPO	1728 (24)
F3	2.893	transmembrane receptor	Activated	2.107	0.00427	ANGPT1,ARG1,BRINP3,CARD9,CASP7,CCNA1,CDC42,CXCL8,DOCK4,DUSP2,EFEMP1,F3,FGF13,FUT8,HAMP,IFNG,IL1B,IL6,ITGA2,LCP1,MDK,MMP9,RHOA,SEMA3A,SERPINE1,TGFBR2,TNF,TNFRSF11A,UBASH3B,VEGFA	925 (18)
tyrphostin AG 1478		chemical drug		-1.626	0.00427	ACE,AKT1,BTC,CDKN1A,COL8A1,CXCL8,CXCR4,EGF,EGFR,F3,FAP,FOXO3,GFPT1,HAPLN1,HBEGF,HIF1A,IGF1R,IL13RA2,IL6,ITGA2,MMP13,MMP9,NCF1,NCF2,PLAU,PTGS2,PTTG1,RUNX1,RUNX2,SLC2A1	1501 (19)
CEACAM1	2.13	transporter		-0.915	0.00428	ANGPT1,ANGPT2,CAPN9,CD40,CSF3,CXCL8,CXCR4,DLL1,GFAP,IFNG,IGF1R,IL2RG,KDR,LEP,NES,NOTCH3,RAE1,TLN1,VEGFA	1187 (16)
TRAF3IP2	-0.999	enzyme	Activated	2.103	0.00428	ACE,CEBPD,CSF1,CSF3,IFNG,IL13,IL1B,IL4,IL6,ISG15,MMP9,NFKBIZ,NOS2,POSTN,SELP,TGFB1,TNF,TP63,TRAF4	1003 (14)
PTPRJ	2.287	phosphatase		0.077	0.00428	ARID5A,CCNA2,CEBPD,FCER1G,FGL2,HBEGF,IL6,INHBA,LHX2,LTA,MARCO,MET,NFKBIZ,PLA1A,PTGS2,TG,TNF,TPO,TSC22D1	1368 (16)
KEAP1	0.474	transcription regulator		0.143	0.00428	BCL2,CTSK,GBE1,GNAI2,HIF1A,HMOX1,IFNG,IL1B,IL4,IL6,MMP9,MST1R,NQO1,PPARG,PRDX1,SELP,TBXAS1,TNF,TOP2A	1267 (19)
CIDEC	-0.151	other		-0.671	0.00428	ACADL,ACADS,COX4I2,CPT1A,CPT1B,CYCS,DIO2,EBF2,FASN,IL6,LEP,LIPE,PNPLA2,PPARA,PPARG,PPARGC1A,SERPINE1,TNF,UCP1	830 (10)
EWSR1	-0.577	other		-0.114	0.00428	ACKR3,BCL2,CD99,CDH12,CDK1,CHEK2,DLGAP5,F2RL1,GAS1,KIF20A,KIT,NR0B1,NUSAP1,PBK,POU4F1,RBM11,RRM2,TOP2A,TRDN
rimonabant		chemical drug		-1.178	0.00428	ADIPOQ,AGAP2,CXCL8,FASN,FKBP1A,HSPA5,IL1B,IL6,KLF4,MMP9,NGF,NOS2,PRLR,PTGS2,SERPINE1,STAT6,TGFB1,TNF,UNC5B	1126 (22)
2,3,4,7,8-pentachlorodibenzofuran		chemical toxicant		-0.856	0.00428	AKR1A1,CACNA1D,CAP2,CD44,COMT,CYB5A,CYCS,CYP1A1,CYP1B1,DNMT1,EGF,GADD45A,MYH11,NOS2,NQO1,NR0B2,NR2F1,PRKAR2B,TMSB10/TMSB4X	950 (7)
taurine		chemical - endogenous mammalian		-0.364	0.00428	ADIPOQ,CEBPA,CPT1A,CPT1B,CYCS,FN1,GFAP,IL6,INA,MMP9,NCF1,NOS2,PPARA,PPARGC1A,PTGS2,SLC6A6,SYN1,TNF,UCP1	1277 (23)
SMAD3	-0.464	transcription regulator		0.315	0.00429	ABI2,ACTA2,ACVR1C,ALPL,ANKRD1,ARHGAP22,BCL2,BCL2L11,BGN,BMP2,CCND2,CD79A,CDH1,CDKN1A,CDKN2A,CDKN2B,CKM,CKS1B,COL2A1,CPT1B,CRISPLD2,CYP1A1,DDIT3,DEPTOR,DOCK4,DUSP4,EN1,ESM1,ESR2,FBN2,FN1,FOXO3,FOXP3,FST,FZD8,GLI1,GLI2,GLS,GZMA,HBEGF,HMOX1,HP,HSP90B1,HSPA5,ID1,ID2,IFNG,IL11,IL13,IL15,IL1B,IL4,IL6,INPP5D,ITGB1,JAG1,LUM,MMP13,MMP9,MSX2,NET1,NOS2,PABPC4,PC,PCNA,PPARGC1A,PTGS2,PTPRK,PTX3,RPS8,RUNX2,S1P…	1631 (19)
PPARA	-2.947	ligand-dependent nuclear receptor		-0.443	0.00434	AADAC,ACACA,ACADL,ACADS,ACOT8,ADIPOQ,ALDOB,ANXA2,APOE,APP,AQP3,AQP7,AQP9,ARG1,ARHGDIA,ASNS,AURKA,BAX,BCL2,BDNF,C1QA,C1QB,CA9,CCNA2,CCNB1,CD63,CDK1,CDKN1A,CDKN2A,CEBPA,CEBPD,CFH,CHAF1B,CHKA,CPT1A,CPT1B,CPT2,CREB3L3,CTH,CXCL12,CYBA,CYBB,CYCS,CYP1A1,CYP7B1,DBI,DECR1,DIO1,DIO2,ECI1,ELOVL5,ELOVL6,FABP1,FABP2,FABP3,FADS2,FASN,G0S2,G6PD,GLS,GLUD1,GLUL,GOT2,GPD1,GRIN2A,GSTZ1,HADH,HADHA,HGF,HIF1A,HMOX1,HS…	1472 (21)
napabucasin		chemical drug		0.928	0.00436	ACTB,ALCAM,ATXN1,B2M,BIRC5,CD44,CXCL8,DDR1,DNMT1,EGF,EPCAM,FGFR2,HDAC1,HPRT1,ID1,ITGA2,ITGA4,ITGA6,ITGB1,JAG1,KITLG,KLF17,KLF4,NFKB1,NOTCH1,SMO,STAT3,WWC1,YAP1
KMT2D		transcription regulator		1.103	0.0044	ADCY5,ADGRG2,AP1S3,BEND3,BVES,CA10,CA4,CRIP1,CRIP2,CSPG4,CTSD,DKK1,DUSP2,ECHDC2,FABP3,FAM117A,FBXL7,FHL1,FOXQ1,GALK1,GPRC5C,GPX7,GRHL1,GRHL3,HAUS4,IRF1,JAG2,KLF4,LCK,LOXL1,LTK,MARVELD1,METRNL,MFSD9,MMP9,MYF5,MYOM3,NEU3,NIPSNAP3A,OXR1,PCDH7,POLE,PPARG,PPP2R2B,PRIMPOL,PRSS16,PTTG1,RAB38,RAB42,REEP6,RELL1,SMAD6,SMO,SORD,SYPL2,TGM1,TMEM53,TNNT2,TOX3,TRIQK,VSIG8,VTN,WDR17,ZNF750	542 (7)
enterotoxin B		biologic drug	Activated	2.881	0.00442	BDNF,BPGM,CD40,CDR2,CSF2RB,CSF3,CXCL12,CXCR4,GPNMB,IFNG,IL1B,IL21,IL4,IL6,LY75,MYD88,RSAD2,TNF,UCHL1,WT1	1431 (17)
PRMT5	1.525	enzyme	Activated	2.481	0.00442	ADIPOQ,BIRC5,CDKN2A,CEBPA,CUL4A,CYCS,DCLK1,FASN,GAS1,KLF4,LEP,mir-96,NKX3-1,PER1,PPARA,PPARG,PPARGC1A,PTPRO,PTX3,SLC45A3	1286 (23)
ETV4	0.866	transcription regulator		1.684	0.00442	ACTA2,ARID3B,BAX,CDH1,CDKN2A,CXCL8,CXCR4,FN1,GGT1,HPGD,HPSE,JUP,KRT5,MET,MMP14,MMP9,PLEC,PTGS2,SPP1,TGFBR2	1118 (7)
H2AB3 (includes others)		other		-0.447	0.00442	AQP3,BCL2L10,BCL2L11,CDKN1A,CHAC1,DCLK1,DHRS9,EFNA1,GAS1,HIP1R,IL13,IRF3,JAK3,LMO1,MMEL1,NKX3-1,PCDH9,PRPH,SAA1,TNFRSF9	567 (7)
HIC1	2.285	transcription regulator		1.783	0.023	ACKR3,ACTA2,CA12,CA2,CDKN1A,CXCL14,CYP7B1,EPHA2,FHL2,FST,INHBA,ITPR1,KIAA0895,MCAM,PLA2G4A,PLEC,SFXN3,SLC7A11,SNAP25,SPP1,SRGN,TMEM47,TRIM16,WDR6
PRKACA	1.725	kinase		0.65	0.00442	ADIPOQ,ALAS1,ANTXR1,ANTXR2,BCL2L11,BDNF,CCND2,CCND3,CREM,DBH,DIO2,ID2,IL4,LEP,NGF,PCK1,PENK,PRKACB,SOCS3,UCP1	1516 (19)
FLT3	3.419	kinase		-0.561	0.00442	BAX,BCL2,BCL2L11,BIRC5,CCND2,CCND3,CYBA,CYBB,FOXM1,ID1,IFNG,IL6,IRF7,NOX1,PTPN6,RAD51,SLC2A1,STAT1,TNF,XRCC6	1413 (20)
sildenafil		chemical drug		-0.384	0.00442	APP,BCL2,BDNF,CREM,CYBB,FN1,GFAP,HMOX1,HSPD1,HSPE1,NEXN,NOS2,PTGS2,RHOA,SYP,TNF,TRPC1,TRPC6,UCP1,VEGFA	1473 (17)
cilostazol		chemical drug	Inhibited	-2.569	0.00442	ABCG1,ATF6,BAX,BCL2,BDNF,GFAP,HMOX1,HSPA5,KDR,MITF,MMP9,NR4A2,OCLN,PDGFC,PPARGC1A,SELP,SERPINE1,TJP1,TNF,VEGFA	1174 (19)
puromycin aminonucleoside		chemical reagent		1.242	0.00444	ACTB,ANXA1,ANXA2,ASNS,BAX,CD2AP,CD44,CDC42,CDCP1,CLIC5,CYBA,CYBB,EFEMP2,ETFB,FBLIM1,GCGR,GPNMB,HADH,HADHA,HSPA5,HSPD1,IGFBP1,ITGB1,ITGB4,LGALS3,LXN,MCM3,MRC1,NCF1,NES,NPHS1,PLA1A,PSMB8,SDK1,SOD3,SPP1,TMSB10/TMSB4X,TTR,TUBB,UPP1	1022 (10)
SOCS3	1.951	phosphatase		-1.749	0.00444	ARG1,BCL2,CD40,CDKN1A,FASN,FOXP3,HAMP,IFNG,IL1B,IL4,IL6,IRF1,IRS1,IRS2,LEP,NOS2,PCK1,PPARGC1A,SOCS1,SOCS3,STAT3,STAT5A,STAT6,TBX21,TGFB1,TNF,TNFRSF1B,TRAF6	1269 (17)
BAK1		other	Activated	2.145	0.00447	BCL2L11,DNAJB9,EDEM1,ERO1A,IL15,IL6,IRF7,JAK1,PDIA6,TNF,TRAF3,TYK2	1277 (22)
TANK	2.749	other		-1.626	0.00447	CXCL8,DNMT3A,IL6,LTA,MARCO,NFKB1,NFKBIZ,NOS2,PLA1A,PTGS2,TNF,TSC22D1	655 (15)
MGLL	-0.739	enzyme		1.062	0.00447	ADIPOQ,CPT1A,FASN,HAMP,IL6,LEP,LIPE,PNPLA2,PPARA,PPARG,PPARGC1A,TNF	1276 (19)
IFNA4		cytokine	Activated	2.878	0.00447	AP1S3,CXCL11,IFIH1,IFNG,IL4,IL6,ISG15,MAP3K8,PIK3AP1,RSAD2,STAT4,USP18	892 (17)
CRHR2		G-protein coupled receptor		0.089	0.00447	AVP,BCL2,CRHR1,IL6,KCNMA1,NGF,RBP4,SLC2A1,SLC2A3,UCN,UCP1,VEGFA	1145 (18)
CYP2J2		enzyme		0	0.00447	BCL2,CD44,CD82,CDKN2A,EGFR,IL1B,IL6,MMP9,NFKBIA,PIK3CG,PPARG,TNF	1490 (22)
KITLG	-1.927	growth factor	Activated	2.723	5.07e-05	ACHE,ACTB,ALOX5,ATP6V1B2,B2M,BCL2,BCL2L11,BIRC5,BMP1,BZW2,CA2,CAVIN2,CCNA2,CCND3,CDC42EP5,CDKN1A,CDKN2B,CEBPA,CIAPIN1,CISH,CLIC1,CPSF3,CSF1,CSF3R,CXCL12,CXCL8,CXCR4,CYTH1,EDNRB,EEF1A1,EFNB2,EPHB4,F2RL2,FGFR1,FRK,FTH1,GFAP,GNAZ,HCK,HMOX1,ID2,IFNG,IGF1R,IL11,IL13,IL16,IL1B,IL4,IL6,ITGAE,ITGB3,KDR,KIT,KLHL24,KPNA2,MARCO,MEF2C,MID1IP1,MYOM1,NFKBIA,NPM1,ORAI1,PARVB,PAX6,PDCD4,PIK3IP1,PKM,PRKCB,PRKCE,P…	833 (17)
TXK	2.66	kinase	Activated	2.05	0.00803	CD44,EOMES,HAMP,IFNG,TBX21,TNF,ZBTB16	1104 (16)
alpha-tocopherol		chemical drug	Inhibited	-2.377	0.00447	ADIPOQ,BAX,BCL2,CKM,HMOX1,IFNG,IL1B,IL6,LEP,PPARG,SQSTM1,TNF	1025 (20)
irinotecan		chemical drug	Activated	2.28	0.00447	CDH1,F3,FAS,IFNG,IL1B,IL6,MMP9,NOS2,SNAI1,SOCS3,TNF,TYMS	1049 (18)
tauroursodeoxycholic acid		chemical - endogenous mammalian		-1.54	0.00447	ADIPOQ,AVP,BAD,BAX,BCL2,CXCL8,DDIT3,HSPA5,IL1B,IL6,NFKB1,TNF	1006 (19)
metronidazole		chemical drug	Inhibited	-2.64	0.00449	ACTA2,ADRB1,AGMO,AGPAT3,AK1,ALCAM,APOD,BACH1,BLNK,BMP1,BMP4,BMP7,C1QA,C1QB,CD63,CD9,CSF1,CTSB,FTH1,GMFB,GPM6A,GRM1,IFNG,IGFBP5,IL10RA,IL1B,IL6,LGALS3,MCOLN1,MYO1B,NAV2,NOS2,NRIP1,PTGDS,PTPRZ1,RHOA,SEC22B,SLC7A8,SOCS2,SOX4,SPIRE1,SPP1,STAT3,SYNJ1,TJP1,TNF,TNFRSF11A	1337 (15)
mir-183		microRNA		1.503	0.00452	CDH1,CMPK2,FN1,FOXF2,IGFBP1,IRS1,ISG15,ITGB1,JUP,KLF4,LRP1,NMI,RSAD2,SERPINE2,SLC30A1,SLC30A7,SLC39A1,SLC39A7,STAT1,TAOK1,XAF1	534 (11)
KDR	-2.375	kinase		0.238	0.00452	ANGPT2,ANXA2,BTK,CXCR4,DLL4,EPHB3,F3,HAMP,HMOX1,INPP5D,KDR,MESD,MMP14,NDC80,NME2,NOTCH1,PAX2,PTGS2,SFRP1,TJP1,VEGFA	1531 (21)
prexasertib		chemical drug	Activated	2.459	0.00457	ADM,BCL3,CDKN1A,CDKN2B,CPEB4,DDIT3,HMOX1,IFIH1,IL1B,IRF7,KLF4,LRP1,MMP9,NFKBIA,NGFR,NR4A3,PLK2,PTGS2,RPA2,SERPINE1,SKIL,SNAI1,TNF,TNFRSF9,TRAF1,TRIM69	1143 (14)
platelet activating factor		chemical - endogenous mammalian	Activated	2.322	0.00459	ANGPT2,CDH1,CDKN1A,EGR2,F3,FN1,IL6,ITGB2,MMP14,MMP9,MYLPF,NFKBIA,PLAU,PTGS2,SELP,SELPLG,SERPINE1,SOCS3,THBS1,TIMP2,TNF,VEGFA	1100 (18)
TEAD2		transcription regulator	Inhibited	-2.357	0.0046	ADM,CALD1,CCNF,CDK1,GPR37,IGFBP5,LIMCH1,LOXL1,MCM6,MPP4,NFKBIZ,NRXN2,PCDH18,POLA1,POSTN,PTPRO,RAD51,RHOBTB1,SH3BP4,SH3D19,SULF1,THBS1,TNNT2,TP63,UHRF1
zymosan		chemical - endogenous non-mammalian		1.795	0.0046	ARG1,CD40,CPT1B,CSF1,CSF3,CXCL8,HIF1A,HMOX1,IL1B,IL6,IRF4,NOS2,OCM,PLA2G6,PPARA,PPARGC1A,PTGS1,PTGS2,SLC27A1,SOCS1,SOCS3,THRA,THRB,TLR2,TNF	806 (16)
ATP		chemical - endogenous mammalian		1.321	0.00461	ACTA2,ARG1,BAX,BCL2L11,BDNF,BIRC5,CAPN1,CAPN2,CD83,CDH1,CXCL8,CXCR4,F3,FOXO3,FOXP3,FZD8,GCLM,GRIN2A,HBEGF,HIF1A,HK1,IFNG,IL1B,IL6,ITGA4,MBP,MMP13,NOS1,NOS2,PAX6,PTGS2,SAT1,SERPINE1,THBS1,TNF,TNFRSF1B,TNFSF11,TRPV1,TXN	1367 (21)
Pdgf (complex)		complex		1.714	0.00461	AKT1,BAX,BCL2,CCND2,CD44,CDK6,CDKN1A,CDKN2B,COL4A1,CYBA,EGFR,F3,FN1,FOXO3,HIF1A,HMOX1,IL13,INHBA,IRS2,ITGA5,ITGB3,JAG1,MCM6,NCAM1,NOG,NOTCH1,NOTCH3,NOX1,NR4A2,NTF3,PCNA,PIK3R3,PLAU,PPARG,PTGS2,SERPINE1,TGFB1,TGFB3,VEGFA	1058 (16)
conjugated linoleic acid		chemical drug		-1.06	0.00462	CALCR,CEBPA,CPT1B,CTSK,CXCL8,CXCR4,IFNG,IL10RA,IL4,ITGB2,JAK1,LEP,LTA4H,MAT1A,MMP9,PPARG,PPARGC1A,PRDX1,PTGS2,SOCS3,TNF,TXN,UCP1	1282 (20)
RAC2	2.233	enzyme			0.00462	ALDOA,ANXA1,ARPC3,BAD,BCL2,CAP1,CD74,EFNB2,EGR2,FHL2,GNB2,IFNG,IL13,IL1B,LDHA,LTA,NFKB1,PKM,RUNX2,STAT4,TKT,TSC22D1,ZYX	940 (17)
MFAP5	-2.458	other	Inhibited	-2.119	0.00462	ANGPT4,CDH1,CFD,CRELD2,CTSF,DLL4,EFEMP1,ERBB3,ESPL1,FAM131C,FBXO5,HSPE1,ITGB3,KIF11,MKI67,MYLIP,PPIH,RAD51AP1,SDF2L1,SPON2,SPP1,TFPI,UBE2C	520 (7)
tunicamycin		chemical - endogenous non-mammalian	Activated	4.082	0.00469	ACACA,ACTA2,ADCYAP1R1,ADIPOR2,AKT1,ARF4,ASNS,ATF6,ATP2A2,BIRC2,C1QTNF12,CALR,CCND3,CDH1,CDKN1A,CEBPD,CHAC1,COL2A1,CPT1A,CPT2,CREB3L2,DDIT3,DERL1,DERL3,DNAJB11,DNAJB9,DNAJC3,EDEM1,EGFR,EIF2A,ERBB3,ERO1A,ERO1B,FASN,FKBP11,FN1,GADD45A,GNAT2,GPT2,GRN,HAMP,HAPLN1,HCN2,HERPUD1,HMOX1,HOOK1,HSP90B1,HSPA5,IL1B,IL6,ILK,INSR,KLF4,MANF,MMP9,NAPB,NDRG1,NEDD4L,NFKBIA,P4HB,PAX8,PCK2,PCNA,PDIA2,PDIA3,PDIA6,PLIN2…	1123 (18)
mir-223		microRNA		0.775	0.0047	ACTA2,ALCAM,AMPD3,BCL2,C15orf48,CA4,CACNA2D2,CAMKK1,CARD11,CD180,CRHBP,CSF1,CYB5A,DNAJC6,EGF,EGR2,FBXW7,FGL2,FOXO3,GALC,GFPT1,GPR65,HIF1A,ID2,IGF1R,IL1B,IL6,MEF2C,MMP13,MMP25,NDRG2,NFIA,NQO1,POSTN,RAB38,RIPK1,RIPK3,SGPL1,SLC29A1,SLC39A1,SMOC1,SOAT1,SOX6,STAT3,TGFBI,TOB1	1543 (20)
Esrra		transcription regulator		0.118	0.0047	ACADL,AGL,ALDOA,ALDOB,ALDOC,ATP1A1,BPGM,BSND,COX5A,COX6A2,CPT1A,CPT2,CYC1,CYCS,DRD2,ENO1,ENO2,EPAS1,FABP1,FABP2,FBP1,GALM,GAPDHS,GCGR,GZMA,HGF,HSD3B1,IFNG,IL6,LEPR,PCK1,PCK2,PDK4,PFKL,PGAP3,PGM1,PHKG1,PPA1,PPARGC1A,PTGS2,PYGM,SLC2A1,SPP1,TGFB3,THRA,TNF	1466 (22)
ciprofloxacin		chemical drug		-0.634	0.0047	ABCB6,ADAM8,ALDH3B1,AP5Z1,APP,ASAH1,ATP6V1A,ATP6V1B2,ATP6V1C1,ATP6V1E1,ATP6V1H,B4GALNT1,BMP4,CD40,CSF2RB,CTSA,CTSD,DNAJC3,EMILIN2,EPB41L5,GBA,GLUD1,GRN,HSPD1,IGF1R,IL4,ITM2C,LGMN,LRPAP1,MAPK1,MFGE8,MPEG1,MPP1,MTHFD1L,NRCAM,RRAGC,SGIP1,SHMT2,SIGIRR,SLC2A6,SPP1,STAB1,STXBP1,TTYH3,TUFM,UBTD1	843 (10)
PDK2	-1.61	kinase	Activated	2.013	0.00803	ARG1,IL1B,IL6,IRF4,IRF8,NOS2,TNF	1358 (18)
1,4-bis[2-(3,5-dichloropyridyloxy)]benzene		chemical toxicant	Activated	2.05	0.00479	ACACA,ACADL,ALAS1,BUB1,BUB1B,CCNA2,CCNB1,CCNB2,CDC20,CDK1,CDK6,CDKN1A,CPT1A,CPT1B,CYP39A1,CYP7B1,DIO1,DIO2,FASN,FOXM1,IGF2R,MAD2L1,MAFF,MCM5,MCM6,PAPSS2,PCK1,PNPLA2,PPARA,RARRES1,RPA2,RTN4,SAT1,SLC29A1,SLCO1C1,TNFAIP2,TNFRSF1A,UCP1	1390 (11)
vorinostat		chemical drug	Inhibited	-3.177	0.0048	ABCG1,ACKR4,ALPL,APLP1,AR,ARNTL,AURKA,BAD,BAX,BCL2,BCL2L11,BIRC2,BIRC5,BRCA2,CASP8,CCNB1,CCND2,CD276,CD74,CD79B,CDH1,CDK1,CDKN1A,CDKN2A,CEBPA,CHKA,CISH,CTSD,CXCL8,DDIT3,ELOVL1,FAS,FIS1,GRN,HDAC1,HPGD,HSPA5,IDI1,IFNG,IL1B,IL6,IRF1,KIT,KLF4,LTA,MCM2,MFGE8,mir-96,MKI67,MMP15,MMP9,MYBL2,NDRG1,NFE2,NFIC,NFKBIA,NOS2,OSBPL3,PTGS2,RAD50,RAD51,RAD54L,RGS2,RHO,RUNX2,SEMA3A,SLC1A2,SLC5A5,SMARCB1,SOCS1,SOCS3…	1434 (18)
IFNGR1	-0.158	transmembrane receptor	Activated	2.105	0.00491	AJAP1,CA9,CDC20,CENPQ,CTSS,CXCL12,CXCR3,EGF,FAS,FHL3,FN1,FTH1,GRM8,HCK,HEXB,HMGA1,HMOX2,IFNG,IL1B,IL6,IL6R,IRF1,IRF7,KLF17,LDHB,MID1,MITF,MMP9,MTUS2,NAB2,NDRG3,NFKB2,PAX2,PLTP,PRIM2,PSMA1,RUVBL2,STMN3,SYVN1,TBX21,TNF,TNFRSF1A,TRPM4,TXNDC5,UBE2E2	1044 (17)
ETS1		transcription regulator	Activated	3.737	0.00491	ARL4C,ARPC2,BAX,BCL11A,BMP4,CD27,CD44,CD79A,CD79B,CDK6,CDKN1A,CDKN2A,COL2A1,CSF1R,FN1,FOXP3,GZMA,GZMK,HCST,HGF,HMOX1,HPGD,HPSE,HS2ST1,HSPA8,HSPE1,ID2,IFNG,IL13,IL4,IL7R,ITGAE,ITGB2,ITGB3,ITGB6,ITK,JAK1,KRT8,LCK,MCAM,MET,MMP13,MMP9,NCF1,NKX3-1,NQO1,OPRD1,PLAU,PRIM2,PTPRN2,RUNX1,RUNX2,SERPINE1,SLC7A11,SNAI1,SPI1,SPP1,SRGN,SYVN1,TBX21,TBXAS1,TDP2,TGFA,TGFBR2,TNF,TRPC1,TYMS,VEGFA,WAS,ZAP70,ZEB2	1565 (23)
NEUROG3		transcription regulator		-1.92	0.00498	ABCC8,ACACA,CBLN1,CD63,CDH8,CDKN1A,CDKN2A,DLL1,DLL4,DLX6,EFNB2,EN1,ENPP1,ERBB3,FASN,FGF14,FGF8,FGFR1,GCG,HAMP,IGF2R,LCN15,LHX4,MAFA,MDK,NEUROD1,NR2F1,PAX6,PCSK1,PSEN2,RORB,SCG2,SEMA3A,SYP,TTR,XRCC1,ZBTB16	836 (7)
NTRK2	-0.682	kinase		0	0.00498	ANGPT1,APP,BAD,BCL2L11,BDNF,BID,BMP2,CCNA2,CCND2,CDCA5,CDH1,CDK1,CDKN1A,CDKN2B,DDX11,GAD1,HESX1,HGF,JAG1,MCM5,NOS2,PCNA,RAB3A,RUNX2,SERPINE1,SLC12A5,SLC31A1,SNAP25,SPP1,SYN1,SYP,SYT1,THBS1,TNF,TNFSF10,TP53BP2,VEGFA	1655 (24)
DIO2	-4.928	enzyme		-0.279	0.00498	ASPA,ATP2A2,CYP1B1,DIO2,EGR4,FST,GADD45G,GFRA1,HAPLN1,HCN2,IL11,IL1B,INHBA,KCND3,KLF15,LUM,MAG,MARCKSL1,MBP,METTL24,MYOM1,NPAS4,NR4A2,NT5C1A,PCSK1,PENK,PPARGC1A,PTCH1,REM2,SBNO2,SCUBE1,SEMA7A,SYCE2,TG,TSPAN18,VSIG8,ZNF804A	892 (7)
Nr1h		group		-1.806	0.00509	ABCG1,ACACA,ACADL,ACE,ACLY,APOC1,APOD,APOE,AQP3,ARG2,ATP1B1,BCL2,BCL3,CCND2,CD40,CERS3,CPT2,CSF1,CSF3,CXCL8,ELOVL4,ELOVL6,FASN,FECH,FLT4,GGT5,GLI1,HCK,HIP1,IFIH1,IL15,IL1B,IL6,ITPR1,LIPE,MARCKSL1,MPZ,MYLIP,NFKB2,NFKBIZ,NOS2,PLTP,PPARGC1A,PRKCQ,PTCH1,PTGS2,RCVRN,RPE65,SBNO2,SELP,SFRP1,TAP1,THBS1,TNF,VLDLR,ZBTB16	1465 (21)
MEOX1	3.011	transcription regulator		-0.391	0.0237	BMP4,CDKN2A,CXCL8,GLI1,GLI2,MEF2C,SIX2
RUNX3	-0.566	transcription regulator		0.799	0.0052	AGTRAP,AKT1,ASPH,BAX,BCL2L11,BIRC5,CD79A,CDKN1A,CEBPA,COL12A1,COL4A1,COL4A4,CPVL,CSF1R,CXCL8,DIP2C,EOMES,EXT1,FMN2,FOXP3,FSTL1,GLI2,IFNG,IL13,IL1B,IL4,IL6ST,ILK,ITGAE,JAG1,LIFR,MID1,MMP9,NEGR1,PAPPA,PCDH7,RASAL2,RHOBTB1,RTN1,RUNX1,SLIT2,SPP1,SSX2IP,STC2,SVEP1,TGFB1,TIMP2,TNF,UGCG,WT1	1222 (24)
GPBAR1	0.077	G-protein coupled receptor	Inhibited	-2.432	0.00523	CFL1,CTH,DIO2,GCG,IL1B,IL6,LIMK1,NOS2,PCSK1,PPARA,PPARGC1A,TJP1,TNF	1535 (16)
mir-192		microRNA		-1.042	0.00523	ACTA2,ALCAM,CDKN1A,CTNNBIP1,CUL5,CXCL8,FN1,IGF1R,MAD2L1,MSN,NOD2,TYMS,ZEB2	1331 (17)
[truncated: 1,846 more rows]

## Sheet: C_ME vs. PC_ME
Cancer microenvironment versus precancerous microenvironment
[truncated: 2,529 more rows]
