# Supplementary material for: Profiling the cancer-prone microenvironment in a zebrafish model for MPNST
Source: Oncogene. 2024 Nov 7;44(3):179–91. doi: 10.1038/s41388-024-03210-1 (PMC11725499; doi:10.1038/s41388-024-03210-1)
Supplement: Supplementary file 4 — Table S3 [file 41388_2024_3210_MOESM4_ESM.xlsx]

## Sheet: PC_ME vs CTL_ME
Precancerous microenvironment versus control microenvironment
NAME	NES	FDR q-val
HALLMARK_E2F_TARGETS	3.02303	0
HALLMARK_G2M_CHECKPOINT	2.95141	0
HALLMARK_ALLOGRAFT_REJECTION	2.40399	0
HALLMARK_INTERFERON_GAMMA_RESPONSE	2.22234	0
HALLMARK_MYC_TARGETS_V1	2.06061	0
HALLMARK_MYC_TARGETS_V2	2.01161	0.000176471
HALLMARK_INTERFERON_ALPHA_RESPONSE	2.01148	0.000151261
HALLMARK_DNA_REPAIR	1.75395	0.00216089
HALLMARK_COMPLEMENT	1.5882	0.011007
HALLMARK_IL6_JAK_STAT3_SIGNALING	1.5555	0.0135357
HALLMARK_MITOTIC_SPINDLE	1.51133	0.0191428
HALLMARK_INFLAMMATORY_RESPONSE	1.46647	0.0256617
HALLMARK_OXIDATIVE_PHOSPHORYLATION	1.28247	0.104708
HALLMARK_SPERMATOGENESIS	1.26648	0.110376
HALLMARK_MTORC1_SIGNALING	1.07902	0.355244
HALLMARK_PI3K_AKT_MTOR_SIGNALING	1.03173	0.434296
HALLMARK_ANDROGEN_RESPONSE	0.976742	0.533246
HALLMARK_UNFOLDED_PROTEIN_RESPONSE	0.831958	0.828334
HALLMARK_APOPTOSIS	-0.854032	0.79014
HALLMARK_HEME_METABOLISM	-0.877365	0.763297
HALLMARK_BILE_ACID_METABOLISM	-0.929741	0.65434
HALLMARK_UV_RESPONSE_UP	-0.936055	0.659232
HALLMARK_COAGULATION	-0.946535	0.653737
HALLMARK_KRAS_SIGNALING_DN	-1.02894	0.463503
HALLMARK_FATTY_ACID_METABOLISM	-1.08205	0.360422
HALLMARK_PEROXISOME	-1.10536	0.325243
HALLMARK_TGF_BETA_SIGNALING	-1.12909	0.291309
HALLMARK_IL2_STAT5_SIGNALING	-1.13304	0.296976
HALLMARK_WNT_BETA_CATENIN_SIGNALING	-1.15105	0.275672
HALLMARK_PANCREAS_BETA_CELLS	-1.15177	0.287474
HALLMARK_ADIPOGENESIS	-1.15631	0.293521
HALLMARK_APICAL_SURFACE	-1.1805	0.26387
HALLMARK_KRAS_SIGNALING_UP	-1.19672	0.250178
HALLMARK_GLYCOLYSIS	-1.21736	0.22969
HALLMARK_TNFA_SIGNALING_VIA_NFKB	-1.23908	0.207612
HALLMARK_CHOLESTEROL_HOMEOSTASIS	-1.27778	0.170539
HALLMARK_REACTIVE_OXYGEN_SPECIES_PATHWAY	-1.32328	0.128074
HALLMARK_EPITHELIAL_MESENCHYMAL_TRANSITION	-1.32748	0.134609
HALLMARK_UV_RESPONSE_DN	-1.35288	0.117847
HALLMARK_P53_PATHWAY	-1.44036	0.0609954
HALLMARK_ESTROGEN_RESPONSE_LATE	-1.44798	0.06375
HALLMARK_HEDGEHOG_SIGNALING	-1.48875	0.0489215
HALLMARK_NOTCH_SIGNALING	-1.48983	0.0544588
HALLMARK_MYOGENESIS	-1.52663	0.0466746
HALLMARK_PROTEIN_SECRETION	-1.53156	0.0529567
HALLMARK_ESTROGEN_RESPONSE_EARLY	-1.53591	0.0610138
HALLMARK_XENOBIOTIC_METABOLISM	-1.56204	0.0575369
HALLMARK_APICAL_JUNCTION	-1.65575	0.0326014
HALLMARK_ANGIOGENESIS	-1.78154	0.0164116
HALLMARK_HYPOXIA	-1.79124	0.0328232

## Sheet: C_ME vs CTL_ME
Cancer microenvironment versus control microenvironment
NAME	NES	FDR q-val
HALLMARK_INTERFERON_GAMMA_RESPONSE	2.98789	0
HALLMARK_E2F_TARGETS	2.96253	0
HALLMARK_INTERFERON_ALPHA_RESPONSE	2.69885	0
HALLMARK_G2M_CHECKPOINT	2.61213	0
HALLMARK_ALLOGRAFT_REJECTION	2.51168	0
HALLMARK_MYC_TARGETS_V1	2.46396	0
HALLMARK_IL6_JAK_STAT3_SIGNALING	2.30388	0
HALLMARK_MTORC1_SIGNALING	2.25645	0
HALLMARK_COMPLEMENT	2.19198	0
HALLMARK_UNFOLDED_PROTEIN_RESPONSE	2.00239	0
HALLMARK_COAGULATION	1.94983	0.000161616
HALLMARK_MYC_TARGETS_V2	1.89696	0.000643635
HALLMARK_DNA_REPAIR	1.85338	0.000594125
HALLMARK_PROTEIN_SECRETION	1.77508	0.00199347
HALLMARK_MITOTIC_SPINDLE	1.76577	0.00197285
HALLMARK_TNFA_SIGNALING_VIA_NFKB	1.72049	0.00260151
HALLMARK_GLYCOLYSIS	1.68898	0.00334751
HALLMARK_OXIDATIVE_PHOSPHORYLATION	1.64637	0.00519101
HALLMARK_PI3K_AKT_MTOR_SIGNALING	1.60459	0.00706954
HALLMARK_INFLAMMATORY_RESPONSE	1.58576	0.00785226
HALLMARK_APOPTOSIS	1.51231	0.0158798
HALLMARK_REACTIVE_OXYGEN_SPECIES_PATHWAY	1.47488	0.0205879
HALLMARK_IL2_STAT5_SIGNALING	1.41924	0.0323312
HALLMARK_UV_RESPONSE_UP	1.32955	0.0661872
HALLMARK_HYPOXIA	1.23545	0.127756
HALLMARK_EPITHELIAL_MESENCHYMAL_TRANSITION	1.16825	0.19658
HALLMARK_ADIPOGENESIS	1.11053	0.277013
HALLMARK_FATTY_ACID_METABOLISM	1.10376	0.277889
HALLMARK_SPERMATOGENESIS	1.09917	0.276914
HALLMARK_ANDROGEN_RESPONSE	1.05906	0.343883
HALLMARK_HEME_METABOLISM	0.990908	0.487377
HALLMARK_TGF_BETA_SIGNALING	0.772724	0.922119
HALLMARK_ANGIOGENESIS	-0.99084	0.479022
HALLMARK_CHOLESTEROL_HOMEOSTASIS	-1.02741	0.432675
HALLMARK_PEROXISOME	-1.04193	0.428817
HALLMARK_APICAL_SURFACE	-1.04603	0.44788
HALLMARK_P53_PATHWAY	-1.06368	0.439836
HALLMARK_BILE_ACID_METABOLISM	-1.10025	0.390393
HALLMARK_XENOBIOTIC_METABOLISM	-1.10575	0.41058
HALLMARK_WNT_BETA_CATENIN_SIGNALING	-1.16034	0.320986
HALLMARK_KRAS_SIGNALING_UP	-1.21203	0.251742
HALLMARK_NOTCH_SIGNALING	-1.21621	0.272652
HALLMARK_APICAL_JUNCTION	-1.24687	0.248023
HALLMARK_HEDGEHOG_SIGNALING	-1.31762	0.164197
HALLMARK_PANCREAS_BETA_CELLS	-1.32274	0.182281
HALLMARK_UV_RESPONSE_DN	-1.35366	0.169789
HALLMARK_ESTROGEN_RESPONSE_LATE	-1.44759	0.0926103
HALLMARK_MYOGENESIS	-1.74593	0.00594202
HALLMARK_KRAS_SIGNALING_DN	-1.74653	0.00891304
HALLMARK_ESTROGEN_RESPONSE_EARLY	-1.8303	0.00557537

## Sheet: C_ME vs PC_ME
Cancer microenvironment versus precancerous microenvironment
NAME	NES	FDR q-val
HALLMARK_INTERFERON_ALPHA_RESPONSE	2.87039	0
HALLMARK_INTERFERON_GAMMA_RESPONSE	2.75674	0
HALLMARK_PROTEIN_SECRETION	2.38677	0
HALLMARK_IL6_JAK_STAT3_SIGNALING	2.3789	0
HALLMARK_MTORC1_SIGNALING	2.31809	0
HALLMARK_MYC_TARGETS_V1	2.30073	0
HALLMARK_ALLOGRAFT_REJECTION	2.29286	0
HALLMARK_UNFOLDED_PROTEIN_RESPONSE	2.17944	0
HALLMARK_COAGULATION	2.14694	0
HALLMARK_COMPLEMENT	2.14623	0
HALLMARK_TNFA_SIGNALING_VIA_NFKB	1.96491	0.000563971
HALLMARK_GLYCOLYSIS	1.96068	0.000516973
HALLMARK_E2F_TARGETS	1.85164	0.00142359
HALLMARK_PI3K_AKT_MTOR_SIGNALING	1.83987	0.00146056
HALLMARK_REACTIVE_OXYGEN_SPECIES_PATHWAY	1.75822	0.00230425
HALLMARK_APOPTOSIS	1.69334	0.00459917
HALLMARK_INFLAMMATORY_RESPONSE	1.65235	0.0069978
HALLMARK_G2M_CHECKPOINT	1.62221	0.0089091
HALLMARK_HYPOXIA	1.5753	0.012565
HALLMARK_UV_RESPONSE_UP	1.56512	0.0128441
HALLMARK_MYC_TARGETS_V2	1.50103	0.0209076
HALLMARK_OXIDATIVE_PHOSPHORYLATION	1.47494	0.0254824
HALLMARK_EPITHELIAL_MESENCHYMAL_TRANSITION	1.46947	0.0253319
HALLMARK_IL2_STAT5_SIGNALING	1.45227	0.0275096
HALLMARK_MITOTIC_SPINDLE	1.41246	0.0367425
HALLMARK_ANGIOGENESIS	1.40654	0.0372566
HALLMARK_DNA_REPAIR	1.40377	0.0364911
HALLMARK_ADIPOGENESIS	1.37248	0.0427011
HALLMARK_P53_PATHWAY	1.33189	0.0564392
HALLMARK_ANDROGEN_RESPONSE	1.13762	0.213415
HALLMARK_HEME_METABOLISM	1.12946	0.216551
HALLMARK_TGF_BETA_SIGNALING	1.12174	0.219671
HALLMARK_CHOLESTEROL_HOMEOSTASIS	1.09209	0.260075
HALLMARK_NOTCH_SIGNALING	-0.804168	0.839087
HALLMARK_FATTY_ACID_METABOLISM	-0.863455	0.778095
HALLMARK_WNT_BETA_CATENIN_SIGNALING	-0.868372	0.818963
HALLMARK_XENOBIOTIC_METABOLISM	-0.95526	0.665967
HALLMARK_APICAL_JUNCTION	-1.00953	0.575557
HALLMARK_PEROXISOME	-1.03362	0.563016
HALLMARK_KRAS_SIGNALING_UP	-1.03604	0.607641
HALLMARK_APICAL_SURFACE	-1.06063	0.595088
HALLMARK_BILE_ACID_METABOLISM	-1.10319	0.534774
HALLMARK_SPERMATOGENESIS	-1.11503	0.562989
HALLMARK_HEDGEHOG_SIGNALING	-1.22962	0.319405
HALLMARK_PANCREAS_BETA_CELLS	-1.28259	0.257428
HALLMARK_UV_RESPONSE_DN	-1.35937	0.169209
HALLMARK_MYOGENESIS	-1.36895	0.197292
HALLMARK_ESTROGEN_RESPONSE_LATE	-1.39003	0.217401
HALLMARK_ESTROGEN_RESPONSE_EARLY	-1.60355	0.0425801
HALLMARK_KRAS_SIGNALING_DN	-1.87858	0.00525836
